# Supplementary material for: Single cell transcriptomics reveals lineage trajectory of retinal ganglion cells in wild-type and Atoh7-null retinas
Source: Nat Commun. 2021 Mar 5;12:1465. doi: 10.1038/s41467-021-21704-4 (PMC7935890; doi:10.1038/s41467-021-21704-4)
Supplement: Supplementary file 3 — Supplementary Data 1 [file 41467_2021_21704_MOESM3_ESM.xlsx]

## Sheet: Sheet1
Supplementary Data 1. All genes expressed in E14.5 wild-type retina
GencodeID	Gene Symbol	class	WT.1	WT.2	WT.3	Average
ENSMUSG00000037742.14	Eef1a1	protein_coding	8842.06	9073.87	9012.85	8976.26
ENSMUSG00000064351.1	mt-Co1	protein_coding	8716.01	7766.66	8820.87	8434.51
ENSMUSG00000072235.5	Tuba1a	protein_coding	6625.51	5139.75	6289.87	6018.37
ENSMUSG00000001525.10	Tubb5	protein_coding	3779.07	3409.74	3658.44	3615.75
ENSMUSG00000064370.1	mt-Cytb	protein_coding	3663.04	3279.25	3641.85	3528.05
ENSMUSG00000102070.1	Gm28661	unprocessed_pseudogene	3433.82	3141.74	3309.8	3295.12
ENSMUSG00000101111.1	Gm28437	unprocessed_pseudogene	3164.97	3119.27	3387.85	3224.03
ENSMUSG00000100862.1	Gm10925	unprocessed_pseudogene	3108.86	2911.7	3044.62	3021.73
ENSMUSG00000070348.5	Ccnd1	protein_coding	3114.58	2674.66	3166.08	2985.1
ENSMUSG00000034994.9	Eef2	protein_coding	2948.03	2788.46	2844.93	2860.47
ENSMUSG00000023944.14	Hsp90ab1	protein_coding	2714.24	2829.07	2848.07	2797.13
ENSMUSG00000032216.14	Nedd4	protein_coding	2445.22	2699.96	2646.83	2597.33
ENSMUSG00000064363.1	mt-Nd4	protein_coding	2564.83	2236.61	2183.9	2328.45
ENSMUSG00000005610.17	Eif4g2	protein_coding	2125.74	2198.7	2126.27	2150.24
ENSMUSG00000023004.8	Tuba1b	protein_coding	2256.23	2055.5	2114.04	2141.92
ENSMUSG00000064341.1	mt-Nd1	protein_coding	2168.33	2029.05	1988.19	2061.85
ENSMUSG00000069917.7	Hba-a2	protein_coding	2233.49	1752.01	2064.52	2016.67
ENSMUSG00000062825.15	Actg1	protein_coding	2055.34	1860.43	2056.28	1990.68
ENSMUSG00000097554.1	Gm26825	lincRNA	1924.21	2045.43	1947.51	1972.38
ENSMUSG00000064367.1	mt-Nd5	protein_coding	2084.33	1908.74	1850.16	1947.75
ENSMUSG00000004980.16	Hnrnpa2b1	protein_coding	1839.14	2056.76	1930.33	1942.08
ENSMUSG00000032294.16	Pkm	protein_coding	1956.24	1754.46	1830.53	1847.08
ENSMUSG00000029580.14	Actb	protein_coding	1721.01	1689.76	1833.88	1748.22
ENSMUSG00000001270.8	Ckb	protein_coding	1956.75	1482.99	1690.93	1710.22
ENSMUSG00000097767.8	Miat	lincRNA	1435.33	1830.93	1763.24	1676.5
ENSMUSG00000063524.13	Eno1	protein_coding	1670.28	1650.09	1649.05	1656.47
ENSMUSG00000025203.5	Scd2	protein_coding	1590.75	1560.16	1559.08	1570
ENSMUSG00000020176.17	Grb10	protein_coding	1495.42	1617.94	1571.21	1561.52
ENSMUSG00000026238.14	Ptma	protein_coding	1728.84	1787.14	1126.53	1547.5
ENSMUSG00000046434.15	Hnrnpa1	protein_coding	1472.5	1653.29	1508.14	1544.64
ENSMUSG00000052727.5	Map1b	protein_coding	1453.76	1520.57	1601.83	1525.39
ENSMUSG00000015656.16	Hspa8	protein_coding	1479.45	1478.08	1361.9	1439.81
ENSMUSG00000039630.10	Hnrnpu	protein_coding	1367.26	1498.88	1419.42	1428.52
ENSMUSG00000021270.13	Hsp90aa1	protein_coding	1352.99	1391.15	1405.1	1383.08
ENSMUSG00000064356.3	mt-Atp8	protein_coding	1449.69	1303.62	1390.32	1381.21
ENSMUSG00000045136.5	Tubb2b	protein_coding	1515.88	1139.56	1484.24	1379.9
ENSMUSG00000052305.6	Hbb-bs	protein_coding	1518.8	1168.66	1349.59	1345.68
ENSMUSG00000062380.3	Tubb3	protein_coding	1482.42	1170.31	1367.15	1339.96
ENSMUSG00000031073.6	Fgf15	protein_coding	1369.27	1257.07	1365.8	1330.71
ENSMUSG00000006932.16	Ctnnb1	protein_coding	1321.11	1361.75	1285.33	1322.73
ENSMUSG00000019817.18	Plagl1	protein_coding	1232.48	1293.29	1219.98	1248.58
ENSMUSG00000064345.1	mt-Nd2	protein_coding	1358.8	1222.09	1144.98	1241.96
ENSMUSG00000020719.14	Ddx5	protein_coding	1163.55	1277.19	1256.35	1232.36
ENSMUSG00000019505.7	Ubb	protein_coding	1252.09	1145.5	1293	1230.2
ENSMUSG00000032399.7	Rpl4	protein_coding	1177.43	1294.65	1190.76	1220.95
ENSMUSG00000067274.10	Rplp0	protein_coding	1082.1	1171.05	1300.83	1184.66
ENSMUSG00000028832.11	Stmn1	protein_coding	1218.9	1119.03	1115.88	1151.27
ENSMUSG00000021546.17	Hnrnpk	protein_coding	1123.64	1203.34	1108.59	1145.19
ENSMUSG00000086503.3	Xist	lincRNA	1457.54	848.038	1008.79	1104.79
ENSMUSG00000031004.8	Mki67	protein_coding	1057.86	1135.23	1109.85	1100.98
ENSMUSG00000007850.16	Hnrnph1	protein_coding	1040.9	1199.59	1048.05	1096.18
ENSMUSG00000057359.7	Gm17494	processed_transcript	1096.45	1094.27	1094.08	1094.93
ENSMUSG00000106106.2	Rn18s-rs5	rRNA	725.668	753.405	1720.34	1066.47
ENSMUSG00000020849.13	Ywhae	protein_coding	1088.95	1055.61	1024.45	1056.34
ENSMUSG00000024501.19	Dpysl3	protein_coding	1138.64	896.569	1075.62	1036.94
ENSMUSG00000027996.13	Sfrp2	protein_coding	931.478	1238.41	936.428	1035.44
ENSMUSG00000031320.9	Rps4x	protein_coding	973.415	1058.49	1043.07	1024.99
ENSMUSG00000020914.17	Top2a	protein_coding	1002.86	1041.01	1011.38	1018.42
ENSMUSG00000030772.6	Dkk3	protein_coding	1048.83	972.77	1025.71	1015.77
ENSMUSG00000024740.9	Ddb1	protein_coding	946.25	967.09	966.519	959.953
ENSMUSG00000056201.7	Cfl1	protein_coding	988.033	905.289	936.44	943.254
ENSMUSG00000026234.12	Ncl	protein_coding	879.965	1001.53	938.06	939.851
ENSMUSG00000069662.5	Marcks	protein_coding	1015.68	930.206	860.137	935.341
ENSMUSG00000027523.19	Gnas	protein_coding	936.382	911.101	905.076	917.52
ENSMUSG00000084319.3	Tpt1-ps3	processed_pseudogene	914.962	870.774	889.149	891.628
ENSMUSG00000043716.13	Rpl7	protein_coding	832.916	921.134	912.168	888.739
ENSMUSG00000040785.18	Ttc3	protein_coding	897.797	879.897	880.221	885.972
ENSMUSG00000093930.1	Hmgcs1	protein_coding	927.164	895.831	826.135	883.043
ENSMUSG00000020372.15	Rack1	protein_coding	855.386	901.216	886.944	881.182
ENSMUSG00000055065.6	Ddx17	protein_coding	827.186	909.92	891.091	876.066
ENSMUSG00000016559.14	H3f3b	protein_coding	879.354	885.015	850.873	871.747
ENSMUSG00000071866.11	Ppia	protein_coding	870.59	835.316	905.673	870.526
ENSMUSG00000001440.5	Kpnb1	protein_coding	839.949	902.396	862.391	868.245
ENSMUSG00000025393.12	Atp5b	protein_coding	874.197	881.21	848.318	867.908
ENSMUSG00000086583.3	Gm15500	transcribed_processed_pseudogene	854.838	845.372	881.371	860.527
ENSMUSG00000060126.14	Tpt1	protein_coding	848.878	892.44	825.574	855.631
ENSMUSG00000032826.16	Ank2	protein_coding	799.119	915.601	837.204	850.641
ENSMUSG00000031072.14	Oraov1	protein_coding	880.839	778.983	879.16	846.327
ENSMUSG00000032518.5	Rpsa	protein_coding	812.5	837.092	873.919	841.17
ENSMUSG00000039218.16	Srrm2	protein_coding	776.999	892.581	821.998	830.526
ENSMUSG00000027184.14	Caprin1	protein_coding	776.487	866.324	795.181	812.664
ENSMUSG00000057113.13	Npm1	protein_coding	753.437	862.379	815.766	810.527
ENSMUSG00000047945.6	Marcksl1	protein_coding	859.389	770.055	783.976	804.474
ENSMUSG00000022961.17	Son	protein_coding	729.216	863.447	807.974	800.212
ENSMUSG00000067786.16	Nnat	protein_coding	915.051	629.014	854.039	799.368
ENSMUSG00000050708.16	Ftl1	protein_coding	835.368	789.71	772.79	799.289
ENSMUSG00000031311.17	Nono	protein_coding	789.457	782.294	823.395	798.382
ENSMUSG00000063870.12	Chd4	protein_coding	789.842	804.286	798.761	797.629
ENSMUSG00000018707.13	Dync1h1	protein_coding	736.13	797.942	779.738	771.27
ENSMUSG00000090625.1	Gm20721	protein_coding	797.819	750.73	751.038	766.529
ENSMUSG00000022285.16	Ywhaz	protein_coding	787.663	780.053	729.696	765.804
ENSMUSG00000009575.14	Cbx5	protein_coding	745.289	809.966	734.334	763.196
ENSMUSG00000058799.14	Nap1l1	protein_coding	733.781	827.783	694.961	752.175
ENSMUSG00000060743.12	H3f3a	protein_coding	758.615	760.865	730.797	750.092
ENSMUSG00000026728.9	Vim	protein_coding	698.372	775.295	748.585	740.751
ENSMUSG00000000787.12	Ddx3x	protein_coding	735.056	771.826	702.453	736.445
ENSMUSG00000027737.10	Slc7a11	protein_coding	801.364	621.416	780.334	734.371
ENSMUSG00000098178.1	Gm42418	lincRNA	507.101	535.182	1154.83	732.37
ENSMUSG00000100801.1	Gm15459	processed_pseudogene	639.164	752.676	768.046	719.962
ENSMUSG00000022283.14	Pabpc1	protein_coding	730.762	708.271	712.042	717.025
ENSMUSG00000028820.13	Sfpq	protein_coding	727.112	719.803	694.54	713.819
ENSMUSG00000074129.13	Rpl13a	protein_coding	743.558	701.544	696.111	713.738
ENSMUSG00000025153.9	Fasn	protein_coding	732.466	690.315	710.341	711.041
ENSMUSG00000013236.16	Ptprs	protein_coding	766.029	674.012	688.866	709.636
ENSMUSG00000025261.17	Huwe1	protein_coding	642.762	750.811	712.832	702.135
ENSMUSG00000028484.16	Psip1	protein_coding	704.097	662.554	738.08	701.577
ENSMUSG00000027168.21	Pax6	protein_coding	676.745	719.306	695.891	697.314
ENSMUSG00000030744.13	Rps3	protein_coding	690.333	684.76	707.756	694.283
ENSMUSG00000028639.14	Ybx1	protein_coding	721.363	683.877	674.144	693.128
ENSMUSG00000093460.9	Six3os1	processed_transcript	687.913	679.324	705.966	691.068
ENSMUSG00000059005.13	Hnrnpa3	protein_coding	656.197	748.545	656.88	687.207
ENSMUSG00000025428.15	Atp5a1	protein_coding	693.763	679.766	679.851	684.46
ENSMUSG00000018379.17	Srsf1	protein_coding	692.108	731.698	612.575	678.794
ENSMUSG00000005566.14	Trim28	protein_coding	706.231	643.399	669.843	673.157
ENSMUSG00000025151.16	Maged1	protein_coding	666.109	667.078	677.332	670.173
ENSMUSG00000059796.16	Eif4a1	protein_coding	663.09	673.923	669.249	668.754
ENSMUSG00000020358.17	Hnrnpab	protein_coding	699.081	692.897	608.332	666.77
ENSMUSG00000029614.13	Rpl6	protein_coding	636.795	696.379	663.683	665.619
ENSMUSG00000003970.8	Rpl8	protein_coding	660.732	691.495	629.411	660.546
ENSMUSG00000003038.15	Hmgn2	protein_coding	645.426	680.122	652.763	659.437
ENSMUSG00000024393.14	Prrc2a	protein_coding	725.316	620.826	612.642	652.928
ENSMUSG00000041459.15	Tardbp	protein_coding	610.345	697.116	639.036	648.832
ENSMUSG00000063632.6	Sox11	protein_coding	706.881	637.719	599.518	648.039
ENSMUSG00000064368.1	mt-Nd6	protein_coding	680.585	621.269	628.88	643.578
ENSMUSG00000057738.13	Sptan1	protein_coding	616.652	657.193	649.096	640.981
ENSMUSG00000001924.15	Uba1	protein_coding	637.392	641.26	635.376	638.009
ENSMUSG00000021910.15	Nisch	protein_coding	619.783	651.365	637.431	636.193
ENSMUSG00000031328.15	Flna	protein_coding	563.413	698.429	644.324	635.389
ENSMUSG00000065947.3	mt-Nd4l	protein_coding	658.782	583.647	651.607	631.346
ENSMUSG00000034336.3	Ina	protein_coding	707.235	541.157	638.094	628.829
ENSMUSG00000020850.14	Prpf8	protein_coding	579.367	650.997	647.771	626.045
ENSMUSG00000006333.14	Rps9	protein_coding	641.132	622.247	605.648	623.009
ENSMUSG00000028693.15	Nasp	protein_coding	567.785	662.43	624.97	618.395
ENSMUSG00000063229.15	Ldha	protein_coding	649.547	575.807	626.458	617.271
ENSMUSG00000020900.15	Myh10	protein_coding	573.704	641.444	633.387	616.179
ENSMUSG00000012848.15	Rps5	protein_coding	635.679	594.491	615.492	615.22
ENSMUSG00000028645.11	Slc2a1	protein_coding	646.61	623.187	572.276	614.024
ENSMUSG00000029064.15	Gnb1	protein_coding	624.924	615.515	600.645	613.695
ENSMUSG00000022054.11	Nefm	protein_coding	610.507	570.886	658.575	613.322
ENSMUSG00000071172.12	Srsf3	protein_coding	617.989	654.492	566.649	613.043
ENSMUSG00000042699.11	Dhx9	protein_coding	571.626	625.178	615.492	604.099
ENSMUSG00000025290.16	Rps24	protein_coding	548.44	623.907	631.374	601.24
ENSMUSG00000007836.6	Hnrnpa0	protein_coding	714.917	575.312	512.556	600.928
ENSMUSG00000028452.7	Vcp	protein_coding	583.606	621.295	595.451	600.117
ENSMUSG00000069014.4	Gm5641	transcribed_processed_pseudogene	592.423	502.132	661.546	585.367
ENSMUSG00000042079.13	Hnrnpf	protein_coding	555.129	613.547	566.911	578.529
ENSMUSG00000030795.18	Fus	protein_coding	533.519	559.556	638.153	577.076
ENSMUSG00000037236.14	Matr3	protein_coding	573.443	623.547	529.006	575.332
ENSMUSG00000036371.6	Serbp1	protein_coding	567.254	602.606	537.942	569.267
ENSMUSG00000076432.12	Ywhaq	protein_coding	590.905	572.641	535.358	566.301
ENSMUSG00000045983.15	Eif4g1	protein_coding	537.532	599.876	561.207	566.205
ENSMUSG00000030126.17	Tmcc1	protein_coding	562.041	573.304	559.016	564.787
ENSMUSG00000020048.13	Hsp90b1	protein_coding	508.933	614.376	565.448	562.919
ENSMUSG00000025982.13	Sf3b1	protein_coding	534.755	578.699	564.322	559.258
ENSMUSG00000037894.13	H2afz	protein_coding	558.751	621.341	495.491	558.527
ENSMUSG00000054766.13	Set	protein_coding	559.461	576.656	524.097	553.405
ENSMUSG00000019432.15	Ddx39b	protein_coding	537.939	548.367	558.234	548.18
ENSMUSG00000032187.16	Smarca4	protein_coding	568.613	525.666	549.807	548.028
ENSMUSG00000042978.10	Sbk1	protein_coding	632.665	467.316	535.423	545.135
ENSMUSG00000096210.1	H1f0	protein_coding	543.382	528.912	554.446	542.247
ENSMUSG00000030122.12	Ptms	protein_coding	633.079	459.94	528.132	540.384
ENSMUSG00000036438.12	Calm2	protein_coding	563.145	521.882	532.833	539.287
ENSMUSG00000009079.16	Ewsr1	protein_coding	496.938	548.46	568.896	538.098
ENSMUSG00000024991.7	Eif3a	protein_coding	513.66	557.239	531.181	534.027
ENSMUSG00000049775.16	Tmsb4x	protein_coding	488.902	553.772	557.893	533.522
ENSMUSG00000051855.15	Mest	protein_coding	435.249	646.497	517.196	532.981
ENSMUSG00000057841.5	Rpl32	protein_coding	535.109	520.855	538.359	531.441
ENSMUSG00000028034.15	Fubp1	protein_coding	491.797	582.467	515.075	529.78
ENSMUSG00000006728.12	Cdk4	protein_coding	523.764	538.133	527.138	529.678
ENSMUSG00000057406.16	Whsc1	protein_coding	510.469	543.223	533.037	528.91
ENSMUSG00000029328.15	Hnrnpdl	protein_coding	495.298	546.451	527.379	523.043
ENSMUSG00000020917.17	Acly	protein_coding	525.005	517.404	522.83	521.746
ENSMUSG00000019961.16	Tmpo	protein_coding	513.483	560.337	489.954	521.258
ENSMUSG00000027500.10	Stmn2	protein_coding	560.695	459.792	542.052	520.846
ENSMUSG00000039262.16	Prrc2b	protein_coding	553.663	490.7	508.977	517.78
ENSMUSG00000040549.16	Ckap5	protein_coding	485.238	534.332	527.867	515.812
ENSMUSG00000008348.9	Ubc	protein_coding	530.084	480.064	536.683	515.61
ENSMUSG00000028906.15	Epb41	protein_coding	512.537	520.576	507.784	513.633
ENSMUSG00000051223.14	Bzw1	protein_coding	502.818	530.162	502.169	511.716
ENSMUSG00000044533.15	Rps2	protein_coding	528.682	504.81	500.087	511.193
ENSMUSG00000024590.8	Lmnb1	protein_coding	532.982	504.2	495.721	510.968
ENSMUSG00000063077.14	Kif1b	protein_coding	508.874	499.11	523.029	510.337
ENSMUSG00000034160.13	Ogt	protein_coding	446.653	548.165	528.596	507.805
ENSMUSG00000047139.8	Cd24a	protein_coding	513.128	476.906	521.239	503.758
ENSMUSG00000024608.10	Rps14	protein_coding	524.089	497.117	490.058	503.755
ENSMUSG00000059208.14	Hnrnpm	protein_coding	505.766	525.311	475.19	502.089
ENSMUSG00000040225.15	Prrc2c	protein_coding	438.993	539.036	524.91	500.979
ENSMUSG00000060036.13	Rpl3	protein_coding	581.044	370.312	548.626	499.994
ENSMUSG00000039542.15	Ncam1	protein_coding	557.563	411.991	516.467	495.34
ENSMUSG00000062270.13	Morf4l1	protein_coding	486.384	521.969	476.899	495.084
ENSMUSG00000062933.7	Gm10123	processed_pseudogene	515.454	462.875	504.998	494.442
ENSMUSG00000108443.1	Gm44510	TEC	474.036	505.653	500.626	493.438
ENSMUSG00000005161.15	Prdx2	protein_coding	497.578	487.236	494.821	493.211
ENSMUSG00000054717.7	Hmgb2	protein_coding	491.288	505.632	477.694	491.538
ENSMUSG00000051243.13	Islr2	protein_coding	570.326	389.123	514.412	491.287
ENSMUSG00000053931.11	Cnn3	protein_coding	489.04	499.887	481.97	490.299
ENSMUSG00000051391.9	Ywhag	protein_coding	502.492	445.407	505.53	484.477
ENSMUSG00000084349.3	Rpl3-ps1	processed_pseudogene	357.075	664.997	429.566	483.879
ENSMUSG00000029430.13	Ran	protein_coding	491.122	481.71	478.599	483.81
ENSMUSG00000053279.6	Aldh1a1	protein_coding	186.983	688.416	567.789	481.063
ENSMUSG00000023150.14	Ivns1abp	protein_coding	459.475	512.904	463.11	478.497
ENSMUSG00000058546.8	Rpl23a	protein_coding	493.335	478.937	462.368	478.213
ENSMUSG00000029121.15	Crmp1	protein_coding	521.223	414.794	490.617	475.545
ENSMUSG00000032562.13	Gnai2	protein_coding	516.673	435.449	471.528	474.55
ENSMUSG00000008668.14	Rps18	protein_coding	466.703	504.294	450.481	473.826
ENSMUSG00000021239.12	Vsx2	protein_coding	483.702	469.824	466.225	473.251
ENSMUSG00000063457.14	Rps15	protein_coding	502.016	425.81	489.411	472.412
ENSMUSG00000022055.7	Nefl	protein_coding	485.77	440.76	489.556	472.029
ENSMUSG00000009470.16	Tnpo1	protein_coding	463.517	501.78	440.737	468.678
ENSMUSG00000006498.16	Ptbp1	protein_coding	447.067	493.504	462.911	467.827
ENSMUSG00000013698.12	Pea15a	protein_coding	461.307	453.227	487.568	467.367
ENSMUSG00000097347.1	Gm17275	lincRNA	470.421	490.09	440.742	467.085
ENSMUSG00000041936.18	Agrn	protein_coding	473.834	453.153	474.113	467.033
ENSMUSG00000015165.16	Hnrnpl	protein_coding	468.632	469.081	462.537	466.75
ENSMUSG00000037487.6	Ubr5	protein_coding	439.149	492.397	467.75	466.432
ENSMUSG00000071644.10	Eef1g	protein_coding	460.151	484.364	454.588	466.368
ENSMUSG00000047261.9	Gap43	protein_coding	521.105	385.139	492.804	466.35
ENSMUSG00000030662.9	Ipo5	protein_coding	447.993	494.975	448.613	463.86
ENSMUSG00000028649.17	Macf1	protein_coding	437.849	493.799	454.096	461.914
ENSMUSG00000024853.9	Sf3b2	protein_coding	461.721	454.481	468.678	461.626
ENSMUSG00000007892.7	Rplp1	protein_coding	456.868	486.597	440.363	461.276
ENSMUSG00000008682.13	Rpl10	protein_coding	451.567	512.005	418.171	460.581
ENSMUSG00000034120.18	Srsf2	protein_coding	451.853	499.921	423.341	458.372
ENSMUSG00000026864.13	Hspa5	protein_coding	407.95	509.806	456.151	457.969
ENSMUSG00000054256.11	Msi1	protein_coding	501.724	438.99	430.566	457.093
ENSMUSG00000027620.16	Rbm39	protein_coding	449.726	460.308	460.724	456.919
ENSMUSG00000003429.11	Rps11	protein_coding	447.069	454.093	466.615	455.925
ENSMUSG00000017485.10	Top2b	protein_coding	443.935	484.209	436.995	455.046
ENSMUSG00000026473.15	Glul	protein_coding	455.347	444.614	464.896	454.953
ENSMUSG00000019370.10	Calm3	protein_coding	498.212	392.864	468.053	453.043
ENSMUSG00000020368.15	Canx	protein_coding	437.967	464.366	455.09	452.474
ENSMUSG00000068039.12	Tcp1	protein_coding	442.986	462.695	450.758	452.146
ENSMUSG00000036192.15	Rorb	protein_coding	477.793	435.154	442.563	451.836
ENSMUSG00000030257.16	Srgap3	protein_coding	477.143	414.425	455.62	449.063
ENSMUSG00000000740.11	Rpl13	protein_coding	462.242	421.341	462.284	448.622
ENSMUSG00000038252.13	Ncapd2	protein_coding	464.169	427.166	452.308	447.881
ENSMUSG00000028495.14	Rps6	protein_coding	397.713	449.841	493.922	447.159
ENSMUSG00000021377.14	Dek	protein_coding	464.616	458.612	413.531	445.586
ENSMUSG00000042834.14	Nrep	protein_coding	462.134	417.745	456.283	445.387
ENSMUSG00000016921.14	Srsf6	protein_coding	411.141	489.815	430.168	443.708
ENSMUSG00000079523.8	Tmsb10	protein_coding	474.391	352.421	501.411	442.741
ENSMUSG00000003660.10	Snrnp200	protein_coding	425.263	444.448	457.277	442.33
ENSMUSG00000001175.13	Calm1	protein_coding	457.644	418.335	447.733	441.237
ENSMUSG00000057236.10	Rbbp4	protein_coding	444.171	454.333	417.647	438.717
ENSMUSG00000061787.15	Rps17	protein_coding	433.324	429.679	447.009	436.671
ENSMUSG00000058655.8	Eif4b	protein_coding	417.621	450.258	438.567	435.482
ENSMUSG00000034675.17	Dbn1	protein_coding	457.821	393.033	451.842	434.232
ENSMUSG00000059070.16	Rpl18	protein_coding	446.088	427.07	421.133	431.43
ENSMUSG00000060938.14	Rpl26	protein_coding	414.456	424.454	448.694	429.201
ENSMUSG00000081406.4	Rps6-ps4	processed_pseudogene	442.996	471.334	368.325	427.552
ENSMUSG00000037503.12	Fam168b	protein_coding	422.781	424.531	432.886	426.733
ENSMUSG00000031229.16	Atrx	protein_coding	394.359	481.037	404.517	426.638
ENSMUSG00000032097.9	Ddx6	protein_coding	403.018	446.967	429.287	426.424
ENSMUSG00000062611.4	Rps3a2	processed_pseudogene	405.982	432.198	439.816	425.999
ENSMUSG00000021134.17	Srsf5	protein_coding	370.472	461.278	440.756	424.168
ENSMUSG00000003814.8	Calr	protein_coding	393.348	440.313	437.126	423.596
ENSMUSG00000060261.15	Gtf2i	protein_coding	429.086	423.99	416.372	423.149
ENSMUSG00000041235.11	Chd7	protein_coding	399.264	446.883	423.142	423.096
ENSMUSG00000068823.10	Csde1	protein_coding	409.663	433.014	423.407	422.028
ENSMUSG00000042506.15	Usp22	protein_coding	419.59	412.212	431.825	421.209
ENSMUSG00000024304.14	Cdh2	protein_coding	433.89	407.934	421.551	421.125
ENSMUSG00000082107.1	Gm16216	processed_pseudogene	404.7	431.244	424.335	420.093
ENSMUSG00000029472.13	Anapc5	protein_coding	416.882	407.367	435.159	419.803
ENSMUSG00000078249.5	Hmga1-rs1	protein_coding	494.274	380.91	381.116	418.766
ENSMUSG00000022463.7	Srebf2	protein_coding	451.676	389.934	414.194	418.601
ENSMUSG00000031010.17	Usp9x	protein_coding	413.47	437.251	403.882	418.201
ENSMUSG00000036550.15	Cnot1	protein_coding	401.916	434.597	416.448	417.654
ENSMUSG00000024758.14	Rtn3	protein_coding	415.159	416.417	420.69	417.422
ENSMUSG00000026074.14	Map4k4	protein_coding	414.627	414.425	421.22	416.757
ENSMUSG00000056851.13	Pcbp2	protein_coding	418.426	412.657	416.565	415.883
ENSMUSG00000040952.16	Rps19	protein_coding	420.176	428.429	399.004	415.87
ENSMUSG00000068240.5	Gm11808	protein_coding	444.904	364.281	434.116	414.433
ENSMUSG00000030057.15	Cnbp	protein_coding	417.404	430.728	388.609	412.247
ENSMUSG00000062647.16	Rpl7a	protein_coding	409.552	384.418	442.65	412.207
ENSMUSG00000060373.14	Hnrnpc	protein_coding	406.339	414.055	416.008	412.134
ENSMUSG00000023495.12	Pcbp4	protein_coding	464.439	370.755	399.811	411.668
ENSMUSG00000076431.4	Sox4	protein_coding	478.266	372.599	382.18	411.015
ENSMUSG00000047676.6	Rpsa-ps10	processed_pseudogene	432.786	424.438	373.869	410.364
ENSMUSG00000069682.5	Gm10275	transcribed_processed_pseudogene	400.611	439.219	390.695	410.175
ENSMUSG00000025980.14	Hspd1	protein_coding	373.984	441.097	394.812	403.298
ENSMUSG00000017404.12	Rpl19	protein_coding	412.64	390.667	403.056	402.121
ENSMUSG00000101188.1	Eif4a-ps4	processed_pseudogene	422.725	363.586	419.166	401.826
ENSMUSG00000021670.14	Hmgcr	protein_coding	415.809	405.13	384.036	401.658
ENSMUSG00000011179.7	Odc1	protein_coding	376.54	423.979	400.45	400.323
ENSMUSG00000030678.7	Maz	protein_coding	427.745	363.378	405.379	398.834
ENSMUSG00000020290.14	Xpo1	protein_coding	371.551	429.99	394.774	398.772
ENSMUSG00000063511.11	Snrnp70	protein_coding	385.319	412.433	394.906	397.553
ENSMUSG00000066357.6	Wdr6	protein_coding	404.7	396.352	390.399	397.15
ENSMUSG00000014602.15	Kif1a	protein_coding	422.308	349.288	415.387	395.661
ENSMUSG00000029581.14	Fscn1	protein_coding	467.866	339.772	379.197	395.612
ENSMUSG00000020315.18	Sptbn1	protein_coding	371.374	397.975	416.448	395.266
ENSMUSG00000007564.14	Ppp2r1a	protein_coding	408.595	379.974	397.216	395.262
ENSMUSG00000025967.16	Eef1b2	protein_coding	361.684	431.814	389.931	394.476
ENSMUSG00000001228.14	Uhrf1	protein_coding	397.329	393.316	389.184	393.276
ENSMUSG00000078429.8	Ctdsp2	protein_coding	410.002	385.806	383.622	393.143
ENSMUSG00000078812.10	Eif5a	protein_coding	399.354	393.392	385.672	392.806
ENSMUSG00000047126.17	Cltc	protein_coding	389.396	394.729	386.488	390.205
ENSMUSG00000040681.14	Hmgn1	protein_coding	383.342	399.585	384.528	389.152
ENSMUSG00000007880.16	Arid1a	protein_coding	422.722	358.141	384.964	388.609
ENSMUSG00000066306.13	Numa1	protein_coding	366.469	402.032	396.696	388.399
ENSMUSG00000073940.3	Hbb-bt	protein_coding	439.112	356.996	368.899	388.336
ENSMUSG00000052146.15	Rps10	protein_coding	389.103	382.441	393.192	388.245
ENSMUSG00000020458.16	Rtn4	protein_coding	409.486	375.181	379.927	388.198
ENSMUSG00000047675.15	Rps8	protein_coding	361.325	327.516	475.678	388.173
ENSMUSG00000032249.14	Anp32a	protein_coding	370.161	387.772	405.782	387.905
ENSMUSG00000031386.14	Hcfc1	protein_coding	389.337	372.673	400.805	387.605
ENSMUSG00000002748.7	Baz1b	protein_coding	376.278	401.516	378.137	385.31
ENSMUSG00000030738.11	Eif3c	protein_coding	388.708	369.594	396.294	384.865
ENSMUSG00000033295.13	Ptprf	protein_coding	416.754	373.263	364.284	384.767
ENSMUSG00000069601.13	Ank3	protein_coding	365.406	394.287	393.315	384.336
ENSMUSG00000015749.12	Anp32e	protein_coding	386.855	397.311	368.791	384.319
ENSMUSG00000027067.16	Ssrp1	protein_coding	366.588	386.246	397.889	383.574
ENSMUSG00000018583.5	G3bp1	protein_coding	362.414	415.603	372.026	383.348
ENSMUSG00000030357.10	Fkbp4	protein_coding	381.596	390.008	378.336	383.313
ENSMUSG00000028333.10	Anp32b	protein_coding	373.638	373.902	401.093	382.877
ENSMUSG00000020745.15	Pafah1b1	protein_coding	385.729	377.831	384.566	382.709
ENSMUSG00000044285.7	Gm1821	processed_pseudogene	429.191	310.783	406.972	382.316
ENSMUSG00000026219.14	Trip12	protein_coding	355.891	396.424	387.151	379.822
ENSMUSG00000043962.16	Thrap3	protein_coding	354.916	396.117	386.836	379.29
ENSMUSG00000028664.14	Ephb2	protein_coding	404.995	347.371	385.295	379.22
ENSMUSG00000070436.12	Serpinh1	protein_coding	358.197	406.016	372.172	378.795
ENSMUSG00000037608.15	Bclaf1	protein_coding	358.552	402.272	374.078	378.3
ENSMUSG00000034377.10	Tulp4	protein_coding	386.695	375.429	372.587	378.237
ENSMUSG00000018326.9	Ywhab	protein_coding	381.301	368.984	384.367	378.218
ENSMUSG00000040731.13	Eif4h	protein_coding	392.232	370.091	371.376	377.9
ENSMUSG00000093674.7	Rpl41	protein_coding	397.364	385.114	346.957	376.478
ENSMUSG00000004099.15	Dnmt1	protein_coding	355.124	392.074	378.004	375.067
ENSMUSG00000018501.17	Ncor1	protein_coding	363.397	370.083	390.456	374.645
ENSMUSG00000021488.7	Nsd1	protein_coding	360.324	398.565	364.417	374.435
ENSMUSG00000021109.13	Hif1a	protein_coding	395.069	373.705	353.414	374.063
ENSMUSG00000095403.7	Gm21092	protein_coding	327.708	367.485	426.611	373.935
ENSMUSG00000034088.15	Hdlbp	protein_coding	349.747	394.729	377.275	373.917
ENSMUSG00000022462.6	Slc38a2	protein_coding	363.988	386.615	370.78	373.794
ENSMUSG00000026764.15	Kif5c	protein_coding	389.573	357.255	371.774	372.868
ENSMUSG00000027248.13	Pdia3	protein_coding	339.348	397.975	381.12	372.814
ENSMUSG00000026605.14	Cenpf	protein_coding	353.411	397.311	367.532	372.751
ENSMUSG00000074748.3	Atxn7l3b	protein_coding	373.56	366.919	375.088	371.856
ENSMUSG00000015291.10	Gdi1	protein_coding	377.627	342.561	394.701	371.63
ENSMUSG00000000568.15	Hnrnpd	protein_coding	368.538	373.41	370.448	370.799
ENSMUSG00000029836.15	Cbx3	protein_coding	390.633	395.967	325.702	370.767
ENSMUSG00000053024.14	Cntn2	protein_coding	429.399	322.511	359.446	370.452
ENSMUSG00000094627.1	Gm10182	processed_pseudogene	408.457	342.46	355.334	368.75
ENSMUSG00000033732.9	Sf3b3	protein_coding	347.797	381.894	368.725	366.139
ENSMUSG00000000031.15	H19	lincRNA	276.359	441.055	380.656	366.023
ENSMUSG00000031285.14	Dcx	protein_coding	363.692	354.083	379.131	365.636
ENSMUSG00000039982.7	Dtx4	protein_coding	384.255	351.501	359.976	365.244
ENSMUSG00000045962.16	Wnk1	protein_coding	347.916	383.074	364.549	365.18
ENSMUSG00000092341.2	Malat1	lincRNA	293.855	405.498	393.89	364.415
ENSMUSG00000045763.7	Basp1	protein_coding	400.446	330.847	361.898	364.397
ENSMUSG00000036752.4	Tubb4b	protein_coding	361.976	360.15	369.937	364.021
ENSMUSG00000015222.17	Map2	protein_coding	362.097	361.386	362.693	362.059
ENSMUSG00000021218.9	Gdi2	protein_coding	359.606	380.986	345.187	361.926
ENSMUSG00000022234.14	Cct5	protein_coding	354.77	364.263	361.699	360.244
ENSMUSG00000005506.16	Celf1	protein_coding	350.515	376.804	352.751	360.023
ENSMUSG00000022314.9	Rad21	protein_coding	362.333	365.517	350.365	359.405
ENSMUSG00000015217.11	Hmgb3	protein_coding	358.039	363.703	355.541	359.094
ENSMUSG00000036427.5	Gpi1	protein_coding	366.693	352.403	357.95	359.016
ENSMUSG00000026496.11	Parp1	protein_coding	349.334	374.074	353.083	358.83
ENSMUSG00000057036.7	Gm7536	processed_pseudogene	354.724	357.885	361.475	358.028
ENSMUSG00000100755.1	Rps23-ps1	processed_pseudogene	359.615	389.497	324.919	358.01
ENSMUSG00000025132.13	Arhgdia	protein_coding	365.11	351.87	355.8	357.594
ENSMUSG00000036667.14	Tcaf1	protein_coding	353.411	355.559	362.229	357.066
ENSMUSG00000029168.14	Dpysl5	protein_coding	396.664	300.012	373.564	356.746
ENSMUSG00000020863.15	Luc7l3	protein_coding	321.857	377.394	370.382	356.544
ENSMUSG00000041133.11	Smc1a	protein_coding	344.016	367.509	357.59	356.371
ENSMUSG00000062070.12	Pgk1	protein_coding	339.775	363.754	363.01	355.513
ENSMUSG00000034349.14	Smc4	protein_coding	341.888	362.788	359.512	354.729
ENSMUSG00000022841.14	Ap2m1	protein_coding	378.584	323.859	357.133	353.192
ENSMUSG00000022884.14	Eif4a2	protein_coding	317.536	380.499	361.169	353.068
ENSMUSG00000026553.17	Copa	protein_coding	340.884	354.01	362.627	352.507
ENSMUSG00000021288.18	Klc1	protein_coding	372.674	327.453	355.27	351.799
ENSMUSG00000011752.6	Pgam1	protein_coding	348.194	360.269	344.443	350.969
ENSMUSG00000052187.4	Hbb-y	protein_coding	288.118	559.747	203.684	350.516
ENSMUSG00000074480.4	Mex3a	protein_coding	362.57	348.182	340.622	350.458
ENSMUSG00000018362.14	Kpna2	protein_coding	348.174	377.368	325.238	350.26
ENSMUSG00000032253.13	Phip	protein_coding	353.824	381.156	315.7	350.227
ENSMUSG00000032481.16	Smarcc1	protein_coding	351.165	342.059	355.8	349.675
ENSMUSG00000044783.16	Hjurp	protein_coding	310.867	352.977	384.964	349.603
ENSMUSG00000035152.14	Ap2b1	protein_coding	351.46	336.154	359.906	349.173
ENSMUSG00000042129.8	Rassf4	protein_coding	335.448	354.821	357.126	349.131
ENSMUSG00000032050.16	Rdx	protein_coding	342.302	366.107	332.535	346.982
ENSMUSG00000032959.12	Pebp1	protein_coding	353.174	357.605	329.037	346.605
ENSMUSG00000021282.16	Eif5	protein_coding	335.305	364.994	339.33	346.543
ENSMUSG00000007039.12	Ddah2	protein_coding	357.547	323.839	356.33	345.905
ENSMUSG00000029447.11	Cct6a	processed_transcript	325.166	367.361	344.094	345.541
ENSMUSG00000025613.13	Cct8	protein_coding	333.321	360.649	342.61	345.526
ENSMUSG00000006998.15	Psmd2	protein_coding	350.059	345.65	340.357	345.356
ENSMUSG00000020594.14	Pum2	protein_coding	343.602	353.124	337.241	344.656
ENSMUSG00000035726.7	Supt16	protein_coding	322.212	368.616	341.417	344.081
ENSMUSG00000006005.17	Tpr	protein_coding	322.98	351.575	356.397	343.651
ENSMUSG00000030978.10	Rrm1	protein_coding	330.189	357.329	342.809	343.442
ENSMUSG00000032423.12	Syncrip	protein_coding	340.557	382.016	306.888	343.154
ENSMUSG00000020612.16	Prkar1a	protein_coding	345.611	346.338	336.976	342.975
ENSMUSG00000053907.10	Mat2a	protein_coding	299.729	364.221	360.018	341.323
ENSMUSG00000029247.17	Paics	protein_coding	333.347	355.676	334.824	341.282
ENSMUSG00000041530.16	Ago1	protein_coding	333.156	346.139	342.802	340.699
ENSMUSG00000025362.5	Rps26	protein_coding	341.809	334.097	345.086	340.331
ENSMUSG00000034024.7	Cct2	protein_coding	334.68	353.272	332.535	340.162
ENSMUSG00000040945.13	Rcc2	protein_coding	365.76	333.724	320.604	340.029
ENSMUSG00000025220.7	Mgea5	protein_coding	323.748	332.47	362.362	339.527
ENSMUSG00000068923.14	Syt11	protein_coding	341.508	336.504	340.079	339.363
ENSMUSG00000019124.10	Scrn1	protein_coding	329.007	332.101	353.944	338.351
ENSMUSG00000005871.14	Apc	protein_coding	332.787	339.027	342.8	338.205
ENSMUSG00000004207.14	Psap	protein_coding	342.952	333.502	337.506	337.987
ENSMUSG00000020738.16	Sumo2	protein_coding	340.561	378.543	292.866	337.324
ENSMUSG00000055302.5	Mrfap1	protein_coding	340.632	346.843	324.354	337.276
ENSMUSG00000028790.13	Khdrbs1	protein_coding	327.851	361.735	320.253	336.613
ENSMUSG00000028134.11	Ptbp2	protein_coding	343.838	345.231	320.406	336.492
ENSMUSG00000047215.14	Rpl9	protein_coding	345.534	363.524	299.946	336.335
ENSMUSG00000035530.13	Eif1	protein_coding	358.938	331.092	318.236	336.089
ENSMUSG00000022010.19	Tsc22d1	protein_coding	322.921	332.174	353.016	336.037
ENSMUSG00000001416.13	Cct3	protein_coding	323.978	343.451	335.616	334.348
ENSMUSG00000082095.1	Gm11991	processed_pseudogene	319.08	305.323	378.137	334.18
ENSMUSG00000024576.14	Csnk1a1	protein_coding	327.412	355.928	318.086	333.808
ENSMUSG00000028410.13	Dnaja1	protein_coding	334.364	324.44	341.092	333.299
ENSMUSG00000079215.8	Zfp664	protein_coding	322.921	339.109	337.705	333.245
ENSMUSG00000030435.16	U2af2	protein_coding	335.465	329.845	333.368	332.892
ENSMUSG00000058013.11	Sept11	protein_coding	327.589	337.928	332.601	332.706
ENSMUSG00000026923.15	Notch1	protein_coding	388.332	282.603	323.985	331.64
ENSMUSG00000025130.11	P4hb	protein_coding	317.189	346.412	328.89	330.83
ENSMUSG00000070047.13	Fat1	protein_coding	290.658	357.477	343.803	330.646
ENSMUSG00000029169.11	Dhx15	protein_coding	322.625	344.42	324.449	330.498
ENSMUSG00000003534.17	Ddr1	protein_coding	376.633	304.143	310.662	330.479
ENSMUSG00000023456.14	Tpi1	protein_coding	340.764	322.596	325.186	329.515
ENSMUSG00000002107.18	Celf2	protein_coding	325.639	348.477	313.711	329.276
ENSMUSG00000071659.3	Hnrnpul2	protein_coding	332.789	319.855	332.469	328.371
ENSMUSG00000030007.8	Cct7	protein_coding	332.788	325.459	322.924	327.057
ENSMUSG00000020361.13	Hspa4	protein_coding	308.621	342.797	327.829	326.416
ENSMUSG00000031167.16	Rbm3	protein_coding	305.892	380.629	290.688	325.736
ENSMUSG00000066037.14	Hnrnpr	protein_coding	308.642	333.229	330.328	324.066
ENSMUSG00000014355.10	Anapc1	protein_coding	321.621	332.248	318.285	324.051
ENSMUSG00000032244.8	Fem1b	protein_coding	339.289	305.471	326.835	323.865
ENSMUSG00000006699.17	Cdc42	protein_coding	323.595	326.63	318.253	322.826
ENSMUSG00000045005.9	Fzd5	protein_coding	354.947	318.306	291.308	321.52
ENSMUSG00000015937.14	H2afy	protein_coding	326.407	322.954	315.169	321.51
ENSMUSG00000070343.3	Gm10288	processed_pseudogene	316.988	323.577	323.327	321.298
ENSMUSG00000024811.11	Tnks2	protein_coding	319.435	325.462	317.092	320.663
ENSMUSG00000037373.12	Ctbp1	protein_coding	350.634	302.741	307.149	320.175
ENSMUSG00000028248.15	Pnisr	protein_coding	270.45	348.034	339.76	319.415
ENSMUSG00000045482.15	Trrap	protein_coding	315.771	324.134	317.887	319.264
ENSMUSG00000031715.14	Smarca5	protein_coding	317.48	336.887	303.415	319.261
ENSMUSG00000020859.16	Spag9	protein_coding	311.989	313.88	329.089	318.319
ENSMUSG00000021127.6	Zfp36l1	protein_coding	314.263	331.429	308.466	318.053
ENSMUSG00000026185.8	Igfbp5	protein_coding	273.404	370.607	308.608	317.54
ENSMUSG00000021957.6	Tkt	protein_coding	312.935	315.724	322.726	317.128
ENSMUSG00000028788.14	Ptp4a2	protein_coding	311.539	323.931	313.74	316.403
ENSMUSG00000066551.12	Hmgb1	protein_coding	341.435	308.517	298.956	316.302
ENSMUSG00000041891.15	Lman1	protein_coding	309.39	333.428	306.023	316.28
ENSMUSG00000043909.16	Trp53bp1	protein_coding	292.195	340.141	315.832	316.056
ENSMUSG00000024735.13	Prpf19	protein_coding	313.487	318.035	314.652	315.391
ENSMUSG00000020349.4	Ppp2ca	protein_coding	320.085	311.298	314.705	315.363
ENSMUSG00000031633.4	Slc25a4	protein_coding	336.807	303.626	301.847	314.093
ENSMUSG00000026355.11	Mcm6	protein_coding	310.503	322.29	307.878	313.557
ENSMUSG00000036606.16	Plxnb2	protein_coding	317.485	305.544	316.495	313.175
ENSMUSG00000008683.16	Rps15a	protein_coding	302.83	295.872	340.238	312.98
ENSMUSG00000095597.2	Gm6472	transcribed_processed_pseudogene	320.592	335.253	279.101	311.649
ENSMUSG00000027288.16	Zfp106	protein_coding	291.722	331.879	311.259	311.62
ENSMUSG00000004897.16	Hdgf	protein_coding	315.83	312.921	305.691	311.481
ENSMUSG00000058922.7	Gm10052	processed_pseudogene	318.678	257.22	358.14	311.346
ENSMUSG00000026434.12	Nucks1	protein_coding	297.69	340.879	295.02	311.196
ENSMUSG00000087412.4	Gm15501	transcribed_processed_pseudogene	324.523	376.694	231.329	310.849
ENSMUSG00000081051.4	Gm15427	processed_pseudogene	340.753	300.433	290.16	310.449
ENSMUSG00000071337.11	Tia1	protein_coding	290.195	357.55	283.477	310.407
ENSMUSG00000026833.18	Olfm1	protein_coding	330.78	296.914	302.642	310.112
ENSMUSG00000029705.17	Cux1	protein_coding	316.48	310.708	299.129	308.773
ENSMUSG00000031673.6	Cdh11	protein_coding	276.462	349.126	300.43	308.673
ENSMUSG00000024335.19	Brd2	protein_coding	319.376	300.086	305.625	308.362
ENSMUSG00000025508.13	Rplp2	protein_coding	327.457	291.906	304.386	307.916
ENSMUSG00000064302.13	Clasp1	protein_coding	296.272	313.364	313.38	307.672
ENSMUSG00000051695.6	Pcbp1	protein_coding	339.879	302.151	280.902	307.644
ENSMUSG00000010277.7	2610507B11Rik	protein_coding	290.777	319.855	311.855	307.496
ENSMUSG00000048758.13	Rpl29	protein_coding	311.127	245.015	365.384	307.176
ENSMUSG00000029730.16	Mcm7	protein_coding	299.876	311.888	308.475	306.747
ENSMUSG00000024097.10	Srsf7	protein_coding	305.189	320.811	293.888	306.629
ENSMUSG00000027940.18	Tpm3	protein_coding	292.375	315.654	310.18	306.07
ENSMUSG00000078578.9	Ube2d3	protein_coding	308.553	326.37	282.973	305.965
ENSMUSG00000021660.14	Btf3	protein_coding	296.544	321.691	298.816	305.684
ENSMUSG00000037935.16	Smarce1	protein_coding	292.655	304.593	318.847	305.365
ENSMUSG00000062328.7	Rpl17	protein_coding	309.731	288.732	317.459	305.307
ENSMUSG00000007817.14	Zmiz1	protein_coding	332.08	278.914	302.576	304.523
ENSMUSG00000035621.13	Midn	protein_coding	336.039	280.242	296.809	304.363
ENSMUSG00000023169.14	Slc38a1	protein_coding	305.549	307.979	295.749	303.092
ENSMUSG00000039735.15	Fnbp1l	protein_coding	297.395	297.799	312.717	302.637
ENSMUSG00000035150.15	Eif2s3x	protein_coding	314.969	289.618	301.082	301.89
ENSMUSG00000029467.15	Atp2a2	protein_coding	298.931	311.225	294.224	301.46
ENSMUSG00000027479.14	Mapre1	protein_coding	303.902	306.562	293.162	301.209
ENSMUSG00000063015.12	Ccni	protein_coding	310.879	299.422	292.056	300.786
ENSMUSG00000055531.12	Cpsf6	protein_coding	290.54	335.42	272.484	299.481
ENSMUSG00000031422.16	Morf4l2	protein_coding	289.772	303.848	304.017	299.212
ENSMUSG00000085438.1	1700020I14Rik	lincRNA	286.463	318.823	290.645	298.644
ENSMUSG00000021111.15	Papola	protein_coding	290.477	309.596	294.613	298.228
ENSMUSG00000018411.17	Mapt	protein_coding	343.07	228.605	321.532	297.736
ENSMUSG00000024949.17	Sf1	protein_coding	311.221	288.652	293.23	297.701
ENSMUSG00000032228.16	Tcf12	protein_coding	289.004	306.872	294.026	296.634
ENSMUSG00000045128.8	Rpl18a	protein_coding	302.711	241.563	345.108	296.461
ENSMUSG00000022185.18	Acin1	protein_coding	292.49	282.013	312.651	295.718
ENSMUSG00000042323.16	Pbrm1	protein_coding	280.495	315.208	289.916	295.206
ENSMUSG00000018666.13	Cbx1	protein_coding	283.45	302.889	296.478	294.272
ENSMUSG00000035242.15	Oaz1	protein_coding	321.865	283.752	276.247	293.955
ENSMUSG00000067870.5	Rpl31-ps8	processed_pseudogene	300.821	287.144	293.66	293.875
ENSMUSG00000024974.10	Smc3	protein_coding	285.34	296.016	299.628	293.662
ENSMUSG00000025607.15	Copg2	protein_coding	250.596	342.576	286.735	293.302
ENSMUSG00000024359.8	Hspa9	protein_coding	285.683	296.717	297.415	293.272
ENSMUSG00000017421.18	Zfp207	protein_coding	288.531	308.643	282.559	293.244
ENSMUSG00000037815.6	Ctnna1	protein_coding	287.822	301.709	289.916	293.149
ENSMUSG00000040459.11	Arglu1	protein_coding	263.064	330.625	284.812	292.834
ENSMUSG00000022812.13	Gsk3b	protein_coding	299.522	296.619	281.101	292.414
ENSMUSG00000031592.10	Pcm1	protein_coding	270.923	316.314	289.452	292.23
ENSMUSG00000025369.14	Smarcc2	protein_coding	299.404	278.619	298.201	292.075
ENSMUSG00000034269.12	Setd5	protein_coding	289.477	306.135	280.106	291.906
ENSMUSG00000036333.10	Kidins220	protein_coding	290.481	271.98	312.518	291.66
ENSMUSG00000041879.13	Ipo9	protein_coding	284.395	294.553	294.224	291.057
ENSMUSG00000107176.1	Gm9794	processed_pseudogene	292.925	294.973	285.065	290.988
ENSMUSG00000048076.14	Arf1	protein_coding	290.242	293.448	286.868	290.186
ENSMUSG00000028759.13	Hp1bp3	protein_coding	281.264	306.43	282.493	290.062
ENSMUSG00000022858.15	Tra2b	protein_coding	287.599	307.583	273.063	289.415
ENSMUSG00000024392.17	Bag6	protein_coding	317.307	266.3	284.348	289.319
ENSMUSG00000030695.14	Aldoa	protein_coding	301.965	267.303	297.415	288.894
ENSMUSG00000024851.13	Pitpnm1	protein_coding	316.894	267.554	279.245	287.898
ENSMUSG00000070544.6	Top1	protein_coding	270.155	311.667	281.432	287.751
ENSMUSG00000027593.15	Raly	protein_coding	303.894	280.906	276.196	286.999
ENSMUSG00000027189.16	Trim44	protein_coding	275.295	289.389	295.616	286.767
ENSMUSG00000039191.12	Rbpj	protein_coding	288.352	286.016	285.146	286.504
ENSMUSG00000049470.13	Aff4	protein_coding	282.74	298.979	276.395	286.038
ENSMUSG00000008393.8	Carhsp1	protein_coding	301.492	276.312	280.038	285.947
ENSMUSG00000040385.6	Ppp1ca	protein_coding	294.026	270.21	293.23	285.822
ENSMUSG00000002265.16	Peg3	protein_coding	241.733	330.699	284.15	285.527
ENSMUSG00000029713.15	Gnb2	protein_coding	308.444	268.046	279.908	285.466
ENSMUSG00000071650.5	Ganab	protein_coding	269.623	299.495	286.602	285.24
ENSMUSG00000030654.9	Arl6ip1	protein_coding	296.745	276.996	278.714	284.152
ENSMUSG00000005198.15	Polr2a	protein_coding	284.159	287.545	278.449	283.384
ENSMUSG00000020460.15	Rps27a	protein_coding	285.621	273.322	289.349	282.764
ENSMUSG00000020483.14	Dynll2	protein_coding	303.599	277.882	266.784	282.755
ENSMUSG00000014956.15	Ppp1cb	protein_coding	301.248	303.553	241.994	282.265
ENSMUSG00000026615.14	Eprs	protein_coding	268.502	294.557	283.557	282.205
ENSMUSG00000038664.16	Herc1	protein_coding	267.934	290.483	287.024	281.814
ENSMUSG00000003226.6	Ranbp2	protein_coding	269.568	299.638	276.063	281.756
ENSMUSG00000020029.5	Nudt4	protein_coding	256.919	299.791	288.126	281.612
ENSMUSG00000061904.12	Slc25a3	protein_coding	270.623	299.111	273.864	281.199
ENSMUSG00000029202.12	Pds5a	protein_coding	272.341	302.151	268.308	280.933
ENSMUSG00000029106.14	Add1	protein_coding	286.227	266.226	289.518	280.657
ENSMUSG00000003131.6	Pafah1b2	protein_coding	285.695	289.611	264.464	279.923
ENSMUSG00000061315.13	Naca	protein_coding	258.066	277.307	304.062	279.812
ENSMUSG00000040725.13	Hnrnpul1	protein_coding	279.252	278.322	281.164	279.58
ENSMUSG00000020114.12	Cand1	protein_coding	271.868	289.611	276.527	279.335
ENSMUSG00000039953.13	Clstn1	protein_coding	305.608	243.211	289.121	279.313
ENSMUSG00000032479.15	Map4	protein_coding	290.008	267.923	278.913	278.948
ENSMUSG00000027660.16	Skil	protein_coding	280.436	288.504	266.386	278.442
ENSMUSG00000005417.17	Mprip	protein_coding	277.421	274.675	281.983	278.027
ENSMUSG00000020737.12	Hn1	protein_coding	293.849	253.907	284.017	277.258
ENSMUSG00000061983.6	Rps12	protein_coding	235.463	294.941	301.325	277.243
ENSMUSG00000007739.10	Cct4	protein_coding	260.286	296.396	274.472	277.051
ENSMUSG00000019437.17	Tlcd1	protein_coding	289.063	261.653	279.51	276.742
ENSMUSG00000042688.16	Mapk6	protein_coding	271.277	285.922	271.755	276.318
ENSMUSG00000030655.15	Smg1	protein_coding	258.573	302.815	267.049	276.146
ENSMUSG00000004891.16	Nes	protein_coding	258.455	295.069	273.743	275.756
ENSMUSG00000010608.15	Rbm25	protein_coding	251.896	285.037	290.049	275.661
ENSMUSG00000059263.8	Usp47	protein_coding	267.023	283.267	275.931	275.407
ENSMUSG00000034926.3	Dhcr24	protein_coding	297.808	271.169	256.245	275.074
ENSMUSG00000007815.13	Rhoa	protein_coding	267.994	276.65	276.805	273.816
ENSMUSG00000056342.16	Usp34	protein_coding	265.546	281.865	273.942	273.784
ENSMUSG00000038805.10	Six3	protein_coding	316.244	239.67	264.53	273.481
ENSMUSG00000031996.16	Aplp2	protein_coding	274.882	256.563	288.325	273.257
ENSMUSG00000040268.17	Plekha1	protein_coding	253.255	293.815	272.484	273.185
ENSMUSG00000003410.7	Elavl3	protein_coding	306.199	223.884	289.386	273.156
ENSMUSG00000025794.8	Rpl14	protein_coding	263.269	303.811	252.186	273.089
ENSMUSG00000058230.12	Arhgap35	protein_coding	278.25	263.497	274.539	272.095
ENSMUSG00000009927.8	Rps25	protein_coding	243.122	309.418	262.273	271.604
ENSMUSG00000022456.15	Sept3	protein_coding	273.345	262.169	278.781	271.432
ENSMUSG00000028426.10	Rad23b	protein_coding	267.141	284.152	262.475	271.256
ENSMUSG00000031561.15	Tenm3	protein_coding	243.092	298.168	271.291	270.85
ENSMUSG00000064339.1	mt-Rnr2	Mt_rRNA	285.281	249.555	277.389	270.742
ENSMUSG00000036565.7	Ttyh3	protein_coding	303.776	253.243	255.052	270.69
ENSMUSG00000042520.16	Ubap2l	protein_coding	260.169	269.251	281.896	270.438
ENSMUSG00000109324.1	Prmt1	protein_coding	278.604	263.94	267.844	270.129
ENSMUSG00000039100.9	March6	protein_coding	280.731	259.735	268.109	269.525
ENSMUSG00000002870.8	Mcm2	protein_coding	267.377	276.701	264.464	269.514
ENSMUSG00000024827.9	Gldc	protein_coding	282.977	255.899	269.369	269.415
ENSMUSG00000027239.14	Mdk	protein_coding	263.004	286.658	258.499	269.387
ENSMUSG00000042453.14	Reln	protein_coding	275.768	263.202	268.043	269.004
ENSMUSG00000069919.7	Hba-a1	protein_coding	314.362	255.867	236.779	269.003
ENSMUSG00000052534.15	Pbx1	protein_coding	268.736	262.686	275.533	268.985
ENSMUSG00000004455.16	Ppp1cc	protein_coding	270.944	265.57	270.393	268.969
ENSMUSG00000018593.12	Sparc	protein_coding	236.883	311.225	258.764	268.957
ENSMUSG00000032178.13	Ilf3	protein_coding	260.578	273.266	273.008	268.951
ENSMUSG00000037266.18	Rsrp1	protein_coding	233.638	285.48	287.729	268.949
ENSMUSG00000032199.12	Polr2m	protein_coding	266.255	280.168	260.089	268.837
ENSMUSG00000050299.7	Gm9843	protein_coding	298.245	261.472	245.357	268.358
ENSMUSG00000049804.9	Armcx4	protein_coding	241.142	286.955	276.925	268.341
ENSMUSG00000020402.11	Vdac1	protein_coding	273.404	261.13	267.512	267.348
ENSMUSG00000028556.15	Dock7	protein_coding	247.937	286.365	267.513	267.272
ENSMUSG00000060636.13	Rpl35a	protein_coding	254.683	275.786	271.147	267.205
ENSMUSG00000097346.1	Gm26619	lincRNA	266.018	290.791	242.591	266.467
ENSMUSG00000031134.16	Rbmx	protein_coding	254.5	270.154	274.692	266.449
ENSMUSG00000026987.16	Baz2b	protein_coding	249.06	274.046	274.671	265.926
ENSMUSG00000019923.13	Zwint	protein_coding	263.267	258.737	274.987	265.664
ENSMUSG00000055436.18	Srsf11	protein_coding	244.746	292.34	257.04	264.709
ENSMUSG00000027342.14	Pcna	protein_coding	260.629	241.419	291.662	264.57
ENSMUSG00000029687.16	Ezh2	protein_coding	262.414	260.62	270.363	264.466
ENSMUSG00000061887.14	Ssbp3	protein_coding	283.154	241.588	268.64	264.461
ENSMUSG00000019777.16	Hdac2	protein_coding	265.487	258.186	269.435	264.369
ENSMUSG00000069769.13	Msi2	protein_coding	250.182	298.905	243.784	264.291
ENSMUSG00000095865.1	Gm13237	processed_pseudogene	260.379	239.166	292.504	264.017
ENSMUSG00000067071.8	Hes6	protein_coding	298.222	238.49	254.389	263.7
ENSMUSG00000037242.8	Clic4	protein_coding	263.096	268.858	258.85	263.602
ENSMUSG00000066232.4	Ipo7	protein_coding	260.287	276.406	253.262	263.318
ENSMUSG00000063450.14	Syne2	protein_coding	249.237	282.455	257.571	263.088
ENSMUSG00000019982.14	Myb	protein_coding	267.141	255.456	266.121	262.906
ENSMUSG00000048578.11	Mlec	protein_coding	247.287	281.865	258.963	262.705
ENSMUSG00000010476.14	Ebf3	protein_coding	260.582	249.555	277.787	262.641
ENSMUSG00000020362.13	Cnot6	protein_coding	265.267	266.769	255.603	262.546
ENSMUSG00000084416.3	Rpl10a-ps1	processed_pseudogene	251.055	312.151	223.156	262.121
ENSMUSG00000032580.12	Rbm5	protein_coding	240.315	276.111	268.772	261.733
ENSMUSG00000022995.16	Enah	protein_coding	262.059	265.858	256.709	261.542
ENSMUSG00000027201.16	Myef2	protein_coding	258.078	277.792	247.672	261.181
ENSMUSG00000029405.16	G3bp2	protein_coding	250.301	281.349	251.34	260.997
ENSMUSG00000028676.17	Srsf10	protein_coding	253.806	285.868	242.924	260.866
ENSMUSG00000049354.8	Dcaf7	protein_coding	267.259	252.653	261.415	260.442
ENSMUSG00000030796.17	Tead2	protein_coding	254.319	266.005	260.951	260.425
ENSMUSG00000036309.14	Skp1a	protein_coding	249.617	278.216	251.135	259.656
ENSMUSG00000029823.16	Luc7l2	protein_coding	245.503	277.463	254.913	259.293
ENSMUSG00000038502.16	Ptov1	protein_coding	272.06	242.952	262.68	259.231
ENSMUSG00000001729.14	Akt1	protein_coding	272.991	246.678	257.372	259.014
ENSMUSG00000026131.17	Dst	protein_coding	246.401	269.546	260.553	258.833
ENSMUSG00000035569.16	Ankrd11	protein_coding	252.96	267.112	254.919	258.33
ENSMUSG00000068882.13	Ssb	protein_coding	253.61	270.948	250.28	258.279
ENSMUSG00000007613.15	Tgfbr1	protein_coding	247.169	287.103	240.139	258.137
ENSMUSG00000027852.14	Nras	protein_coding	246.637	269.103	257.703	257.815
ENSMUSG00000024012.17	Mtch1	protein_coding	274.763	244.465	250.28	256.503
ENSMUSG00000022536.13	Glyr1	protein_coding	254.26	256.637	257.968	256.288
ENSMUSG00000066315.9	Gm12918	processed_pseudogene	282.67	284.284	201.107	256.02
ENSMUSG00000028936.15	Rpl22	protein_coding	254.37	254.461	258.829	255.887
ENSMUSG00000024165.8	Hn1l	protein_coding	239.819	272.514	255.127	255.82
ENSMUSG00000005683.7	Cs	protein_coding	241.043	269.595	256.753	255.797
ENSMUSG00000019877.10	Serinc1	protein_coding	270.864	246.457	249.617	255.646
ENSMUSG00000024294.13	Mib1	protein_coding	254.319	265.563	246.7	255.527
ENSMUSG00000059119.9	Nap1l4	protein_coding	253.019	253.17	260.222	255.47
ENSMUSG00000022043.18	Trim35	protein_coding	268.5	245.35	251.937	255.262
ENSMUSG00000025878.16	Uimc1	protein_coding	259.932	239.006	266.121	255.02
ENSMUSG00000058672.6	Tubb2a	protein_coding	293.985	203.836	265.701	254.508
ENSMUSG00000024073.14	Birc6	protein_coding	239.665	275.3	248.424	254.463
ENSMUSG00000025809.15	Itgb1	protein_coding	239.665	260.841	262.873	254.46
ENSMUSG00000043384.15	Gprasp1	protein_coding	239.348	272.146	250.855	254.116
ENSMUSG00000055204.14	Ankrd17	protein_coding	249.296	251.27	260.643	253.736
ENSMUSG00000027469.16	Tpx2	protein_coding	256.741	252.727	250.147	253.205
ENSMUSG00000066362.5	Rps13-ps1	processed_pseudogene	242.621	261.277	255.48	253.126
ENSMUSG00000012405.15	Rpl15	protein_coding	234.062	227.402	296.979	252.814
ENSMUSG00000006800.13	Sulf2	protein_coding	237.183	254.35	265.856	252.463
ENSMUSG00000040463.16	Mybbp1a	protein_coding	230.328	271.684	255.316	252.443
ENSMUSG00000037563.15	Rps16	protein_coding	251.879	225.373	280.059	252.437
ENSMUSG00000025950.16	Idh1	protein_coding	260.759	237.015	258.963	252.245
ENSMUSG00000031799.9	Tpm4	protein_coding	232.173	264.41	259.744	252.109
ENSMUSG00000032803.14	Cdv3	protein_coding	243.046	264.446	247.035	251.509
ENSMUSG00000025162.17	Csnk1d	protein_coding	249.769	255.604	248.954	251.442
ENSMUSG00000010097.13	Nxf1	protein_coding	235.706	262.243	256.311	251.42
ENSMUSG00000057666.18	Gapdh	protein_coding	301.065	198.827	253.89	251.261
ENSMUSG00000066036.14	Ubr4	protein_coding	250.202	253.336	249.875	251.138
ENSMUSG00000101597.1	Gm28555	processed_pseudogene	249.592	261.063	242.127	250.927
ENSMUSG00000022892.10	App	protein_coding	252.546	243.506	256.179	250.744
ENSMUSG00000017677.11	Wsb1	protein_coding	240.61	265.784	245.043	250.479
ENSMUSG00000033565.16	Rbfox2	protein_coding	260.109	227.867	262.343	250.107
ENSMUSG00000022391.15	Rangap1	protein_coding	248.113	246.234	254.522	249.623
ENSMUSG00000024966.8	Stip1	protein_coding	242.501	258.555	247.695	249.583
ENSMUSG00000030016.14	Zfp638	protein_coding	244.274	263.202	240.801	249.426
ENSMUSG00000056579.17	Tug1	processed_transcript	251.717	255.778	239.901	249.132
ENSMUSG00000045799.5	Gm9800	pseudogene	135.482	76.5329	534.843	248.953
ENSMUSG00000029505.17	Ep400	protein_coding	251.522	243.629	251.631	248.927
ENSMUSG00000020496.8	Rnf187	protein_coding	273.168	231.925	240.603	248.565
ENSMUSG00000032076.18	Cadm1	protein_coding	249.71	259.219	236.626	248.518
ENSMUSG00000041740.16	Rnf10	protein_coding	271.336	238.416	235.565	248.439
ENSMUSG00000022403.14	St13	protein_coding	239.724	260.251	245.308	248.428
ENSMUSG00000027828.12	Ssr3	protein_coding	234.878	269.693	238.018	247.53
ENSMUSG00000003316.14	Glg1	protein_coding	239.606	252.432	250.412	247.483
ENSMUSG00000018965.11	Ywhah	protein_coding	260.351	226.987	254.976	247.438
ENSMUSG00000040209.12	Zfp704	protein_coding	269.8	218.204	253.594	247.199
ENSMUSG00000057335.11	Cep170	protein_coding	241.555	251.768	248.225	247.183
ENSMUSG00000039959.12	Hip1	protein_coding	241.201	253.76	245.043	246.668
ENSMUSG00000023015.13	Racgap1	protein_coding	251.896	239.596	247.562	246.352
ENSMUSG00000054693.14	Adam10	protein_coding	247.346	236.056	255.184	246.195
ENSMUSG00000038119.14	Cdon	protein_coding	215.793	268.366	254.257	246.138
ENSMUSG00000026657.16	Frmd4a	protein_coding	261.941	223.073	253.262	246.092
ENSMUSG00000096544.2	Gm4617	processed_pseudogene	223.834	216.864	296.125	245.608
ENSMUSG00000015932.8	Dstn	protein_coding	244.155	252.579	239.211	245.315
ENSMUSG00000062078.14	Qk	protein_coding	244.451	273.824	217.338	245.204
ENSMUSG00000028081.6	Rps3a1	protein_coding	250.848	235.637	246.873	244.453
ENSMUSG00000027715.9	Ccna2	protein_coding	242.737	251.03	238.68	244.149
ENSMUSG00000026842.16	Abl1	protein_coding	250.064	241.883	238.879	243.609
ENSMUSG00000022186.14	Oxct1	protein_coding	240.256	246.752	242.326	243.111
ENSMUSG00000040850.17	Psme4	protein_coding	228.26	250.514	250.412	243.062
ENSMUSG00000024518.3	Rax	protein_coding	269.623	230.375	228.937	242.978
ENSMUSG00000068747.14	Sort1	protein_coding	244.746	236.867	245.441	242.351
ENSMUSG00000019132.10	BC005537	protein_coding	245.81	244.391	236.427	242.209
ENSMUSG00000018293.4	Pfn1	protein_coding	257.923	239.596	229.003	242.174
ENSMUSG00000001472.16	Tcf25	protein_coding	244.51	233.4	248.556	242.155
ENSMUSG00000015120.15	Ube2i	protein_coding	238.2	249.039	238.938	242.059
ENSMUSG00000037458.14	Azin1	protein_coding	237.478	251.916	235.3	241.565
ENSMUSG00000110350.1	RP23-218K15.7	TEC	253.61	237.531	231.654	240.932
ENSMUSG00000013415.9	Igf2bp1	protein_coding	241.91	253.981	226.551	240.814
ENSMUSG00000000001.4	Gnai3	protein_coding	239.31	252.211	230.859	240.793
ENSMUSG00000005410.5	Mcm5	protein_coding	238.069	231.777	251.009	240.285
ENSMUSG00000002028.12	Kmt2a	protein_coding	240.137	251.694	228.075	239.969
ENSMUSG00000020167.14	Tcf3	protein_coding	255.441	235.834	221.779	237.685
ENSMUSG00000052915.14	Msl1	protein_coding	238.601	241.072	232.848	237.507
ENSMUSG00000001016.12	Ilf2	protein_coding	231.924	241.141	238.723	237.263
ENSMUSG00000029291.11	Rufy3	protein_coding	240.315	226.835	244.381	237.177
ENSMUSG00000040596.15	Pogk	protein_coding	230.092	240.185	240.536	236.938
ENSMUSG00000026193.15	Fn1	protein_coding	217.565	268.144	225.026	236.912
ENSMUSG00000036591.15	Arhgap21	protein_coding	229.265	236.056	244.579	236.633
ENSMUSG00000056394.17	Lig1	protein_coding	235.469	242.99	230.859	236.439
ENSMUSG00000025246.13	Tbl1x	protein_coding	223.002	249.85	236.095	236.316
ENSMUSG00000067038.5	Rps12-ps3	protein_coding	265.328	223.049	220.038	236.138
ENSMUSG00000053646.13	Plxnb1	protein_coding	245.278	223.884	238.15	235.771
ENSMUSG00000005533.10	Igf1r	protein_coding	244.569	225.802	236.824	235.732
ENSMUSG00000024908.14	Ppp6r3	protein_coding	231.983	240.85	233.312	235.382
ENSMUSG00000020257.12	Wdr82	protein_coding	233.933	226.761	244.513	235.069
ENSMUSG00000073640.2	Rpl27-ps3	protein_coding	231.341	238.688	235.098	235.042
ENSMUSG00000061607.14	Mdc1	protein_coding	213.547	252.432	239.012	234.997
ENSMUSG00000053754.13	Chd8	protein_coding	219.87	243.359	240.47	234.566
ENSMUSG00000001847.14	Rac1	protein_coding	237.833	239.375	226.485	234.564
ENSMUSG00000091337.3	Eid1	protein_coding	250.773	243.137	209.649	234.52
ENSMUSG00000031865.16	Dctn1	protein_coding	244.461	227.26	231.77	234.497
ENSMUSG00000029767.16	Calu	protein_coding	222.588	240.334	240.404	234.442
ENSMUSG00000027002.13	Nckap1	protein_coding	235.056	232.146	234.637	233.946
ENSMUSG00000028809.16	Srrm1	protein_coding	219.454	250.588	231.322	233.788
ENSMUSG00000027799.12	Nbea	protein_coding	231.392	231.482	238.15	233.675
ENSMUSG00000027012.15	Dync1i2	protein_coding	232.101	227.72	241.199	233.673
ENSMUSG00000028546.17	Elavl4	protein_coding	225.011	253.981	221.381	233.457
ENSMUSG00000101249.1	Gm29216	unprocessed_pseudogene	137.134	383.243	178.475	232.951
ENSMUSG00000001017.15	Chtop	protein_coding	227.951	233.731	236.856	232.846
ENSMUSG00000031502.11	Col4a1	protein_coding	208.052	240.924	248.49	232.489
ENSMUSG00000020923.17	Ubtf	protein_coding	234.938	223.884	238.216	232.346
ENSMUSG00000107383.1	Gm4366	processed_pseudogene	222.033	258.233	216.771	232.346
ENSMUSG00000020536.12	Llgl1	protein_coding	242.619	221.966	230.925	231.837
ENSMUSG00000024598.8	Fbn2	protein_coding	191.507	266.521	236.957	231.662
ENSMUSG00000074698.10	Csnk2a1	protein_coding	226.786	247.334	220.658	231.593
ENSMUSG00000041859.10	Mcm3	protein_coding	226.311	233.4	234.836	231.515
ENSMUSG00000021099.6	Six6	protein_coding	221.288	243.727	227.346	230.787
ENSMUSG00000020929.14	Eftud2	protein_coding	228.379	233.695	229.6	230.558
ENSMUSG00000101939.1	Gm28438	unprocessed_pseudogene	239.038	225.861	226.286	230.395
ENSMUSG00000035545.13	Leng8	protein_coding	204.979	233.695	252.136	230.27
ENSMUSG00000033004.14	Mycbp2	protein_coding	213.843	234.138	242.193	230.058
ENSMUSG00000025016.10	Tm9sf3	protein_coding	233.283	235.539	220.718	229.847
ENSMUSG00000030268.17	Bcat1	protein_coding	229.442	224.105	235.167	229.572
ENSMUSG00000032555.9	Topbp1	protein_coding	221.833	238.145	228.333	229.437
ENSMUSG00000068267.5	Cenpb	protein_coding	242.855	218.425	226.286	229.189
ENSMUSG00000010663.4	Fads1	protein_coding	240.433	217.761	229.202	229.132
ENSMUSG00000020152.7	Actr2	protein_coding	229.435	234.43	223.43	229.098
ENSMUSG00000028692.14	Akr1a1	protein_coding	235.814	222.925	227.141	228.627
ENSMUSG00000040481.17	Bptf	protein_coding	218.629	229.343	237.885	228.619
ENSMUSG00000100259.1	Gm29236	unprocessed_pseudogene	250.478	227.056	207.727	228.42
ENSMUSG00000016541.9	Atxn10	protein_coding	225.011	227.72	231.654	228.128
ENSMUSG00000020074.6	Ccar1	protein_coding	212.425	227.794	243.055	227.758
ENSMUSG00000106037.1	Gm4332	processed_pseudogene	230.347	250.437	201.852	227.545
ENSMUSG00000025223.14	Ldb1	protein_coding	229.206	218.942	234.372	227.506
ENSMUSG00000012443.3	Kif11	protein_coding	217.443	231.839	233.158	227.48
ENSMUSG00000061167.9	Rpl15-ps3	processed_pseudogene	293.114	213.065	175.87	227.35
ENSMUSG00000054387.13	Mdm4	protein_coding	203.345	248.34	229.453	227.046
ENSMUSG00000025364.12	Pa2g4	protein_coding	227.394	225.086	228.475	226.985
ENSMUSG00000071415.6	Rpl23	protein_coding	207.777	215.566	256.582	226.642
ENSMUSG00000053080.10	2700081O15Rik	protein_coding	244.037	213.483	222.309	226.61
ENSMUSG00000057777.4	Mab21l2	protein_coding	198.716	236.498	243.254	226.156
ENSMUSG00000022141.6	Nipbl	protein_coding	219.22	227.72	231.456	226.132
ENSMUSG00000033585.5	Ndn	protein_coding	248.114	214.22	215.482	225.939
ENSMUSG00000025986.6	Slc39a10	protein_coding	222.293	237.752	217.735	225.927
ENSMUSG00000032009.8	Sesn3	protein_coding	215.438	239.154	222.706	225.766
ENSMUSG00000037058.14	Paip2	protein_coding	225.129	225.433	226.352	225.638
ENSMUSG00000063358.15	Mapk1	protein_coding	219.929	224.843	231.588	225.453
ENSMUSG00000040407.17	Akap9	protein_coding	211.007	233.547	231.787	225.447
ENSMUSG00000029817.11	Tra2a	protein_coding	210.593	256.784	208.257	225.211
ENSMUSG00000020086.6	H2afy2	protein_coding	224.593	226.742	224.238	225.191
ENSMUSG00000054452.9	Aes	protein_coding	250.832	209.352	215.283	225.156
ENSMUSG00000021709.14	Erbb2ip	protein_coding	221.82	237.605	215.813	225.079
ENSMUSG00000026797.16	Stxbp1	protein_coding	246.342	197.918	228.871	224.377
ENSMUSG00000027893.14	Ahcyl1	protein_coding	220.224	224.917	227.214	224.118
ENSMUSG00000090733.6	Rps27	protein_coding	203.096	214.843	253.83	223.923
ENSMUSG00000020869.8	Lrrc59	protein_coding	233.047	219.753	218.862	223.887
ENSMUSG00000028312.19	Smc2	protein_coding	214.611	243.949	212.897	223.819
ENSMUSG00000022351.14	Sqle	protein_coding	225.72	221.081	224.363	223.721
ENSMUSG00000020661.15	Dnmt3a	protein_coding	218.865	229.269	222.508	223.547
ENSMUSG00000002718.14	Cse1l	protein_coding	219.043	235.76	215.217	223.34
ENSMUSG00000035696.15	Rnf38	protein_coding	217.447	227.941	224.231	223.206
ENSMUSG00000071796.13	6820431F20Rik	transcribed_unprocessed_pseudogene	205.947	220.072	243.421	223.147
ENSMUSG00000035835.14	Plppr3	protein_coding	225.247	210.163	233.046	222.819
ENSMUSG00000071054.12	Safb	protein_coding	210.972	227.068	230.058	222.699
ENSMUSG00000049932.3	H2afx	protein_coding	253.473	210.048	203.972	222.498
ENSMUSG00000018548.15	Trim37	protein_coding	228.851	217.171	221.116	222.379
ENSMUSG00000021427.9	Ssr1	protein_coding	221.288	226.835	218.796	222.306
ENSMUSG00000038127.14	Ccdc50	protein_coding	216.387	239.698	210.644	222.243
ENSMUSG00000022390.10	Zc3h7b	protein_coding	234.938	204.778	226.683	222.133
ENSMUSG00000026147.16	Col9a1	protein_coding	216.975	226.982	222.309	222.088
ENSMUSG00000039967.14	Zfp292	protein_coding	215.556	227.794	222.309	221.886
ENSMUSG00000037805.14	Rpl10a	protein_coding	218.575	166.818	280.266	221.886
ENSMUSG00000013787.15	Ehmt2	protein_coding	240.795	208.782	215.15	221.576
ENSMUSG00000013033.16	Adgrl1	protein_coding	229.856	215.106	219.657	221.54
ENSMUSG00000020250.9	Txnrd1	protein_coding	222.174	226.318	214.686	221.06
ENSMUSG00000031540.13	Kat6a	protein_coding	222.056	218.425	222.309	220.93
ENSMUSG00000009013.5	Dynll1	protein_coding	218.982	214.881	228.332	220.732
ENSMUSG00000027642.15	Rpn2	protein_coding	209.884	227.425	222.839	220.049
ENSMUSG00000058443.4	Rpl10-ps3	protein_coding	224.131	193.301	242.504	219.979
ENSMUSG00000020994.4	Pnn	protein_coding	201.316	239.818	218.597	219.91
ENSMUSG00000067889.4	Sptbn2	protein_coding	242.383	199.393	216.675	219.484
ENSMUSG00000028960.18	Ube4b	protein_coding	222.352	210.827	224.363	219.181
ENSMUSG00000056076.13	Eif3b	protein_coding	219.693	226.171	210.444	218.769
ENSMUSG00000033228.7	Scaf11	protein_coding	214.017	225.873	216.204	218.698
ENSMUSG00000035299.16	Mid1	protein_coding	244.521	100.833	310.231	218.528
ENSMUSG00000046691.13	Chtf8	protein_coding	215.202	224.253	215.879	218.445
ENSMUSG00000061477.3	Rps7	protein_coding	220.532	215.625	218.777	218.311
ENSMUSG00000032293.7	Ireb2	protein_coding	214.552	227.13	213.228	218.303
ENSMUSG00000021413.8	Prpf4b	protein_coding	198.125	240.482	215.813	218.14
ENSMUSG00000031529.5	Tnks	protein_coding	217.388	213.63	222.706	217.908
ENSMUSG00000040249.15	Lrp1	protein_coding	231.392	207.581	213.096	217.356
ENSMUSG00000031353.13	Rbbp7	protein_coding	211.635	223.513	214.896	216.681
ENSMUSG00000022201.15	Zfr	protein_coding	220.165	219.753	209.782	216.567
ENSMUSG00000028909.17	Ptpru	protein_coding	221.938	208.983	218.73	216.55
ENSMUSG00000058600.13	Rpl30	protein_coding	208.842	220.007	220.694	216.515
ENSMUSG00000097461.1	Gm26735	lincRNA	254.673	205.073	189.764	216.504
ENSMUSG00000035247.15	Hectd1	protein_coding	205.45	223.688	219.958	216.366
ENSMUSG00000022433.18	Csnk1e	protein_coding	224.183	207.876	216.542	216.201
ENSMUSG00000025228.4	Actr1a	protein_coding	223.179	212.893	212.367	216.146
ENSMUSG00000038733.13	Wdr26	protein_coding	216.915	213.852	217.536	216.101
ENSMUSG00000021395.10	Spin1	protein_coding	215.97	213.395	218.72	216.028
ENSMUSG00000020135.13	Apc2	protein_coding	243.387	187.517	217.073	215.992
ENSMUSG00000033307.6	Mif	protein_coding	225.757	210.422	211.267	215.815
ENSMUSG00000035202.7	Lars2	protein_coding	130.178	209.847	306.473	215.499
ENSMUSG00000041415.9	Dicer1	protein_coding	200.902	234.875	209.583	215.12
ENSMUSG00000062591.5	Tubb4a	protein_coding	232.617	188.459	224.266	215.114
ENSMUSG00000007670.9	Khsrp	protein_coding	230.4	217.908	196.454	214.921
ENSMUSG00000058838.9	Rps27a-ps2	processed_pseudogene	209.408	238.185	196.591	214.728
ENSMUSG00000038759.15	Nup205	protein_coding	205.039	223.663	215.084	214.595
ENSMUSG00000017776.15	Crk	protein_coding	225.365	212.458	205.871	214.565
ENSMUSG00000053877.12	Srcap	protein_coding	228.715	216.686	197.972	214.458
ENSMUSG00000025862.14	Stag2	protein_coding	210.888	218.13	213.825	214.281
ENSMUSG00000036698.10	Ago2	protein_coding	214.675	225.333	202.348	214.119
ENSMUSG00000058174.7	Gm5148	protein_coding	234.005	211.245	196.269	213.84
ENSMUSG00000064193.8	Gm4735	processed_pseudogene	221.043	217.211	202.443	213.566
ENSMUSG00000028161.17	Ppp3ca	protein_coding	219.279	208.983	211.505	213.256
ENSMUSG00000019978.15	Epb41l2	protein_coding	216.147	210.606	211.836	212.863
ENSMUSG00000030082.14	Sec61a1	protein_coding	207.579	217.097	213.692	212.79
ENSMUSG00000012535.14	Tnpo3	protein_coding	213.016	209.204	215.217	212.479
ENSMUSG00000027404.15	Snrpb	protein_coding	221.643	201.385	213.957	212.328
ENSMUSG00000026918.16	Brd3	protein_coding	212.011	214.589	210.312	212.304
ENSMUSG00000032324.10	Tspan3	protein_coding	216.738	212.302	207.395	212.145
ENSMUSG00000021945.8	Zmym2	protein_coding	201.75	224.572	210.053	212.125
ENSMUSG00000038366.15	Lasp1	protein_coding	233.662	199.849	202.764	212.091
ENSMUSG00000022710.17	Usp7	protein_coding	203.916	217.024	215.283	212.074
ENSMUSG00000018474.17	Chd3	protein_coding	211.007	203.598	221.381	211.995
ENSMUSG00000028796.17	Phc2	protein_coding	237.537	198.729	199.574	211.947
ENSMUSG00000022312.10	Eif3h	protein_coding	207.52	208.762	219.26	211.847
ENSMUSG00000041598.7	Cdc42ep4	protein_coding	238.01	183.754	213.162	211.642
ENSMUSG00000029840.8	Mtpn	protein_coding	211.007	217.024	206.401	211.477
ENSMUSG00000028760.16	Eif4g3	protein_coding	203.857	220.048	210.047	211.317
ENSMUSG00000020571.12	Pdia6	protein_coding	200.843	223.958	209.119	211.307
ENSMUSG00000033237.18	Arid2	protein_coding	208.82	210.671	214.289	211.26
ENSMUSG00000031503.13	Col4a2	protein_coding	197.652	205.516	230.594	211.254
ENSMUSG00000043940.14	Wdfy3	protein_coding	217.329	208.983	207.395	211.236
ENSMUSG00000039477.16	Tnrc18	protein_coding	231.806	206.991	194.603	211.133
ENSMUSG00000031078.15	Cttn	protein_coding	205.039	213.852	213.692	210.861
ENSMUSG00000036377.18	C530008M17Rik	protein_coding	224.242	191.869	216.078	210.73
ENSMUSG00000027993.16	Trim2	protein_coding	214.197	204.041	213.228	210.489
ENSMUSG00000031960.14	Aars	protein_coding	219.397	201.975	209.583	210.318
ENSMUSG00000037851.13	Iars	protein_coding	206.723	203.234	220.474	210.144
ENSMUSG00000022656.15	Nectin3	protein_coding	190.03	229.343	210.511	209.961
ENSMUSG00000062960.10	Kdr	protein_coding	215.438	203.967	210.378	209.928
ENSMUSG00000021877.11	Arf4	protein_coding	206.811	221.155	201.695	209.887
ENSMUSG00000043733.14	Ptpn11	protein_coding	199.071	221.745	208.588	209.801
ENSMUSG00000082536.1	Gm13456	processed_pseudogene	225.723	192.606	210.916	209.748
ENSMUSG00000002274.12	Metrn	protein_coding	222.352	208.245	198.315	209.637
ENSMUSG00000030000.10	Add2	protein_coding	214.434	191.574	222.441	209.483
ENSMUSG00000049295.16	Zfp219	protein_coding	229.088	196.811	201.828	209.242
ENSMUSG00000034593.16	Myo5a	protein_coding	206.102	208.54	212.367	209.003
ENSMUSG00000014195.15	Dnajc7	protein_coding	196.943	216.138	212.83	208.637
ENSMUSG00000019189.13	Rnf145	protein_coding	207.343	210.089	208.124	208.519
ENSMUSG00000004530.12	Coro1c	protein_coding	221.052	196	208.124	208.392
ENSMUSG00000036707.16	Cab39	protein_coding	211.184	214.515	198.712	208.137
ENSMUSG00000060419.8	Rps16-ps2	processed_pseudogene	229.955	197.888	194.319	207.387
ENSMUSG00000059291.15	Rpl11	protein_coding	217.739	197.321	206.562	207.207
ENSMUSG00000006651.8	Aplp1	protein_coding	243.919	170.919	206.733	207.19
ENSMUSG00000071547.3	Nt5dc2	protein_coding	220.815	190.541	208.588	206.648
ENSMUSG00000021577.13	Sdha	protein_coding	200.607	203.082	215.614	206.434
ENSMUSG00000001761.7	Smo	protein_coding	207.52	205.737	205.341	206.199
ENSMUSG00000027193.12	Api5	protein_coding	200.717	207.981	209.9	206.199
ENSMUSG00000034101.14	Ctnnd1	protein_coding	197.062	209.868	211.439	206.123
ENSMUSG00000046743.6	Fat4	protein_coding	178.153	231.556	208.191	205.967
ENSMUSG00000026915.16	Strbp	protein_coding	205.039	202.491	209.185	205.572
ENSMUSG00000025326.12	Ube3a	protein_coding	213.725	210.089	191.62	205.145
ENSMUSG00000023064.4	Sncg	protein_coding	229.62	153.215	232.118	204.984
ENSMUSG00000032096.15	Arcn1	protein_coding	201.179	198.1	215.62	204.967
ENSMUSG00000033943.15	Mga	protein_coding	190.661	220.204	202.908	204.591
ENSMUSG00000009112.4	Bcl2l13	protein_coding	207.52	197.77	208.323	204.538
ENSMUSG00000046668.8	Cxxc5	protein_coding	235.469	188.549	188.903	204.307
ENSMUSG00000027405.16	Nop56	protein_coding	179.423	216.086	217.158	204.223
ENSMUSG00000058355.7	Abce1	protein_coding	199.769	210.747	202.147	204.221
ENSMUSG00000044791.16	Setd2	protein_coding	192.453	215.917	202.424	203.598
ENSMUSG00000024661.6	Fth1	protein_coding	213.364	195.253	201.99	203.536
ENSMUSG00000029223.12	Uchl1	protein_coding	233.047	167.747	209.649	203.481
ENSMUSG00000068740.13	Celsr2	protein_coding	219.456	195.41	195.531	203.466
ENSMUSG00000067194.6	Eif1ax	protein_coding	202.793	217.466	189.566	203.275
ENSMUSG00000022477.12	Aco2	protein_coding	200.037	201.356	206.843	202.746
ENSMUSG00000023175.15	Bsg	protein_coding	205.157	195.484	207.462	202.701
ENSMUSG00000026276.17	Sept2	protein_coding	190.03	227.941	189.367	202.446
ENSMUSG00000096999.1	Gm26793	antisense	220.52	186.041	200.568	202.376
ENSMUSG00000030058.17	Copg1	protein_coding	191.33	205.442	210.312	202.361
ENSMUSG00000062006.12	Rpl34	protein_coding	166.807	239.404	200.8	202.337
ENSMUSG00000074657.4	Kif5a	protein_coding	208.17	180.804	217.735	202.236
ENSMUSG00000059474.13	Mbtd1	protein_coding	198.834	217.614	190.096	202.181
ENSMUSG00000023118.15	Sympk	protein_coding	216.624	195.336	194.209	202.056
ENSMUSG00000000563.17	Atp5f1	protein_coding	202.593	196.483	206.094	201.723
ENSMUSG00000060206.11	Zfp462	protein_coding	199.721	201.754	203.352	201.609
ENSMUSG00000025958.14	Creb1	protein_coding	198.361	215.106	191.156	201.541
ENSMUSG00000024968.13	Rcor2	protein_coding	212.543	197.77	193.94	201.418
ENSMUSG00000005732.14	Ranbp1	protein_coding	199.812	210.806	193.469	201.362
ENSMUSG00000030120.14	Mlf2	protein_coding	211.479	194.082	197.983	201.182
ENSMUSG00000031924.3	Cyb5b	protein_coding	195.23	203.45	204.678	201.119
ENSMUSG00000026374.14	Tsn	protein_coding	196.707	206.327	200.303	201.113
ENSMUSG00000031029.6	Eif3f	protein_coding	215.852	191.943	194.736	200.843
ENSMUSG00000005442.13	Cic	protein_coding	220.638	187	194.669	200.769
ENSMUSG00000074800.3	Gm4149	pseudogene	203.425	178.833	219.838	200.699
ENSMUSG00000053510.12	Nrd1	protein_coding	192.098	199.614	209.516	200.41
ENSMUSG00000028691.12	Prdx1	protein_coding	192.194	215.847	192.406	200.149
ENSMUSG00000024695.15	Zfp91	protein_coding	196.175	200.278	203.548	200.001
ENSMUSG00000046721.11	Rpl14-ps1	processed_pseudogene	189.943	191.684	217.685	199.771
ENSMUSG00000047187.9	Rab2a	protein_coding	214.874	196.822	186.66	199.452
ENSMUSG00000023010.14	Tmbim6	protein_coding	204.625	188.918	204.545	199.363
ENSMUSG00000052516.17	Robo2	protein_coding	207.52	189.656	200.104	199.094
ENSMUSG00000038943.16	Prc1	protein_coding	194.4	200.869	201.761	199.01
ENSMUSG00000037852.8	Cpe	protein_coding	217.802	184.935	193.145	198.627
ENSMUSG00000042439.12	Zfp532	protein_coding	189.557	199.688	206.6	198.615
ENSMUSG00000032525.14	Nktr	protein_coding	177.799	219.827	197.453	198.359
ENSMUSG00000025867.8	Cplx2	protein_coding	224.242	160.37	210.245	198.286
ENSMUSG00000026701.15	Prdx6	protein_coding	191.153	198.729	204.877	198.253
ENSMUSG00000028184.12	Adgrl2	protein_coding	191.448	201.385	201.364	198.066
ENSMUSG00000033047.4	Eif3l	protein_coding	184.417	201.237	208.39	198.014
ENSMUSG00000025757.12	Hspa4l	protein_coding	196.352	201.901	195.266	197.84
ENSMUSG00000022016.15	Akap11	protein_coding	201.257	194.451	197.586	197.764
ENSMUSG00000030432.12	Rpl28	protein_coding	211.984	156.908	224.28	197.724
ENSMUSG00000038095.15	Sbno1	protein_coding	186.898	211.122	195.099	197.707
ENSMUSG00000052833.9	Sae1	protein_coding	196.175	196.147	200.502	197.608
ENSMUSG00000026469.14	Xpr1	protein_coding	194.934	193.197	204.678	197.603
ENSMUSG00000002052.6	Supt6	protein_coding	193.871	198.139	200.104	197.371
ENSMUSG00000028180.18	Zranb2	protein_coding	188.021	228.015	176.044	197.36
ENSMUSG00000005698.15	Ctcf	protein_coding	194.343	198.213	198.845	197.134
ENSMUSG00000061136.14	Prpf40a	protein_coding	191.98	212.745	186.649	197.125
ENSMUSG00000052707.8	Tnrc6a	protein_coding	180.458	206.106	204.598	197.054
ENSMUSG00000030291.12	Med21	protein_coding	192.689	199.098	197.519	196.435
ENSMUSG00000016933.17	Plcg1	protein_coding	185.303	202.344	201.496	196.381
ENSMUSG00000031508.14	Ankrd10	protein_coding	197.239	200.942	190.958	196.38
ENSMUSG00000019471.9	Cdc37	protein_coding	203.857	192.459	192.283	196.2
ENSMUSG00000022816.11	Fstl1	protein_coding	171.122	200.5	216.94	196.187
ENSMUSG00000021840.16	Mapk1ip1l	protein_coding	191.803	209.057	187.246	196.035
ENSMUSG00000021500.15	Ddx46	protein_coding	179.158	208.762	200.171	196.03
ENSMUSG00000001300.16	Efnb2	protein_coding	194.403	201.532	190.228	195.388
ENSMUSG00000024054.13	Smchd1	protein_coding	183.707	206.032	196.194	195.311
ENSMUSG00000028234.6	Rps20	protein_coding	188.215	194.656	202.797	195.223
ENSMUSG00000032411.15	Tfdp2	protein_coding	199.839	190.172	195.597	195.203
ENSMUSG00000030980.17	Knop1	protein_coding	187.607	197.401	199.839	194.949
ENSMUSG00000059878.12	Zfp422	protein_coding	187.286	200.376	197.069	194.911
ENSMUSG00000038677.13	Scube3	protein_coding	204.211	197.623	182.54	194.791
ENSMUSG00000037824.5	Tspan14	protein_coding	206.693	187.369	190.228	194.764
ENSMUSG00000031785.15	Adgrg1	protein_coding	208.525	175.935	199.508	194.656
ENSMUSG00000062203.14	Gspt1	protein_coding	192.33	203.229	188.102	194.554
ENSMUSG00000079477.9	Rab7	protein_coding	201.139	187.295	195.2	194.545
ENSMUSG00000041638.18	Gcn1l1	protein_coding	199.292	199.534	184.663	194.496
ENSMUSG00000000826.16	Dnajc5	protein_coding	194.934	193.197	194.006	194.046
ENSMUSG00000022673.4	Mcm4	protein_coding	182.345	201.164	198.178	193.896
ENSMUSG00000020277.9	Pfkl	protein_coding	204.684	185.304	191.687	193.891
ENSMUSG00000045328.11	Cenpe	protein_coding	178.374	209.036	194.24	193.883
ENSMUSG00000024754.12	Tmem2	protein_coding	183.117	205.885	191.62	193.541
ENSMUSG00000077450.12	Rab11b	protein_coding	201.068	183.476	195.965	193.503
ENSMUSG00000028656.14	Cap1	protein_coding	199.307	180.73	200.237	193.425
ENSMUSG00000068036.14	Mllt4	protein_coding	185.598	198.287	196.194	193.36
ENSMUSG00000025104.13	Hdgfrp3	protein_coding	191.566	195.041	193.079	193.229
ENSMUSG00000031447.7	Lamp1	protein_coding	196.707	185.672	197.188	193.189
ENSMUSG00000028560.11	Usp1	protein_coding	190.172	211.486	177.75	193.136
ENSMUSG00000032458.6	Copb2	protein_coding	190.798	195.262	193.211	193.09
ENSMUSG00000018377.10	Vezf1	protein_coding	191.448	188.697	199.11	193.085
ENSMUSG00000019179.10	Mdh2	protein_coding	197.534	193.787	187.71	193.01
ENSMUSG00000048583.16	Igf2	protein_coding	135.136	236.129	207.727	192.997
ENSMUSG00000006740.13	Kif5b	protein_coding	189.085	202.564	186.98	192.876
ENSMUSG00000052997.15	Uba2	protein_coding	185.303	201.385	191.885	192.858
ENSMUSG00000039985.14	Fam60a	protein_coding	187.598	206.594	184.353	192.848
ENSMUSG00000059751.7	Rps3a3	processed_pseudogene	163.374	233.568	180.417	192.453
ENSMUSG00000034021.15	Pds5b	protein_coding	181.817	206.401	187.909	192.042
ENSMUSG00000033581.16	Igf2bp2	protein_coding	177.444	209.721	188.571	191.912
ENSMUSG00000029686.15	Cul1	protein_coding	180.635	200.5	193.344	191.493
ENSMUSG00000025332.14	Kdm5c	protein_coding	192.216	194.008	187.909	191.378
ENSMUSG00000002129.11	Sf3a1	protein_coding	196.884	189.803	187.376	191.355
ENSMUSG00000037364.11	Srrt	protein_coding	186.957	191.205	195.862	191.342
ENSMUSG00000020935.8	Dcakd	protein_coding	198.421	182.058	193.41	191.296
ENSMUSG00000027162.7	Lin7c	protein_coding	190.444	201.606	181.28	191.11
ENSMUSG00000036893.17	Ehmt1	protein_coding	189.38	187.738	196.194	191.104
ENSMUSG00000031207.16	Msn	protein_coding	181.935	199.098	191.355	190.796
ENSMUSG00000028580.15	Pum1	protein_coding	195.525	189.14	187.71	190.791
ENSMUSG00000018199.8	Trove2	protein_coding	191.625	211.764	168.667	190.685
ENSMUSG00000032966.14	Fkbp1a	protein_coding	195.762	181.984	193.94	190.562
ENSMUSG00000031517.8	Gpm6a	protein_coding	206.87	183.533	181.082	190.495
ENSMUSG00000017119.19	Nbr1	protein_coding	186.366	192.164	192.88	190.47
ENSMUSG00000060860.8	Ube2s	protein_coding	204.448	177.849	188.704	190.334
ENSMUSG00000031672.7	Got2	protein_coding	194.054	178.976	197.816	190.282
ENSMUSG00000058258.14	Idi1	protein_coding	199.282	204.744	166.353	190.126
ENSMUSG00000026083.12	Eif5b	protein_coding	173.012	200.573	196.525	190.037
ENSMUSG00000020359.13	Phykpl	protein_coding	191.803	201.901	176.243	189.982
ENSMUSG00000098912.7	1500004A13Rik	processed_transcript	179.525	192.668	196.974	189.722
ENSMUSG00000098371.1	Gm28037	processed_transcript	173.138	196.253	199.233	189.542
ENSMUSG00000003617.16	Cp	protein_coding	175.199	198.951	194.272	189.474
ENSMUSG00000017291.13	Taok1	protein_coding	191.921	192.828	183.667	189.472
ENSMUSG00000029250.5	Polr2b	protein_coding	179.985	188.771	199.375	189.377
ENSMUSG00000028347.14	Tmeff1	protein_coding	200.843	180.066	187.179	189.363
ENSMUSG00000029004.15	Kmt2e	protein_coding	196.057	185.082	186.715	189.285
ENSMUSG00000021843.16	Ktn1	protein_coding	175.79	210.237	181.214	189.08
ENSMUSG00000034674.18	Tdg	protein_coding	204.569	166.461	196.134	189.055
ENSMUSG00000032340.7	Neo1	protein_coding	177.739	194.008	195.266	189.004
ENSMUSG00000003166.19	Dgcr2	protein_coding	192.863	184.008	189.908	188.927
ENSMUSG00000020598.15	Nrcam	protein_coding	197.475	167.083	202.093	188.884
ENSMUSG00000041431.16	Ccnb1	protein_coding	187.104	186.329	192.329	188.587
ENSMUSG00000082035.1	Rpl17-ps8	processed_pseudogene	188.918	160.443	214.317	187.893
ENSMUSG00000002524.15	Puf60	protein_coding	199.898	171.657	192.084	187.88
ENSMUSG00000039001.12	Rps21	protein_coding	198.984	183.405	180.289	187.56
ENSMUSG00000026229.17	Psmd1	protein_coding	182.602	189.304	190.756	187.554
ENSMUSG00000037070.9	Rbmxl1	protein_coding	185.865	194.255	182.398	187.506
ENSMUSG00000021087.17	Rtn1	protein_coding	214.02	150.338	198.05	187.469
ENSMUSG00000024826.14	Dpf2	protein_coding	176.499	196.664	189.168	187.443
ENSMUSG00000030084.11	Plxna1	protein_coding	201.493	177.263	183.468	187.408
ENSMUSG00000035666.14	Gtf3c4	protein_coding	188.08	191.795	182.341	187.405
ENSMUSG00000048078.16	Tenm4	protein_coding	184.062	185.746	191.952	187.253
ENSMUSG00000022194.15	Pabpn1	protein_coding	176.665	191.979	192.813	187.152
ENSMUSG00000091896.7	Ube2d2a	protein_coding	197.245	187.953	175.805	187.001
ENSMUSG00000029438.9	Bcl7a	protein_coding	190.916	189.435	180.343	186.898
ENSMUSG00000034297.14	Med13	protein_coding	192.334	193.27	174.984	186.863
ENSMUSG00000039361.10	Picalm	protein_coding	184.062	189.877	186.583	186.841
ENSMUSG00000020532.18	Acaca	protein_coding	178.33	195.852	186.252	186.811
ENSMUSG00000021374.9	Nup153	protein_coding	177.03	192.828	190.427	186.762
ENSMUSG00000020671.8	Rab10	protein_coding	194.934	181.91	183.401	186.749
ENSMUSG00000006373.10	Pgrmc1	protein_coding	191.271	192.016	176.376	186.554
ENSMUSG00000078193.2	Gm2000	protein_coding	179.746	192.922	186.977	186.548
ENSMUSG00000100252.6	Mir124-2hg	lincRNA	182.467	190.689	185.92	186.358
ENSMUSG00000097518.1	Gm26694	lincRNA	199.602	187.517	171.868	186.329
ENSMUSG00000033257.14	Ttll4	protein_coding	169.94	195.631	193.145	186.239
ENSMUSG00000003778.14	Brd8	protein_coding	164.799	200.721	192.681	186.067
ENSMUSG00000008690.15	Ncaph2	protein_coding	190.674	184.677	182.576	185.976
ENSMUSG00000041126.16	H2afv	protein_coding	200.725	171.288	185.456	185.823
ENSMUSG00000060510.13	Zfp266	protein_coding	175.494	199.614	181.413	185.507
ENSMUSG00000020321.15	Mdh1	protein_coding	183.412	184.566	188.439	185.472
ENSMUSG00000022336.2	Eif3e	protein_coding	174.586	196.634	185.084	185.435
ENSMUSG00000039976.4	Tbc1d16	protein_coding	194.58	175.566	186.053	185.4
ENSMUSG00000030213.12	Atf7ip	protein_coding	172.894	197.254	185.92	185.356
ENSMUSG00000028080.15	Lrba	protein_coding	169.112	194.672	191.687	185.157
ENSMUSG00000021262.14	Evl	protein_coding	210.711	165.608	178.695	185.005
ENSMUSG00000020585.4	Laptm4a	protein_coding	182.289	191.205	181.347	184.947
ENSMUSG00000019699.16	Akt3	protein_coding	187.841	175.419	191.087	184.782
ENSMUSG00000058603.10	Rpl28-ps1	processed_pseudogene	183.654	214.546	156.034	184.745
ENSMUSG00000034832.15	Tet3	protein_coding	194.993	181.541	177.569	184.701
ENSMUSG00000026558.13	Uck2	protein_coding	186.189	181.615	185.522	184.442
ENSMUSG00000036112.14	Metap2	protein_coding	178.007	186.581	188.133	184.24
ENSMUSG00000003435.9	Supt5	protein_coding	190.325	175.419	186.914	184.22
ENSMUSG00000024163.17	Mapk8ip3	protein_coding	187.918	174.922	189.739	184.193
ENSMUSG00000020149.17	Rab1a	protein_coding	178.744	185.968	187.378	184.03
ENSMUSG00000069170.13	Adgrv1	protein_coding	175.671	192.975	183.335	183.994
ENSMUSG00000032407.13	U2surp	protein_coding	177.503	192.385	182.076	183.988
ENSMUSG00000036202.15	Rif1	protein_coding	178.153	196.369	177.436	183.986
ENSMUSG00000022914.15	Brwd1	protein_coding	180.398	196.811	173.857	183.689
ENSMUSG00000030224.10	Strap	protein_coding	183.235	192.238	175.58	183.684
ENSMUSG00000000441.17	Raf1	protein_coding	180.162	181.984	188.903	183.683
ENSMUSG00000061032.8	Rrp1	protein_coding	176.38	180.878	193.476	183.578
ENSMUSG00000026341.16	Actr3	protein_coding	191.705	183.052	175.78	183.512
ENSMUSG00000022658.10	Tagln3	protein_coding	210.179	156.682	183.6	183.487
ENSMUSG00000038143.15	Stox2	protein_coding	192.216	175.493	182.208	183.306
ENSMUSG00000019428.16	Fkbp8	protein_coding	193.575	173.132	183.07	183.259
ENSMUSG00000021559.13	Dapk1	protein_coding	196.884	176.009	176.773	183.222
ENSMUSG00000038056.15	Kmt2c	protein_coding	166.335	196	187.047	183.127
ENSMUSG00000033161.10	Atp1a1	protein_coding	178.094	190.172	180.949	183.072
ENSMUSG00000042002.11	Foxn4	protein_coding	195.407	173.28	180.22	182.969
ENSMUSG00000001833.16	Sept7	protein_coding	175.671	193.492	179.292	182.818
ENSMUSG00000034574.9	Daam1	protein_coding	183.353	175.788	187.71	182.283
ENSMUSG00000034928.16	Rnf44	protein_coding	196.116	174.829	175.315	182.087
ENSMUSG00000074102.4	Rbm15b	protein_coding	192.334	172.099	181.744	182.059
ENSMUSG00000043483.3	Gm6863	processed_pseudogene	163.615	217.754	163.779	181.716
ENSMUSG00000041417.15	Pik3r1	protein_coding	190.916	167.599	186.053	181.523
ENSMUSG00000093752.1	Gm20716	protein_coding	168.824	182.744	192.994	181.521
ENSMUSG00000024472.9	Dcp2	protein_coding	174.844	196.811	172.597	181.418
ENSMUSG00000038014.7	Fam120a	protein_coding	181.698	189.877	172.664	181.413
ENSMUSG00000039952.15	Dag1	protein_coding	176.912	184.123	183.07	181.369
ENSMUSG00000020705.6	Ddx42	protein_coding	165.331	194.303	184.462	181.365
ENSMUSG00000029510.15	Gpc2	protein_coding	187.194	166.124	190.751	181.356
ENSMUSG00000033326.15	Kdm4a	protein_coding	183.294	170.403	189.897	181.198
ENSMUSG00000025478.15	Dpysl4	protein_coding	194.816	164.501	183.335	180.884
ENSMUSG00000055024.12	Ep300	protein_coding	178.035	184.861	179.69	180.862
ENSMUSG00000073702.11	Rpl31	protein_coding	179.774	148.485	214.269	180.843
ENSMUSG00000068735.14	Trp53i11	protein_coding	208.17	153.067	181.28	180.839
ENSMUSG00000032637.15	Atxn2l	protein_coding	188.375	171.73	182.275	180.794
ENSMUSG00000032883.15	Acsl3	protein_coding	183.365	176.652	182.249	180.755
ENSMUSG00000022957.19	Itsn1	protein_coding	180.86	177.558	183.651	180.69
ENSMUSG00000034252.14	Senp6	protein_coding	169.762	182.722	189.168	180.551
ENSMUSG00000034681.16	Rnps1	protein_coding	179.437	176.065	185.928	180.477
ENSMUSG00000024188.15	Luc7l	protein_coding	170.904	197.844	172.597	180.449
ENSMUSG00000022240.9	Ctnnd2	protein_coding	190.384	174.017	176.707	180.37
ENSMUSG00000079139.4	Gm4204	processed_pseudogene	168.448	180.026	191.49	179.988
ENSMUSG00000042207.17	Kdm5b	protein_coding	179.158	180.878	179.69	179.908
ENSMUSG00000042446.16	Zmym4	protein_coding	174.844	185.23	178.961	179.678
ENSMUSG00000028431.11	Ikbkap	protein_coding	158.181	195.484	185.257	179.641
ENSMUSG00000031835.15	Mbtps1	protein_coding	171.122	181.025	186.649	179.599
ENSMUSG00000026867.18	Gapvd1	protein_coding	166.749	186.705	185.191	179.548
ENSMUSG00000000247.11	Lhx2	protein_coding	202.793	170.919	164.843	179.518
ENSMUSG00000057133.14	Chd6	protein_coding	164.799	186.115	187.637	179.517
ENSMUSG00000030516.14	Tjp1	protein_coding	170.826	184.345	182.871	179.347
ENSMUSG00000033436.13	Armcx2	protein_coding	179.335	174.755	183.932	179.34
ENSMUSG00000063273.11	Naa15	protein_coding	174.371	188.918	173.989	179.093
ENSMUSG00000031708.15	Tecr	protein_coding	179.808	167.231	190.228	179.089
ENSMUSG00000043391.9	2510009E07Rik	protein_coding	188.139	166.419	182.341	178.966
ENSMUSG00000074884.12	Serf2	protein_coding	170.83	178.871	186.769	178.823
ENSMUSG00000031246.14	Sh3bgrl	protein_coding	185.776	208.835	141.843	178.818
ENSMUSG00000024483.18	Ankhd1	protein_coding	170.751	183.302	182.117	178.723
ENSMUSG00000037995.15	Igsf9	protein_coding	183.826	176.378	175.514	178.572
ENSMUSG00000026872.17	Zeb2	protein_coding	170.412	185.304	179.822	178.513
ENSMUSG00000079108.5	Srp54b	protein_coding	177.019	178.499	179.451	178.323
ENSMUSG00000034610.14	Zcchc11	protein_coding	167.163	181.246	186.053	178.154
ENSMUSG00000018401.17	Mtmr4	protein_coding	169.467	180.73	183.932	178.043
ENSMUSG00000001467.5	Cyp51	protein_coding	183.648	188.107	162.059	177.938
ENSMUSG00000033392.15	Clasp2	protein_coding	183.885	173.206	176.442	177.844
ENSMUSG00000026662.13	Sephs1	protein_coding	178.389	186.853	167.428	177.557
ENSMUSG00000023852.13	Chd1	protein_coding	168.935	185.968	176.84	177.247
ENSMUSG00000022205.15	Sub1	protein_coding	178.905	185.804	166.943	177.218
ENSMUSG00000043004.13	Gng2	protein_coding	184.712	167.747	178.961	177.14
ENSMUSG00000023832.13	Acat2	protein_coding	188.801	175.617	166.983	177.134
ENSMUSG00000102976.5	Zc3h11a	protein_coding	159.704	192.063	179.454	177.074
ENSMUSG00000056608.14	Chd9	protein_coding	173.731	176.724	180.557	177.004
ENSMUSG00000042744.16	Gm15800	protein_coding	190.503	164.354	176.044	176.967
ENSMUSG00000031239.5	Itm2a	protein_coding	154.163	200.721	175.845	176.91
ENSMUSG00000005312.14	Ubqln1	protein_coding	185.657	175.493	169.482	176.877
ENSMUSG00000027797.15	Dclk1	protein_coding	185.421	165.977	179.093	176.83
ENSMUSG00000052533.14	Nup188	protein_coding	171.417	180.73	178.165	176.771
ENSMUSG00000020649.11	Rrm2	protein_coding	169.993	187.071	173.191	176.752
ENSMUSG00000024283.14	Wac	protein_coding	178.186	173.313	178.566	176.689
ENSMUSG00000054611.16	Kdm2a	protein_coding	174.49	174.755	180.816	176.687
ENSMUSG00000026442.14	Nfasc	protein_coding	185.48	166.64	177.635	176.585
ENSMUSG00000033712.5	Ccar2	protein_coding	169.408	180.214	180.087	176.57
ENSMUSG00000035901.14	Dennd5a	protein_coding	174.194	179.55	175.646	176.463
ENSMUSG00000029394.11	Cdk2ap1	protein_coding	165.707	188.628	175.053	176.463
ENSMUSG00000013663.7	Pten	protein_coding	176.474	179.931	172.44	176.282
ENSMUSG00000021012.15	Zc3h14	protein_coding	172.88	179.764	175.897	176.18
ENSMUSG00000074607.11	Tox2	protein_coding	212.129	151.813	164.18	176.041
ENSMUSG00000029777.10	Gars	protein_coding	179.808	175.419	172.266	175.831
ENSMUSG00000032383.6	Ppib	protein_coding	180.28	162.952	183.998	175.743
ENSMUSG00000031696.9	Vps35	protein_coding	174.194	178.296	174.586	175.692
ENSMUSG00000046785.8	Epm2aip1	protein_coding	171.122	186.926	168.554	175.534
ENSMUSG00000001280.12	Sp1	protein_coding	165.981	186.041	174.321	175.448
ENSMUSG00000021540.16	Smad5	protein_coding	168.954	179.033	178.298	175.428
ENSMUSG00000055013.14	Agap1	protein_coding	198.361	153.805	173.592	175.253
ENSMUSG00000020823.16	Sec14l1	protein_coding	188.375	164.059	172.531	174.988
ENSMUSG00000032437.9	Stt3b	protein_coding	177.799	169.222	177.171	174.731
ENSMUSG00000000346.8	Dazap2	protein_coding	181.58	167.157	175.315	174.684
ENSMUSG00000046897.16	Zfp740	protein_coding	168.699	176.378	178.828	174.635
ENSMUSG00000033952.14	Aspm	protein_coding	161.195	180.804	181.546	174.515
ENSMUSG00000032745.17	Gpbp1	protein_coding	176.499	180.951	164.71	174.053
ENSMUSG00000016554.8	Eif3d	protein_coding	175.021	172.321	173.791	173.711
ENSMUSG00000020723.3	Cacng4	protein_coding	193.753	157.124	169.681	173.519
ENSMUSG00000070493.3	Chchd2	protein_coding	184.072	172.169	164.267	173.503
ENSMUSG00000039852.16	Rere	protein_coding	182.939	169.444	167.825	173.403
ENSMUSG00000053470.13	Kdm3a	protein_coding	165.804	179.328	174.917	173.35
ENSMUSG00000035770.7	Dync1li2	protein_coding	165.863	183.607	169.88	173.117
ENSMUSG00000090841.1	Myl6	protein_coding	168.512	156.772	193.91	173.065
ENSMUSG00000037331.15	Larp1	protein_coding	175.287	175.487	168.322	173.032
ENSMUSG00000024360.7	Etf1	protein_coding	165.39	180.435	173.194	173.006
ENSMUSG00000017639.13	Rab11fip4	protein_coding	190.739	152.772	175.182	172.898
ENSMUSG00000020160.18	Meis1	protein_coding	164.18	171.873	181.828	172.627
ENSMUSG00000097417.1	Gm26669	lincRNA	167.517	191.279	159.076	172.624
ENSMUSG00000071072.12	Ptges3	protein_coding	181.818	180.882	155.069	172.59
ENSMUSG00000052713.8	Zfp608	protein_coding	170.117	171.067	175.58	172.255
ENSMUSG00000031731.16	Ap1g1	protein_coding	163.794	182.943	169.747	172.162
ENSMUSG00000038545.13	Cul7	protein_coding	170.765	172.233	173.482	172.16
ENSMUSG00000021796.14	Bmpr1a	protein_coding	165.567	179.033	171.471	172.024
ENSMUSG00000024474.5	Ik	protein_coding	171.771	167.157	176.84	171.923
ENSMUSG00000007029.16	Vars	protein_coding	178.153	172.911	164.511	171.858
ENSMUSG00000041219.14	Arhgap11a	protein_coding	160.013	172.025	183.203	171.747
ENSMUSG00000046841.4	Ckap4	protein_coding	181.226	165.386	168.422	171.678
ENSMUSG00000008305.18	Tle1	protein_coding	176.792	167.582	170.654	171.676
ENSMUSG00000026554.15	Dcaf8	protein_coding	161.549	183.312	170.145	171.669
ENSMUSG00000028137.9	Celf3	protein_coding	188.671	148.567	177.701	171.647
ENSMUSG00000037149.9	Ddx1	protein_coding	161.431	175.861	177.635	171.642
ENSMUSG00000020547.4	Bzw2	protein_coding	173.367	167.673	173.791	171.61
ENSMUSG00000026933.17	Camsap1	protein_coding	167.486	173.471	173.702	171.553
ENSMUSG00000072214.6	Sept5	protein_coding	192.569	145.061	176.857	171.496
ENSMUSG00000013921.15	Clip3	protein_coding	187.903	166.272	160.137	171.437
ENSMUSG00000031065.14	Cdk16	protein_coding	170.767	173.353	170.079	171.4
ENSMUSG00000039298.16	Cdk5rap2	protein_coding	157.202	177.737	178.797	171.246
ENSMUSG00000031075.18	Ano1	protein_coding	179.985	162.362	170.543	170.963
ENSMUSG00000071076.6	Jund	protein_coding	212.011	151.076	149.664	170.917
ENSMUSG00000024070.15	Prkd3	protein_coding	171.653	175.05	165.572	170.758
ENSMUSG00000026878.16	Rab14	protein_coding	170.058	170.845	171.139	170.681
ENSMUSG00000024271.7	Elp2	protein_coding	171.89	166.272	173.525	170.562
ENSMUSG00000026594.14	Ralgps2	protein_coding	168.108	173.353	169.88	170.447
ENSMUSG00000032898.9	Fbxo21	protein_coding	172.953	161.475	176.772	170.4
ENSMUSG00000032621.8	Srek1	protein_coding	152.508	181.394	176.972	170.292
ENSMUSG00000028698.13	Pik3r3	protein_coding	168.285	173.575	168.753	170.204
ENSMUSG00000030753.15	Prkrir	protein_coding	171.949	170.624	168.024	170.199
ENSMUSG00000021196.13	Pfkp	protein_coding	155.049	171.288	183.998	170.112
ENSMUSG00000025959.13	Klf7	protein_coding	165.508	156.756	186.384	169.549
ENSMUSG00000002222.14	Rmnd5a	protein_coding	169.703	173.501	165.041	169.415
ENSMUSG00000066568.12	Lsm14a	protein_coding	168.994	174.312	164.909	169.405
ENSMUSG00000002957.11	Ap2a2	protein_coding	171.036	165.306	171.245	169.196
ENSMUSG00000027306.15	Nusap1	protein_coding	161.549	188.623	157.353	169.175
ENSMUSG00000022051.15	Bnip3l	protein_coding	174.472	175.718	157.316	169.169
ENSMUSG00000024045.5	Akap8	protein_coding	158.417	174.017	174.785	169.073
ENSMUSG00000026491.13	Ahctf1	protein_coding	160.899	181.539	164.776	169.072
ENSMUSG00000038708.9	Golga4	protein_coding	156.408	182.427	168.157	168.997
ENSMUSG00000038619.12	Ensa	protein_coding	168.691	169.296	168.019	168.669
ENSMUSG00000020340.16	Cyfip2	protein_coding	177.858	152.994	174.52	168.457
ENSMUSG00000021901.10	Bap1	protein_coding	166.453	164.059	174.719	168.41
ENSMUSG00000018846.8	Pank3	protein_coding	171.181	176.82	156.69	168.23
ENSMUSG00000030811.14	Fbxl19	protein_coding	176.676	169.739	158.148	168.188
ENSMUSG00000038773.10	Kdm3b	protein_coding	168.994	170.181	165.24	168.139
ENSMUSG00000026034.17	Clk1	protein_coding	150.559	179.033	174.719	168.103
ENSMUSG00000025234.11	Arih1	protein_coding	175.376	164.575	163.981	167.977
ENSMUSG00000106864.3	Gtf3c2	protein_coding	158.55	183.083	162.163	167.932
ENSMUSG00000015134.15	Aldh1a3	protein_coding	168.403	164.796	170.344	167.848
ENSMUSG00000036046.14	5031439G07Rik	protein_coding	180.103	161.698	161.33	167.71
ENSMUSG00000046432.12	Ngfrap1	protein_coding	179.788	152.669	170.419	167.625
ENSMUSG00000009073.16	Nf2	protein_coding	167.517	167.968	167.361	167.616
ENSMUSG00000037032.16	Apbb1	protein_coding	176.971	149.158	176.442	167.524
ENSMUSG00000017144.8	Rnd3	protein_coding	173.603	164.059	164.71	167.457
ENSMUSG00000028309.14	Rnf20	protein_coding	162.022	172.616	167.295	167.311
ENSMUSG00000036816.3	Atoh7	protein_coding	187.962	153.289	160.468	167.239
ENSMUSG00000020198.7	Ap3d1	protein_coding	163.263	163.837	174.453	167.184
ENSMUSG00000024083.15	Pja2	protein_coding	165.567	167.968	167.693	167.076
ENSMUSG00000039844.19	Rapgef1	protein_coding	174.371	162.141	164.71	167.074
ENSMUSG00000014592.19	Camta1	protein_coding	177.858	164.132	159.076	167.022
ENSMUSG00000038965.15	Ube2l3	protein_coding	160.606	173.418	166.816	166.947
ENSMUSG00000054199.16	Gon4l	protein_coding	161.011	174.005	165.556	166.858
ENSMUSG00000024370.16	Cdc23	protein_coding	160.545	168.19	171.603	166.779
ENSMUSG00000024639.5	Gnaq	protein_coding	166.69	164.501	168.886	166.692
ENSMUSG00000007041.9	Clic1	protein_coding	175.258	156.461	168.024	166.581
ENSMUSG00000025066.9	Sfr1	protein_coding	156.527	169.075	174.056	166.552
ENSMUSG00000025823.9	Pdia4	protein_coding	155.049	177.411	166.168	166.209
ENSMUSG00000042258.13	Isl1	protein_coding	171.89	158.083	168.488	166.154
ENSMUSG00000042548.13	Asxl1	protein_coding	163.026	171.583	163.716	166.108
ENSMUSG00000054604.7	Cggbp1	protein_coding	162.849	173.87	161.131	165.95
ENSMUSG00000053841.15	Txlna	protein_coding	156.408	174.534	166.831	165.924
ENSMUSG00000026020.9	Nop58	protein_coding	158.712	169.075	169.747	165.845
ENSMUSG00000036940.15	Kdm1a	protein_coding	168.817	163.247	165.439	165.834
ENSMUSG00000045896.14	Paip2b	protein_coding	160.19	169.812	166.897	165.633
ENSMUSG00000048154.16	Kmt2d	protein_coding	179.283	165.428	151.57	165.427
ENSMUSG00000030451.15	Herc2	protein_coding	158.536	168.558	167.428	164.841
ENSMUSG00000032827.15	Ppp1r9a	protein_coding	149.968	178.148	166.168	164.761
ENSMUSG00000032777.9	Gtf3c1	protein_coding	167.872	159.559	166.698	164.71
ENSMUSG00000031822.19	Gse1	protein_coding	185.007	146.502	162.589	164.699
ENSMUSG00000029478.16	Ncor2	protein_coding	188.257	140.674	164.776	164.569
ENSMUSG00000049532.10	Sall2	protein_coding	157.177	173.28	163.185	164.547
ENSMUSG00000040204.6	2810417H13Rik	protein_coding	170.241	169.27	153.622	164.378
ENSMUSG00000021279.4	Cdc42bpb	protein_coding	175.967	154.985	162.125	164.359
ENSMUSG00000027805.16	Pfn2	protein_coding	173.544	153.805	165.572	164.307
ENSMUSG00000054808.14	Actn4	protein_coding	152.631	171.345	168.629	164.202
ENSMUSG00000037062.13	Sh3glb1	protein_coding	169.053	160.887	162.456	164.132
ENSMUSG00000063659.11	Zbtb18	protein_coding	170.885	166.419	154.967	164.09
ENSMUSG00000042772.15	Smg7	protein_coding	150.027	168.337	173.592	163.985
ENSMUSG00000024498.15	Tcerg1	protein_coding	155.699	171.435	164.71	163.948
ENSMUSG00000015697.14	Setdb1	protein_coding	150.589	176.401	164.53	163.84
ENSMUSG00000033499.13	Larp4b	protein_coding	159.067	170.771	160.733	163.524
ENSMUSG00000029068.16	Ccnl2	protein_coding	144.413	187.885	158.214	163.504
ENSMUSG00000021156.16	Zmynd11	protein_coding	153.631	172.542	164.047	163.407
ENSMUSG00000030779.15	Rbbp6	protein_coding	152.447	169.877	167.359	163.227
ENSMUSG00000020265.15	Sumo3	protein_coding	171.299	152.182	166.036	163.172
ENSMUSG00000001910.4	Nacc1	protein_coding	168.576	156.243	163.89	162.903
ENSMUSG00000035851.14	Ythdc1	protein_coding	156.231	167.304	165.041	162.859
ENSMUSG00000027823.9	Gmps	protein_coding	153.986	178.812	155.232	162.677
ENSMUSG00000040669.14	Phc1	protein_coding	162.081	162.805	162.987	162.624
ENSMUSG00000031691.14	Tnpo2	protein_coding	163.322	157.209	167.295	162.609
ENSMUSG00000021771.13	Vdac2	protein_coding	165.379	161.653	160.772	162.601
ENSMUSG00000041164.15	Zmiz2	protein_coding	185.48	146.281	155.762	162.508
ENSMUSG00000037972.6	Snn	protein_coding	160.308	165.977	161.131	162.472
ENSMUSG00000038482.11	Tfdp1	protein_coding	155.758	169.739	161.33	162.276
ENSMUSG00000038369.14	Ncoa6	protein_coding	159.245	157.715	169.681	162.213
ENSMUSG00000025410.9	Dctn2	protein_coding	166.335	154.469	165.572	162.125
ENSMUSG00000020075.7	Ddx21	protein_coding	143.941	181.394	160.402	161.912
ENSMUSG00000038371.15	Sbf2	protein_coding	159.599	161.846	163.981	161.809
ENSMUSG00000051853.9	Arf3	protein_coding	168.994	153.289	162.854	161.712
ENSMUSG00000066324.2	Impad1	protein_coding	166.69	172.025	146.35	161.688
ENSMUSG00000058793.14	Cds2	protein_coding	163.145	160.223	161.595	161.654
ENSMUSG00000030704.14	Rab6a	protein_coding	172.686	156.589	155.652	161.642
ENSMUSG00000038762.15	Abcf1	protein_coding	160.426	160.444	164.046	161.639
ENSMUSG00000057863.5	Rpl36	protein_coding	161.437	158.333	164.778	161.516
ENSMUSG00000038429.10	Usp5	protein_coding	164.504	161.329	158.678	161.504
ENSMUSG00000053293.9	Pom121	protein_coding	174.726	151.076	158.413	161.405
ENSMUSG00000043535.13	Setx	protein_coding	155.049	163.1	166.036	161.395
ENSMUSG00000013629.16	Cad	protein_coding	164.622	167.895	151.387	161.301
ENSMUSG00000019943.9	Atp2b1	protein_coding	157.591	166.493	159.739	161.274
ENSMUSG00000030180.15	Kdm5a	protein_coding	156.172	175.566	151.851	161.197
ENSMUSG00000041570.14	Camsap2	protein_coding	163.794	159.411	160.335	161.18
ENSMUSG00000024068.6	Spast	protein_coding	163.204	166.567	153.707	161.159
ENSMUSG00000045767.8	B230219D22Rik	protein_coding	161.845	167.157	154.436	161.146
ENSMUSG00000032582.14	Rbm6	protein_coding	152.669	168.03	162.737	161.145
ENSMUSG00000059495.13	Arhgef12	protein_coding	160.808	166.534	156.087	161.143
ENSMUSG00000050812.18	AI314180	protein_coding	157.236	166.714	158.811	160.92
ENSMUSG00000022443.16	Myh9	protein_coding	145.049	173.611	163.846	160.835
ENSMUSG00000071646.9	Mta2	protein_coding	161.549	160.739	160.004	160.764
ENSMUSG00000066724.3	Gm10175	transcribed_processed_pseudogene	154.958	161.641	165.596	160.732
ENSMUSG00000052337.15	Immt	protein_coding	158.202	161.608	162.308	160.706
ENSMUSG00000032531.15	Amotl2	protein_coding	169.408	157.493	155.099	160.667
ENSMUSG00000022752.8	Tomm70a	protein_coding	156.408	165.165	160.137	160.57
ENSMUSG00000055932.15	Fto	protein_coding	155.167	156.092	170.41	160.556
ENSMUSG00000057322.12	Rpl38	protein_coding	166.189	143.23	171.925	160.448
ENSMUSG00000051817.8	Sox12	protein_coding	179.394	148.641	152.647	160.227
ENSMUSG00000052387.15	Trpm3	protein_coding	140.632	174.755	165.108	160.165
ENSMUSG00000036305.6	Rpl39-ps	transcribed_processed_pseudogene	148.487	170.035	161.806	160.109
ENSMUSG00000021486.6	Prelid1	protein_coding	172.224	150.109	157.316	159.883
ENSMUSG00000074280.5	Gm6166	pseudogene	142.134	170.319	167.171	159.874
ENSMUSG00000001576.14	Ergic1	protein_coding	162.317	159.264	157.949	159.843
ENSMUSG00000018412.16	Kansl1	protein_coding	162.199	160.96	156.346	159.835
ENSMUSG00000037286.15	Stag1	protein_coding	149.259	164.575	165.439	159.758
ENSMUSG00000022360.7	Atad2	protein_coding	154.104	175.566	149.598	159.756
ENSMUSG00000024665.7	Fads2	protein_coding	170.753	147.662	160.726	159.714
ENSMUSG00000001441.13	Npepps	protein_coding	164.681	154.469	159.871	159.674
ENSMUSG00000029390.13	Tmed2	protein_coding	160.851	170.411	147.747	159.67
ENSMUSG00000047181.12	Samd14	protein_coding	182.112	144.436	152.382	159.643
ENSMUSG00000006676.16	Usp19	protein_coding	160.308	157.198	160.733	159.413
ENSMUSG00000028053.13	Ash1l	protein_coding	151.149	166.64	160.137	159.309
ENSMUSG00000018770.9	Atp5g3	protein_coding	163.794	160.665	153.442	159.301
ENSMUSG00000026153.15	Fam135a	protein_coding	147.9	176.083	153.442	159.141
ENSMUSG00000001517.14	Foxm1	protein_coding	155.547	162.081	159.35	158.993
ENSMUSG00000005893.14	Nr2c2	protein_coding	157.177	162.141	157.601	158.973
ENSMUSG00000055407.14	Map6	protein_coding	172.185	146.576	158.082	158.948
ENSMUSG00000031990.14	Jam3	protein_coding	159.895	163.321	152.912	158.709
ENSMUSG00000060739.7	Nsa2	protein_coding	155.229	162.001	158.635	158.622
ENSMUSG00000031028.14	Tub	protein_coding	168.64	146.502	159.54	158.227
ENSMUSG00000037674.15	Rfx7	protein_coding	156.763	161.182	156.69	158.211
ENSMUSG00000026064.15	Ptp4a1	protein_coding	157.986	175.876	140.666	158.176
ENSMUSG00000008604.11	Ubqln4	protein_coding	156.113	163.69	154.701	158.168
ENSMUSG00000000305.12	Cdh4	protein_coding	163.558	153.067	157.75	158.125
ENSMUSG00000019803.11	Nr2e1	protein_coding	169.881	149.802	154.503	158.062
ENSMUSG00000020069.16	Hnrnph3	protein_coding	155.758	156.608	161.661	158.009
ENSMUSG00000062397.7	Zfp706	protein_coding	154.522	170.08	148.873	157.825
ENSMUSG00000023018.4	Smarcd1	protein_coding	174.608	144.953	153.906	157.822
ENSMUSG00000018481.9	Appbp2	protein_coding	150.44	166.64	155.828	157.636
ENSMUSG00000058070.14	Eml1	protein_coding	161.076	151.518	160.203	157.599
ENSMUSG00000015709.9	Arnt2	protein_coding	160.84	145.838	165.837	157.505
ENSMUSG00000037795.14	N4bp2	protein_coding	144.945	176.23	151.254	157.476
ENSMUSG00000020186.6	Csrp2	protein_coding	167.753	145.986	158.612	157.45
ENSMUSG00000007656.13	Arpp19	protein_coding	158.063	161.698	152.514	157.425
ENSMUSG00000031948.13	Kars	protein_coding	155.995	158.452	157.817	157.421
ENSMUSG00000029461.16	Fam168a	protein_coding	153.808	153.805	164.113	157.242
ENSMUSG00000022568.16	Scrib	protein_coding	170.708	149.6	151.189	157.166
ENSMUSG00000028078.14	Dclk2	protein_coding	154.518	157.788	159.076	157.127
ENSMUSG00000031701.6	Dnaja2	protein_coding	150.322	164.28	156.557	157.053
ENSMUSG00000018800.14	Abca5	protein_coding	150.381	165.903	154.569	156.951
ENSMUSG00000075592.9	Nynrin	protein_coding	159.599	161.255	149.531	156.795
ENSMUSG00000021556.11	Golm1	protein_coding	147.545	164.575	157.883	156.668
ENSMUSG00000007891.16	Ctsd	protein_coding	153.332	161.961	154.451	156.582
ENSMUSG00000028851.6	Nudc	protein_coding	156.558	147.5	165.391	156.483
ENSMUSG00000010505.15	Myt1	protein_coding	154.695	155.428	159.209	156.444
ENSMUSG00000022048.8	Dpysl2	protein_coding	168.64	142.297	158.214	156.384
ENSMUSG00000029110.13	Rnf4	protein_coding	149.164	156.45	163.024	156.213
ENSMUSG00000034333.15	Zbed4	protein_coding	152.286	154.04	162.226	156.184
ENSMUSG00000031818.12	Cox4i1	protein_coding	166.513	145.543	156.425	156.16
ENSMUSG00000020680.15	Taf15	protein_coding	151.149	145.322	171.736	156.069
ENSMUSG00000034636.9	Zyg11b	protein_coding	154.222	157.641	156.292	156.052
ENSMUSG00000042557.14	Sin3a	protein_coding	154.813	160.223	152.846	155.96
ENSMUSG00000032594.11	Ip6k1	protein_coding	159.554	155.575	152.647	155.925
ENSMUSG00000004364.14	Cul3	protein_coding	155.817	158.379	153.31	155.835
ENSMUSG00000020674.16	Pxdn	protein_coding	127.809	183.533	155.961	155.768
ENSMUSG00000020423.6	Btg2	protein_coding	158.24	151.149	157.684	155.691
ENSMUSG00000026965.12	Anapc2	protein_coding	154.163	157.493	155.165	155.607
ENSMUSG00000045427.13	Hnrnph2	protein_coding	154.822	156.762	155.099	155.561
ENSMUSG00000005360.14	Slc1a3	protein_coding	164.208	132.412	170.013	155.544
ENSMUSG00000028433.14	Ubap2	protein_coding	160.426	155.502	150.658	155.529
ENSMUSG00000020978.10	Klhdc2	protein_coding	154.163	157.42	154.834	155.472
ENSMUSG00000027091.14	Zc3h15	protein_coding	153.411	160.406	152.598	155.472
ENSMUSG00000021143.9	Pacs2	protein_coding	165.094	148.863	152.448	155.468
ENSMUSG00000021268.17	Meg3	lincRNA	129.219	140.28	196.895	155.464
ENSMUSG00000038615.17	Nfe2l1	protein_coding	163.145	152.846	150.393	155.461
ENSMUSG00000048271.14	Rbm33	protein_coding	149.495	160.223	156.358	155.359
ENSMUSG00000047003.14	Zfp41	protein_coding	155.286	156.313	154.039	155.212
ENSMUSG00000006273.14	Atp6v1b2	protein_coding	156.231	143.33	165.969	155.177
ENSMUSG00000062456.3	Rpl9-ps6	protein_coding	143.027	104.786	217.626	155.146
ENSMUSG00000041642.18	Kif21b	protein_coding	175.258	134.478	155.497	155.077
ENSMUSG00000053192.9	Mllt11	protein_coding	165.331	142.961	156.358	154.883
ENSMUSG00000001783.3	Rtcb	protein_coding	150.086	152.182	162.258	154.842
ENSMUSG00000022865.13	Cxadr	protein_coding	149.318	165.46	149.266	154.681
ENSMUSG00000024462.17	Gabbr1	protein_coding	163.794	140.896	159.341	154.677
ENSMUSG00000033596.4	Rfwd3	protein_coding	142.228	163.861	157.352	154.48
ENSMUSG00000053332.13	Gas5	processed_transcript	140.315	168.476	154.639	154.477
ENSMUSG00000053774.8	Ubxn7	protein_coding	159.245	159.411	144.759	154.472
ENSMUSG00000020088.9	Sar1a	protein_coding	152.568	161.329	149.399	154.432
ENSMUSG00000063623.3	C230062I16Rik	processed_transcript	167.156	145.174	150.725	154.352
ENSMUSG00000051790.15	Nlgn2	protein_coding	168.049	144.141	150.857	154.349
ENSMUSG00000020949.8	Fkbp3	protein_coding	142.818	166.64	153.575	154.344
ENSMUSG00000024563.15	Smad2	protein_coding	156.94	150.338	155.696	154.325
ENSMUSG00000032303.6	Chrna3	protein_coding	152.154	156.534	154.171	154.286
ENSMUSG00000031391.18	L1cam	protein_coding	155.995	133.74	172.995	154.243
ENSMUSG00000022263.9	Trio	protein_coding	155.64	153.362	153.641	154.214
ENSMUSG00000038538.17	Ubn2	protein_coding	144.177	171.878	146.416	154.157
ENSMUSG00000004880.11	Lbr	protein_coding	160.545	154.698	147.013	154.085
ENSMUSG00000015733.13	Capza2	protein_coding	159.658	152.182	150.393	154.078
ENSMUSG00000031827.12	Cotl1	protein_coding	162.731	146.871	152.514	154.039
ENSMUSG00000037475.15	Thoc2	protein_coding	148.086	165.397	148.445	153.976
ENSMUSG00000016619.9	Nup50	protein_coding	157.452	160.212	144.163	153.942
ENSMUSG00000020453.17	Patz1	protein_coding	164.674	150.904	146.092	153.89
ENSMUSG00000024587.9	Nars	protein_coding	157.295	151.371	152.912	153.859
ENSMUSG00000032740.16	Ccdc88a	protein_coding	151.268	158.379	151.52	153.722
ENSMUSG00000032186.14	Tmod2	protein_coding	157.354	144.068	159.54	153.654
ENSMUSG00000031511.15	Arhgef7	protein_coding	149.495	154.764	156.557	153.605
ENSMUSG00000038914.15	Dido1	protein_coding	139.568	160.887	159.871	153.442
ENSMUSG00000048874.15	Phf3	protein_coding	145.772	154.579	159.871	153.408
ENSMUSG00000074637.7	Sox2	protein_coding	158.772	161.919	139.39	153.361
ENSMUSG00000022789.14	Dnm1l	protein_coding	146.515	161.394	152.169	153.359
ENSMUSG00000029422.14	Rsrc2	protein_coding	143.34	159.976	156.668	153.328
ENSMUSG00000021178.8	Psmc1	protein_coding	153.177	146.872	159.624	153.224
ENSMUSG00000097250.1	Gm26771	antisense	125.446	176.452	157.684	153.194
ENSMUSG00000002102.15	Psmc3	protein_coding	156.527	144.953	158.016	153.165
ENSMUSG00000032212.9	Sltm	protein_coding	149.318	149.969	160.137	153.141
ENSMUSG00000050148.9	Ubqln2	protein_coding	174.076	147.461	137.733	153.09
ENSMUSG00000068739.13	Sars	protein_coding	160.072	138.093	161.064	153.076
ENSMUSG00000033904.16	Ccp110	protein_coding	136.377	166.936	155.629	152.981
ENSMUSG00000039367.9	Sec24c	protein_coding	143.645	155.354	159.938	152.979
ENSMUSG00000017418.13	Arl5b	protein_coding	150.263	161.919	146.615	152.933
ENSMUSG00000034525.6	Ice1	protein_coding	148.431	157.124	153.111	152.889
ENSMUSG00000027433.5	Xrn2	protein_coding	149.613	153.584	154.967	152.721
ENSMUSG00000041408.16	Wapl	protein_coding	145.654	159.928	152.382	152.654
ENSMUSG00000032612.14	Usp4	protein_coding	147.781	150.928	159.01	152.573
ENSMUSG00000050199.13	Lgr4	protein_coding	149.259	155.354	152.978	152.53
ENSMUSG00000028249.15	Sdcbp	protein_coding	157.945	155.428	143.699	152.357
ENSMUSG00000038324.13	Trpc4ap	protein_coding	153.697	149.6	153.707	152.335
ENSMUSG00000026623.16	Lpgat1	protein_coding	143.409	171.288	141.777	152.158
ENSMUSG00000006673.14	Qrich1	protein_coding	150.44	145.187	160.457	152.028
ENSMUSG00000028568.16	Btf3l4	protein_coding	147.25	158.157	150.658	152.022
ENSMUSG00000027782.10	Kpna4	protein_coding	155.463	161.993	138.529	151.995
ENSMUSG00000069729.13	Arid1b	protein_coding	158.417	143.92	153.641	151.993
ENSMUSG00000008730.17	Hipk1	protein_coding	154.222	155.354	145.82	151.799
ENSMUSG00000063904.3	4930533O14Rik	protein_coding	152.568	153.805	148.935	151.769
ENSMUSG00000015755.16	Tab2	protein_coding	149.849	148.863	156.424	151.712
ENSMUSG00000017548.15	Suz12	protein_coding	153.572	153.51	147.808	151.63
ENSMUSG00000043091.8	Tuba1c	protein_coding	152.009	158.379	144.258	151.548
ENSMUSG00000033444.13	Specc1l	protein_coding	146.127	153.067	155.099	151.431
ENSMUSG00000070738.10	Dgkd	protein_coding	146.718	150.117	157.419	151.418
ENSMUSG00000005370.3	Msh6	protein_coding	139.509	164.28	150.449	151.413
ENSMUSG00000036990.13	Otud4	protein_coding	142.877	164.87	146.416	151.388
ENSMUSG00000030374.15	Strn4	protein_coding	157.649	141.412	154.701	151.254
ENSMUSG00000023110.12	Prmt5	protein_coding	148.195	147.535	157.949	151.226
ENSMUSG00000027011.14	Ube2e3	protein_coding	155.044	158.669	139.906	151.206
ENSMUSG00000004535.12	Tax1bp1	protein_coding	152.449	146.354	154.569	151.124
ENSMUSG00000040084.9	Bub1b	protein_coding	143.645	150.043	159.474	151.054
ENSMUSG00000001424.14	Snd1	protein_coding	157.531	146.945	148.471	150.982
ENSMUSG00000074656.12	Eif2s2	protein_coding	152.155	142.023	158.693	150.957
ENSMUSG00000027770.5	Dhx36	protein_coding	146.777	156.018	149.266	150.687
ENSMUSG00000030275.6	Etnk1	protein_coding	145.122	167.599	138.993	150.572
ENSMUSG00000029147.10	Ppm1g	protein_coding	150.204	151.076	150.393	150.558
ENSMUSG00000022106.14	Rcbtb2	protein_coding	147.128	158.061	145.991	150.393
ENSMUSG00000027677.17	Ttc14	protein_coding	143.645	166.64	140.186	150.157
ENSMUSG00000021273.9	Fdft1	protein_coding	157.383	144.515	148.56	150.153
ENSMUSG00000029657.15	Hsph1	protein_coding	142.995	158.305	148.471	149.924
ENSMUSG00000020668.9	Kif3c	protein_coding	155.817	140.306	153.376	149.833
ENSMUSG00000053477.16	Tcf4	protein_coding	144.236	154.911	150.062	149.736
ENSMUSG00000017493.12	Igfbp4	protein_coding	155.995	143.256	149.929	149.727
ENSMUSG00000026349.14	Ccnt2	protein_coding	142.522	165.018	141.379	149.64
ENSMUSG00000028456.18	Unc13b	protein_coding	141.045	150.264	157.419	149.576
ENSMUSG00000034354.17	Mtmr3	protein_coding	147.368	149.453	151.581	149.467
ENSMUSG00000047045.17	Tmem164	protein_coding	144.413	157.641	145.621	149.225
ENSMUSG00000028757.4	Ddost	protein_coding	151.681	148.272	147.543	149.166
ENSMUSG00000024736.14	Tmem132a	protein_coding	165.213	138.904	143.367	149.161
ENSMUSG00000024095.15	Hnrnpll	protein_coding	153.336	158.231	135.745	149.104
ENSMUSG00000031688.4	Pou4f2	protein_coding	157.72	149.734	139.694	149.05
ENSMUSG00000024050.15	Wiz	protein_coding	157.117	137.724	151.984	148.942
ENSMUSG00000063696.7	Gm8730	processed_pseudogene	241.06	127.788	77.8114	148.886
ENSMUSG00000022698.17	Naa50	protein_coding	146.659	169.222	130.774	148.885
ENSMUSG00000041846.14	Smek1	protein_coding	152.213	157.493	136.607	148.771
ENSMUSG00000047213.14	Ythdf3	protein_coding	151.622	157.42	137.004	148.682
ENSMUSG00000062014.12	Gmfb	protein_coding	143.822	161.993	140.186	148.667
ENSMUSG00000020297.10	Nsg2	protein_coding	166.158	127.396	151.918	148.491
ENSMUSG00000056947.5	Mab21l1	protein_coding	144.295	148.494	152.647	148.479
ENSMUSG00000078671.11	Chd2	protein_coding	135.392	158.511	151.139	148.347
ENSMUSG00000029245.16	Epha5	protein_coding	149.2	147.977	147.808	148.328
ENSMUSG00000030201.15	Lrp6	protein_coding	142.345	157.346	145.223	148.305
ENSMUSG00000028745.18	Capzb	protein_coding	149.022	141.707	154.171	148.3
ENSMUSG00000035551.6	Igfbpl1	protein_coding	168.817	138.535	137.534	148.296
ENSMUSG00000059273.8	Zc3h4	protein_coding	149.554	147.756	147.344	148.218
ENSMUSG00000071533.11	Pcnp	protein_coding	148.181	156.079	139.973	148.078
ENSMUSG00000029050.15	Ski	protein_coding	159.836	149.526	134.751	148.038
ENSMUSG00000033105.12	Lss	protein_coding	151.859	147.018	144.825	147.901
ENSMUSG00000037664.13	Cdkn1c	protein_coding	141.163	153.067	149.465	147.899
ENSMUSG00000040649.15	Rimklb	protein_coding	140.75	160.223	142.572	147.848
ENSMUSG00000004264.17	Phb2	protein_coding	154.863	150.052	138.551	147.822
ENSMUSG00000029191.16	Rfc1	protein_coding	138.564	161.255	143.566	147.795
ENSMUSG00000026924.17	Sec16a	protein_coding	140.868	153.436	149.067	147.791
ENSMUSG00000022191.15	Drosha	protein_coding	149.613	153.141	140.517	147.757
ENSMUSG00000020840.10	Blmh	protein_coding	147.84	146.207	149.2	147.749
ENSMUSG00000027223.15	Mapk8ip1	protein_coding	171.653	124.15	147.41	147.738
ENSMUSG00000079562.6	Maea	protein_coding	144.236	151.592	147.278	147.702
ENSMUSG00000026277.13	Stk25	protein_coding	142.345	148.272	152.448	147.688
ENSMUSG00000091228.1	Gm20390	protein_coding	151.915	150.781	140.321	147.672
ENSMUSG00000051166.9	Eml5	protein_coding	135.786	160.592	146.35	147.576
ENSMUSG00000041815.13	Poldip3	protein_coding	149.2	144.215	149.2	147.538
ENSMUSG00000026775.9	Yme1l1	protein_coding	144	157.567	140.849	147.472
ENSMUSG00000045095.16	Magi1	protein_coding	143.232	151.666	147.477	147.458
ENSMUSG00000026750.6	Psmb7	protein_coding	152.981	134.994	154.237	147.404
ENSMUSG00000003779.15	Kif20a	protein_coding	140.041	150.928	150.99	147.319
ENSMUSG00000038612.16	Mcl1	protein_coding	145.477	154.764	141.644	147.295
ENSMUSG00000039515.11	Ppp2r4	protein_coding	148.55	143.035	149.73	147.105
ENSMUSG00000058932.6	Gm2174	protein_coding	136.747	140.55	163.204	146.834
ENSMUSG00000034243.16	Golgb1	protein_coding	132.005	159.78	147.41	146.398
ENSMUSG00000032480.17	Dhx30	protein_coding	145.459	144.304	149.266	146.343
ENSMUSG00000043411.15	Usp48	protein_coding	136.082	158.157	143.964	146.068
ENSMUSG00000081999.3	Gm13461	processed_pseudogene	146.831	148.234	142.964	146.009
ENSMUSG00000003810.12	Mast2	protein_coding	147.309	142.814	147.808	145.977
ENSMUSG00000018417.14	Myo1b	protein_coding	142.936	152.551	142.307	145.931
ENSMUSG00000069094.12	Pde7a	protein_coding	139.154	154.764	143.5	145.806
ENSMUSG00000072692.7	Rpl37rt	transcribed_processed_pseudogene	146.413	135.473	155.008	145.632
ENSMUSG00000031812.16	Map1lc3b	protein_coding	154.671	137.2	144.93	145.6
ENSMUSG00000031314.18	Taf1	protein_coding	139.745	147.387	149.598	145.577
ENSMUSG00000059981.11	Taok2	protein_coding	149.022	140.158	147.543	145.574
ENSMUSG00000039473.7	Ubn1	protein_coding	150.086	141.043	145.091	145.407
ENSMUSG00000029814.10	Igf2bp3	protein_coding	135.136	155.797	144.892	145.275
ENSMUSG00000023092.16	Fhl1	protein_coding	149.554	135.806	150.459	145.273
ENSMUSG00000031393.16	Mecp2	protein_coding	151.504	148.789	135.215	145.169
ENSMUSG00000027967.8	Neurog2	protein_coding	175.612	123.487	136.209	145.103
ENSMUSG00000032115.13	Hyou1	protein_coding	136.554	150.633	148.073	145.087
ENSMUSG00000038902.14	Pogz	protein_coding	137.618	150.338	147.212	145.056
ENSMUSG00000061306.15	Slc38a10	protein_coding	150.677	143.699	140.716	145.031
ENSMUSG00000010205.10	Raver1	protein_coding	146.541	143.404	145.024	144.99
ENSMUSG00000037351.9	Actr1b	protein_coding	147.427	142.592	144.759	144.926
ENSMUSG00000044308.17	Ubr3	protein_coding	137.559	151.002	145.687	144.749
ENSMUSG00000025092.6	Hspa12a	protein_coding	149.731	137.355	147.013	144.7
ENSMUSG00000030541.16	Idh2	protein_coding	136.141	150.412	147.477	144.676
ENSMUSG00000026790.19	Odf2	protein_coding	132.773	147.535	152.846	144.384
ENSMUSG00000022781.8	Pak2	protein_coding	144.531	145.617	142.903	144.351
ENSMUSG00000040028.10	Elavl1	protein_coding	141.932	154.1	136.673	144.235
ENSMUSG00000000131.15	Xpo6	protein_coding	143.586	145.395	143.699	144.227
ENSMUSG00000001435.14	Col18a1	protein_coding	123.319	165.018	144.096	144.144
ENSMUSG00000040612.13	Ildr2	protein_coding	143.468	144.436	144.428	144.111
ENSMUSG00000028911.16	Srsf4	protein_coding	153.631	139.125	139.523	144.093
ENSMUSG00000001248.14	Gramd1a	protein_coding	135.905	151.076	144.825	143.935
ENSMUSG00000024660.8	Incenp	protein_coding	138.8	144.805	148.007	143.871
ENSMUSG00000090266.10	Mettl23	protein_coding	139.988	150.196	141.246	143.81
ENSMUSG00000031626.17	Sorbs2	protein_coding	146.659	143.625	140.915	143.733
ENSMUSG00000063902.13	Gm7964	processed_pseudogene	139.15	140.772	151.022	143.648
ENSMUSG00000030884.12	Uqcrc2	protein_coding	140.041	144.068	146.549	143.552
ENSMUSG00000079225.2	Gm9531	transcribed_processed_pseudogene	138.272	132.139	160.182	143.531
ENSMUSG00000020608.6	Smc6	protein_coding	140.927	143.773	145.886	143.529
ENSMUSG00000070923.4	Klhl9	protein_coding	141.4	160.296	128.52	143.405
ENSMUSG00000071708.11	Sms	protein_coding	139.822	145.621	144.517	143.32
ENSMUSG00000052144.8	Ppp4r2	protein_coding	138.166	156.455	134.961	143.194
ENSMUSG00000101878.1	Gm8203	processed_pseudogene	150.778	145.025	133.422	143.075
ENSMUSG00000057880.12	Abat	protein_coding	145.477	134.109	149.598	143.061
ENSMUSG00000036834.16	Plch1	protein_coding	138.682	151.739	138.661	143.027
ENSMUSG00000061436.15	Hipk2	protein_coding	151.977	141.56	135.413	142.983
ENSMUSG00000029090.12	Adgra3	protein_coding	138.564	145.395	144.892	142.95
ENSMUSG00000027254.13	Map1a	protein_coding	152.39	138.461	137.534	142.795
ENSMUSG00000036646.13	Man1b1	protein_coding	140.75	146.059	141.379	142.729
ENSMUSG00000036882.7	Arhgap33	protein_coding	156.586	128.355	143.036	142.659
ENSMUSG00000036197.15	Gxylt1	protein_coding	138.245	144.558	144.875	142.559
ENSMUSG00000021929.8	Kpna3	protein_coding	146.422	147.461	133.756	142.547
ENSMUSG00000021745.13	Ptprg	protein_coding	147.84	134.994	144.759	142.531
ENSMUSG00000036768.5	Kif15	protein_coding	132.891	150.117	144.56	142.523
ENSMUSG00000004865.15	Srpk1	protein_coding	130.585	155.747	140.998	142.443
ENSMUSG00000045294.11	Insig1	protein_coding	148.609	139.273	139.125	142.336
ENSMUSG00000078652.9	Psme3	protein_coding	142.877	138.461	145.091	142.143
ENSMUSG00000040524.9	Zfp609	protein_coding	150.263	135.732	139.589	141.861
ENSMUSG00000022678.16	Nde1	protein_coding	129.346	154.985	140.915	141.749
ENSMUSG00000067336.6	Bmpr2	protein_coding	152.508	147.313	125.14	141.654
ENSMUSG00000026883.17	Dab2ip	protein_coding	156.054	133.666	134.552	141.424
ENSMUSG00000025871.18	4833439L19Rik	protein_coding	141.245	142.007	140.664	141.305
ENSMUSG00000036390.8	Gadd45a	protein_coding	147.19	144.805	131.901	141.299
ENSMUSG00000024151.13	Msh2	protein_coding	137.086	146.945	139.656	141.229
ENSMUSG00000032393.14	Dpp8	protein_coding	135.195	146.207	142.174	141.192
ENSMUSG00000025781.14	Atp5c1	protein_coding	144.232	135.573	143.616	141.14
ENSMUSG00000021848.15	Otx2	protein_coding	151.918	127.839	143.632	141.13
ENSMUSG00000035325.16	Sec31a	protein_coding	135.668	141.633	145.952	141.085
ENSMUSG00000029190.19	D5Ertd579e	protein_coding	126.923	145.691	150.459	141.024
ENSMUSG00000059743.12	Fdps	protein_coding	153.959	128.405	140.566	140.977
ENSMUSG00000041571.9	Sepw1	protein_coding	157.886	132.707	132.166	140.92
ENSMUSG00000018395.19	Kif3a	protein_coding	135.432	143.478	143.699	140.869
ENSMUSG00000028849.17	Map7d1	protein_coding	156.881	136.543	129.05	140.825
ENSMUSG00000003345.15	Csnk1g2	protein_coding	152.627	127.027	142.704	140.786
ENSMUSG00000024515.13	Smad4	protein_coding	145.181	147.24	129.78	140.734
ENSMUSG00000074994.4	Qser1	protein_coding	138.741	145.543	137.866	140.717
ENSMUSG00000046711.15	Hmga1	protein_coding	143.118	138.708	139.726	140.517
ENSMUSG00000041720.12	Pi4ka	protein_coding	145.654	135.216	140.583	140.484
ENSMUSG00000034158.9	Lrrc58	protein_coding	135.958	152.251	133.225	140.478
ENSMUSG00000029623.14	Pdap1	protein_coding	147.959	124.077	149.266	140.434
ENSMUSG00000078923.10	Ube2v1	protein_coding	146.361	134.744	140.192	140.432
ENSMUSG00000024002.16	Brd4	protein_coding	151.859	132.117	137.004	140.327
ENSMUSG00000030062.7	Rpn1	protein_coding	135.018	140.969	144.958	140.315
ENSMUSG00000025743.14	Sdc3	protein_coding	153.395	123.56	143.699	140.218
ENSMUSG00000062901.2	Klhl24	protein_coding	134.959	142.814	142.704	140.159
ENSMUSG00000025403.4	Shmt2	protein_coding	151.086	127.688	141.501	140.092
ENSMUSG00000028156.12	Eif4e	protein_coding	142.432	159.984	117.517	139.978
ENSMUSG00000026103.14	Gls	protein_coding	144	151.666	124.146	139.937
ENSMUSG00000037072.15	Sep15	protein_coding	136.968	142.15	140.583	139.9
ENSMUSG00000022142.7	Nup155	protein_coding	134.191	143.994	141.445	139.877
ENSMUSG00000059409.8	Ppp2r5d	protein_coding	136.377	140.01	142.704	139.697
ENSMUSG00000022629.16	Kif21a	protein_coding	133.955	138.904	146.085	139.648
ENSMUSG00000055639.16	Dach1	protein_coding	144.709	147.228	126.685	139.54
ENSMUSG00000003360.14	Ddx23	protein_coding	138.918	133.519	146.151	139.529
ENSMUSG00000039741.15	Bahcc1	protein_coding	150.618	136.101	131.834	139.518
ENSMUSG00000005469.10	Prkaca	protein_coding	148.018	130.936	139.388	139.447
ENSMUSG00000021244.15	Ylpm1	protein_coding	141.695	137.355	138.595	139.215
ENSMUSG00000038416.15	Cdc16	protein_coding	133.009	143.478	141.114	139.2
ENSMUSG00000003033.14	Ap1m1	protein_coding	134.841	138.756	143.964	139.187
ENSMUSG00000031545.6	Gpat4	protein_coding	138.859	138.83	139.788	139.159
ENSMUSG00000066979.6	Bub3	protein_coding	140.513	138.609	137.998	139.04
ENSMUSG00000021816.10	Ppp3cb	protein_coding	148.018	138.978	130.045	139.013
ENSMUSG00000094483.2	Purb	protein_coding	139.095	147.092	130.707	138.965
ENSMUSG00000042406.7	Atf4	protein_coding	144.65	132.707	139.523	138.96
ENSMUSG00000038375.15	Trp53inp2	protein_coding	151.977	132.117	132.696	138.93
ENSMUSG00000031066.10	Usp11	protein_coding	130.35	141.412	144.958	138.907
ENSMUSG00000013593.12	Ndufs2	protein_coding	140.218	141.191	135.281	138.897
ENSMUSG00000017221.14	Psmd3	protein_coding	148.55	129.757	138.197	138.835
ENSMUSG00000043131.14	Mob1a	protein_coding	132.182	149.748	134.287	138.739
ENSMUSG00000040711.7	Sh3pxd2b	protein_coding	149.081	128.134	138.993	138.736
ENSMUSG00000058756.13	Thra	protein_coding	155.817	110.135	149.995	138.649
ENSMUSG00000030870.12	Ubfd1	protein_coding	136.554	143.625	135.745	138.641
ENSMUSG00000020463.15	Smek2	protein_coding	133.955	142.371	139.457	138.594
ENSMUSG00000035478.14	Mbd3	protein_coding	152.508	125.626	137.534	138.556
ENSMUSG00000038886.10	Man2a2	protein_coding	144.591	131.011	139.987	138.529
ENSMUSG00000040761.16	Spen	protein_coding	153.395	131.601	130.509	138.501
ENSMUSG00000022100.13	Xpo7	protein_coding	136.436	141.633	137.203	138.424
ENSMUSG00000021027.15	Ralgapa1	protein_coding	128.518	143.92	142.704	138.381
ENSMUSG00000074781.4	Ube2n	protein_coding	133.792	142.783	137.902	138.159
ENSMUSG00000032185.14	Carm1	protein_coding	143.586	134.847	136.01	138.148
ENSMUSG00000030002.15	Dusp11	protein_coding	131.236	146.059	137.004	138.1
ENSMUSG00000039585.15	Myo9a	protein_coding	134.959	139.863	139.258	138.027
ENSMUSG00000021990.15	Spata13	protein_coding	131.709	143.773	138.595	138.026
ENSMUSG00000037470.14	Uggt1	protein_coding	132.005	144.732	136.607	137.781
ENSMUSG00000023050.8	Map3k12	protein_coding	133.659	143.182	136.408	137.75
ENSMUSG00000016319.3	Slc25a5	protein_coding	135.773	139.734	137.626	137.711
ENSMUSG00000000902.13	Smarcb1	protein_coding	144.413	128.503	140.119	137.679
ENSMUSG00000033014.12	Trim33	protein_coding	135.786	140.674	136.474	137.645
ENSMUSG00000005973.6	Rcn1	protein_coding	132.005	141.117	139.589	137.57
ENSMUSG00000014867.9	Surf4	protein_coding	131.177	146.354	135.082	137.538
ENSMUSG00000025407.6	Gli1	protein_coding	147.545	121.347	143.102	137.331
ENSMUSG00000032549.7	Rab6b	protein_coding	155.345	114.487	141.975	137.269
ENSMUSG00000027109.16	Sp3	protein_coding	138.268	148.125	125.272	137.222
ENSMUSG00000042133.16	Ppig	protein_coding	133.228	141.028	137.256	137.171
ENSMUSG00000000149.10	Gna12	protein_coding	149.436	127.986	134.088	137.17
ENSMUSG00000020687.13	Cdc27	protein_coding	126.746	148.272	136.474	137.164
ENSMUSG00000040383.16	Aqr	protein_coding	132.418	142.002	137.004	137.142
ENSMUSG00000038170.15	Pde4dip	protein_coding	131.059	133.366	146.88	137.102
ENSMUSG00000053110.13	Yap1	protein_coding	128.991	148.567	133.624	137.061
ENSMUSG00000005936.18	Kctd20	protein_coding	134.662	137.944	138.33	136.979
ENSMUSG00000024817.13	Uhrf2	protein_coding	138.268	139.715	132.63	136.871
ENSMUSG00000037119.3	Fam91a1	protein_coding	131.473	143.404	135.679	136.852
ENSMUSG00000021039.8	Snw1	protein_coding	133.068	137.06	140.053	136.727
ENSMUSG00000024143.14	Rhoq	protein_coding	142.286	131.158	136.607	136.684
ENSMUSG00000028572.13	Hook1	protein_coding	145.122	137.355	127.327	136.601
ENSMUSG00000055320.17	Tead1	protein_coding	130.173	146.945	132.63	136.582
ENSMUSG00000062661.6	Ncs1	protein_coding	146.245	129.683	133.756	136.562
ENSMUSG00000030216.12	Wbp11	protein_coding	146.659	134.181	128.255	136.365
ENSMUSG00000004798.14	Ulk2	protein_coding	139.154	130.863	139.059	136.359
ENSMUSG00000024642.16	Tle4	protein_coding	132.539	140.101	136.363	136.334
ENSMUSG00000052296.7	Ppp6r1	protein_coding	140.159	130.052	138.728	136.313
ENSMUSG00000027881.14	Prpf38b	protein_coding	126.332	146.428	135.811	136.19
ENSMUSG00000045639.14	Zfp629	protein_coding	128.577	142.371	137.468	136.139
ENSMUSG00000039108.14	Lsm14b	protein_coding	137.264	134.994	136.143	136.133
ENSMUSG00000025272.16	Tro	protein_coding	129.35	140.655	138.356	136.12
ENSMUSG00000039275.9	Foxk2	protein_coding	141.636	135.879	130.774	136.096
ENSMUSG00000041935.9	AW549877	protein_coding	130.291	145.912	131.834	136.012
ENSMUSG00000029863.13	Casp2	protein_coding	134.132	138.83	135.016	135.993
ENSMUSG00000035953.13	Tmem55b	protein_coding	137.5	137.945	132.497	135.981
ENSMUSG00000109724.1	RP23-74O12.6	transcribed_processed_pseudogene	150.027	127.027	130.641	135.898
ENSMUSG00000066705.6	Fxyd6	protein_coding	145.3	123.191	139.125	135.872
ENSMUSG00000032320.7	Rcn2	protein_coding	140.927	141.633	125.007	135.856
ENSMUSG00000036323.14	Srp72	protein_coding	128.282	138.83	140.385	135.832
ENSMUSG00000031985.9	Gnpat	protein_coding	133.657	139.273	134.026	135.652
ENSMUSG00000006304.14	Arpc2	protein_coding	131.414	137.945	137.534	135.631
ENSMUSG00000033799.9	Fam208b	protein_coding	125.809	146.852	134.087	135.582
ENSMUSG00000034820.3	Cpsf7	protein_coding	129.287	139.347	138.065	135.566
ENSMUSG00000022956.10	Atp5o	protein_coding	141.821	127.544	137.234	135.533
ENSMUSG00000081094.3	Rpl19-ps11	processed_pseudogene	131.234	133.711	141.588	135.511
ENSMUSG00000041453.12	Rpl21	protein_coding	134.54	135.082	136.86	135.494
ENSMUSG00000000420.15	Galnt1	protein_coding	132.832	139.642	133.889	135.454
ENSMUSG00000020577.15	Tspan13	protein_coding	145.004	135.732	125.604	135.447
ENSMUSG00000032624.15	Eml4	protein_coding	122.728	148.936	134.552	135.405
ENSMUSG00000026516.8	Nvl	protein_coding	123.319	145.543	137.336	135.399
ENSMUSG00000004937.5	Sgta	protein_coding	142.936	130.052	132.961	135.316
ENSMUSG00000024276.6	Zfp397	protein_coding	129.168	141.781	134.95	135.3
ENSMUSG00000038644.14	Pold1	protein_coding	142.877	126.142	136.739	135.253
ENSMUSG00000005886.14	Ncoa2	protein_coding	131.827	138.388	135.347	135.187
ENSMUSG00000022332.7	Khdrbs3	protein_coding	144.591	137.207	123.549	135.116
ENSMUSG00000031601.16	Cnot7	protein_coding	135.491	141.191	128.52	135.067
ENSMUSG00000029577.13	Ube3b	protein_coding	133.068	137.871	134.22	135.053
ENSMUSG00000032280.16	Tle3	protein_coding	143.468	126.806	134.883	135.052
ENSMUSG00000000325.15	Arvcf	protein_coding	141.577	131.822	130.973	134.791
ENSMUSG00000031776.16	Arl2bp	protein_coding	130.587	133.003	140.782	134.79
ENSMUSG00000024213.13	Nudt3	protein_coding	144.709	125.183	134.287	134.726
ENSMUSG00000042606.9	Hirip3	protein_coding	123.082	135.142	145.886	134.703
ENSMUSG00000040363.15	Bcor	protein_coding	136.377	131.306	136.341	134.675
ENSMUSG00000040054.15	Baz2a	protein_coding	133.659	131.158	139.059	134.625
ENSMUSG00000051469.14	Zfp24	protein_coding	129.877	138.166	135.612	134.552
ENSMUSG00000075706.10	Gpx4	protein_coding	145.891	114.413	142.97	134.424
ENSMUSG00000032867.8	Fbxw8	protein_coding	132.832	139.199	131.238	134.423
ENSMUSG00000036241.3	Ube2r2	protein_coding	138.386	134.699	130.177	134.421
ENSMUSG00000025041.16	Nt5c2	protein_coding	143.704	130.052	129.249	134.335
ENSMUSG00000026021.15	Sumo1	protein_coding	132.355	140.724	129.831	134.303
ENSMUSG00000075470.1	Alg10b	protein_coding	133.659	138.904	130.31	134.291
ENSMUSG00000024212.8	Mllt1	protein_coding	140.868	129.831	132.099	134.266
ENSMUSG00000037029.8	Zfp146	protein_coding	127.202	134.43	141.128	134.253
ENSMUSG00000022483.16	Col2a1	protein_coding	115.401	154.1	133.094	134.198
ENSMUSG00000096255.1	Dynlt1b	protein_coding	139.963	121.154	141.375	134.164
ENSMUSG00000037788.14	Vopp1	protein_coding	137.086	122.601	142.771	134.153
ENSMUSG00000028330.8	Ncbp1	protein_coding	131.591	135.363	135.413	134.123
ENSMUSG00000021248.8	Tmed10	protein_coding	137.795	135.289	129.183	134.089
ENSMUSG00000069171.13	Nr2f1	protein_coding	127.717	136.124	138.279	134.04
ENSMUSG00000022031.5	Elp3	protein_coding	133.955	132.781	135.347	134.028
ENSMUSG00000043633.6	Fam221b	protein_coding	139.464	131.391	131.173	134.01
ENSMUSG00000028798.16	Eif3i	protein_coding	132.182	136.617	133.16	133.986
ENSMUSG00000032291.8	Crabp1	protein_coding	116.11	180.14	105.653	133.968
ENSMUSG00000004885.5	Crabp2	protein_coding	132.064	141.633	128.189	133.962
ENSMUSG00000078515.4	Ddi2	protein_coding	133.155	138.689	130.038	133.961
ENSMUSG00000033813.15	Tcea1	protein_coding	125.76	145.203	130.853	133.938
ENSMUSG00000021939.7	Ctsb	protein_coding	128.164	136.322	137.137	133.874
ENSMUSG00000024640.9	Psat1	protein_coding	141.219	122.675	137.664	133.853
ENSMUSG00000031751.13	Amfr	protein_coding	140.927	130.494	130.111	133.844
ENSMUSG00000035863.13	Palm	protein_coding	155.108	117.438	128.918	133.821
ENSMUSG00000000631.20	Myo18a	protein_coding	140.632	127.322	133.491	133.815
ENSMUSG00000028402.17	Mpdz	protein_coding	123.673	149.084	128.586	133.781
ENSMUSG00000017707.9	Serinc3	protein_coding	134.9	139.863	126.532	133.765
ENSMUSG00000035403.10	Crb2	protein_coding	141.754	135.216	123.88	133.617
ENSMUSG00000067851.11	Arfgef1	protein_coding	129.287	139.642	131.834	133.587
ENSMUSG00000008892.12	Vdac3	protein_coding	133.381	126.951	140.412	133.582
ENSMUSG00000033487.14	Fndc3a	protein_coding	129.346	141.264	130.045	133.552
ENSMUSG00000025912.16	Mybl1	protein_coding	138.8	144.363	117.385	133.516
ENSMUSG00000028675.12	Pnrc2	protein_coding	132.241	139.347	128.653	133.413
ENSMUSG00000030754.9	Copb1	protein_coding	127.573	140.527	131.304	133.135
ENSMUSG00000061410.6	Zcchc14	protein_coding	142.05	126.142	130.84	133.011
ENSMUSG00000048895.13	Cdk5r1	protein_coding	156.763	107.332	134.883	132.993
ENSMUSG00000026667.14	Uhmk1	protein_coding	129.818	135.289	133.823	132.977
ENSMUSG00000030519.14	Apba2	protein_coding	137.145	127.618	134.154	132.972
ENSMUSG00000035960.13	Apex1	protein_coding	129.405	138.314	131.105	132.941
ENSMUSG00000021484.7	Lman2	protein_coding	134.664	130.494	132.961	132.706
ENSMUSG00000037643.14	Prkci	protein_coding	128.991	141.191	127.659	132.613
ENSMUSG00000038256.15	Bcl9	protein_coding	128.518	133.666	135.281	132.489
ENSMUSG00000005779.12	Psmb4	protein_coding	139.509	129.609	128.321	132.48
ENSMUSG00000031858.15	Mau2	protein_coding	124.855	131.749	140.716	132.44
ENSMUSG00000024767.11	Otub1	protein_coding	132.3	127.027	137.137	132.155
ENSMUSG00000028873.16	Cdca8	protein_coding	126.214	132.855	137.203	132.091
ENSMUSG00000027699.19	Ect2	protein_coding	133.718	141.191	121.03	131.98
ENSMUSG00000034621.14	Gpatch8	protein_coding	126.628	133.445	135.413	131.829
ENSMUSG00000026743.16	Mllt10	protein_coding	125.387	134.994	135.082	131.821
ENSMUSG00000040720.15	1110037F02Rik	protein_coding	127.573	135.142	132.696	131.804
ENSMUSG00000025789.9	St8sia2	protein_coding	142.7	115.446	137.071	131.739
ENSMUSG00000028284.13	Map3k7	protein_coding	123.2	139.051	132.895	131.716
ENSMUSG00000029426.8	Scarb2	protein_coding	132.536	124.741	137.8	131.692
ENSMUSG00000045991.18	Onecut2	protein_coding	123.732	146.133	125.074	131.646
ENSMUSG00000062115.15	Rai1	protein_coding	140.218	125.921	128.785	131.641
ENSMUSG00000037174.18	Elf2	protein_coding	134.605	128.06	132.166	131.61
ENSMUSG00000000561.14	Wdr77	protein_coding	123.117	144.591	127.079	131.596
ENSMUSG00000029629.16	Phf14	protein_coding	129.996	135.437	129.183	131.538
ENSMUSG00000055485.6	Soga1	protein_coding	142.227	128.65	123.682	131.52
ENSMUSG00000055612.15	Cdca7	protein_coding	120.069	144.363	129.978	131.47
ENSMUSG00000060657.7	Marf1	protein_coding	122.491	139.42	132.497	131.47
ENSMUSG00000109511.1	Nup62	protein_coding	135.324	126.363	131.91	131.199
ENSMUSG00000015176.9	Nolc1	protein_coding	121.25	132.929	139.39	131.19
ENSMUSG00000037169.14	Mycn	protein_coding	139.273	125.405	127.659	130.779
ENSMUSG00000025001.11	Hells	protein_coding	119.478	145.174	127.659	130.77
ENSMUSG00000022905.12	Kpna1	protein_coding	123.909	137.724	130.509	130.714
ENSMUSG00000026556.15	Vangl2	protein_coding	137.382	128.281	126.267	130.643
ENSMUSG00000022982.9	Sod1	protein_coding	134.279	123.846	133.711	130.612
ENSMUSG00000038587.8	Akap12	protein_coding	134.368	125.552	131.702	130.541
ENSMUSG00000042650.3	Alkbh5	protein_coding	144.591	126.659	120.301	130.517
ENSMUSG00000019996.16	Map7	protein_coding	125.269	139.42	126.731	130.473
ENSMUSG00000029126.7	Nsg1	protein_coding	141.223	113.528	136.474	130.408
ENSMUSG00000031748.15	Gnao1	protein_coding	146.127	111.979	133.094	130.4
ENSMUSG00000017376.15	Nlk	protein_coding	134.218	128.52	128.456	130.398
ENSMUSG00000032116.17	Stt3a	protein_coding	128.637	133.666	128.852	130.385
ENSMUSG00000057230.13	Aak1	protein_coding	126.628	141.486	122.953	130.355
ENSMUSG00000028138.8	Adh5	protein_coding	132.359	133.15	125.538	130.349
ENSMUSG00000056211.13	R3hdm1	protein_coding	120.524	140.013	130.376	130.304
ENSMUSG00000024870.5	Rab1b	protein_coding	137.441	125.257	128.056	130.251
ENSMUSG00000034290.9	Nek9	protein_coding	117.705	138.166	134.817	130.229
ENSMUSG00000030846.15	Tial1	protein_coding	118.001	134.404	137.932	130.112
ENSMUSG00000002812.4	Flii	protein_coding	131.827	128.724	129.581	130.044
ENSMUSG00000067873.11	Htatsf1	protein_coding	126.746	131.011	132.365	130.04
ENSMUSG00000079435.9	Rpl36a	protein_coding	112.649	117.424	159.92	129.998
ENSMUSG00000019843.14	Fyn	protein_coding	136.673	116.995	135.612	129.76
ENSMUSG00000053536.6	Cstf2t	protein_coding	132.418	128.577	128.255	129.75
ENSMUSG00000030663.12	1110004F10Rik	protein_coding	132.159	124.465	132.327	129.65
ENSMUSG00000040415.15	Dtx3	protein_coding	131.296	123.634	133.69	129.54
ENSMUSG00000056222.14	Spock1	protein_coding	149.554	108.733	130.31	129.532
ENSMUSG00000062604.11	Srpk2	protein_coding	127.75	134.773	125.935	129.486
ENSMUSG00000029152.13	Ociad1	protein_coding	127.278	132.412	128.189	129.293
ENSMUSG00000021589.12	Rhobtb3	protein_coding	125.918	140.379	121.229	129.176
ENSMUSG00000034342.9	Cbl	protein_coding	112.145	136.653	138.723	129.173
ENSMUSG00000027546.15	Atp9a	protein_coding	145.654	103.201	138.661	129.172
ENSMUSG00000054752.16	Fsd1l	protein_coding	132.832	135.363	119.174	129.123
ENSMUSG00000024019.17	Cmtr1	protein_coding	132.312	123.459	131.512	129.094
ENSMUSG00000025651.14	Uqcrc1	protein_coding	133.127	118.323	135.48	128.977
ENSMUSG00000026585.13	Kifap3	protein_coding	128.164	123.929	134.486	128.86
ENSMUSG00000021096.10	Ppm1a	protein_coding	138.798	118.987	128.785	128.857
ENSMUSG00000028423.15	Nfx1	protein_coding	115.342	139.937	131.238	128.839
ENSMUSG00000001415.10	Smg5	protein_coding	129.405	129.24	127.857	128.834
ENSMUSG00000019841.15	Rev3l	protein_coding	123.319	132.044	130.906	128.756
ENSMUSG00000031988.9	Vps26b	protein_coding	133.305	124.003	128.918	128.742
ENSMUSG00000024098.5	Twsg1	protein_coding	132.477	126.511	127.062	128.683
ENSMUSG00000027455.16	Nsfl1c	protein_coding	133.891	125.992	126.157	128.68
ENSMUSG00000022119.15	Rbm26	protein_coding	121.445	143.075	121.177	128.566
ENSMUSG00000030067.17	Foxp1	protein_coding	121.711	140.07	123.868	128.55
ENSMUSG00000027566.14	Psma7	protein_coding	128.518	123.487	133.558	128.521
ENSMUSG00000024384.3	Iws1	protein_coding	124.146	141.707	119.705	128.519
ENSMUSG00000041028.15	Ghitm	protein_coding	127.1	136.027	122.356	128.494
ENSMUSG00000047766.15	Lrrc49	protein_coding	137.677	120.978	126.719	128.458
ENSMUSG00000030246.11	Ldhb	protein_coding	129.021	125.95	130.31	128.427
ENSMUSG00000000552.9	Zfp385a	protein_coding	153.099	111.315	120.699	128.371
ENSMUSG00000032604.16	Qars	protein_coding	121.841	131.011	131.834	128.229
ENSMUSG00000025224.14	Gbf1	protein_coding	125.387	134.183	125.074	128.214
ENSMUSG00000033209.17	Ttc28	protein_coding	143.291	111.831	129.514	128.212
ENSMUSG00000035864.14	Syt1	protein_coding	145.359	105.782	132.895	128.012
ENSMUSG00000027365.14	Trpm7	protein_coding	115.814	144.289	123.748	127.95
ENSMUSG00000022974.12	Paxbp1	protein_coding	116.11	138.535	129.117	127.921
ENSMUSG00000038406.17	Scaf1	protein_coding	143.468	118.987	121.229	127.895
ENSMUSG00000036019.8	Tmtc2	protein_coding	133.186	124.962	125.471	127.873
ENSMUSG00000052488.6	Cherp	protein_coding	131.296	124.593	127.725	127.871
ENSMUSG00000027303.17	Ptpra	protein_coding	130.409	122.306	130.707	127.808
ENSMUSG00000018547.8	Pip4k2b	protein_coding	130.882	121.274	131.105	127.754
ENSMUSG00000030770.15	Parva	protein_coding	124.264	130.199	128.785	127.75
ENSMUSG00000028059.14	Arhgef2	protein_coding	128.541	121.816	132.26	127.539
ENSMUSG00000036862.15	Dchs1	protein_coding	133.955	118.839	129.448	127.414
ENSMUSG00000035597.18	Prpf39	protein_coding	121.369	144.879	115.86	127.369
ENSMUSG00000007411.15	Mark3	protein_coding	130.142	119.775	131.962	127.293
ENSMUSG00000034165.16	Ccnd3	protein_coding	118.497	132.795	130.375	127.222
ENSMUSG00000028514.15	Usp24	protein_coding	123.259	137.502	120.898	127.22
ENSMUSG00000033623.13	Pcgf3	protein_coding	128.4	127.544	125.405	127.116
ENSMUSG00000025702.15	March8	protein_coding	127.1	124.667	129.581	127.116
ENSMUSG00000030091.17	Nup210	protein_coding	127.159	130.199	123.814	127.058
ENSMUSG00000030591.17	Psmd8	protein_coding	133.305	119.577	128.255	127.046
ENSMUSG00000059890.15	Ube4a	protein_coding	124.796	131.232	125.007	127.012
ENSMUSG00000024248.13	Cox7a2l	protein_coding	127.02	122.915	130.648	126.861
ENSMUSG00000034673.14	Pbx2	protein_coding	120.67	133.329	126.508	126.836
ENSMUSG00000038611.17	Phrf1	protein_coding	126.037	129.831	124.61	126.826
ENSMUSG00000040661.6	Rad54l2	protein_coding	130.527	124.741	124.477	126.582
ENSMUSG00000003868.14	Ruvbl2	protein_coding	134.486	116.921	128.321	126.576
ENSMUSG00000038084.16	Opa1	protein_coding	122.078	129.388	128.189	126.551
ENSMUSG00000019942.12	Cdk1	protein_coding	121.487	133.224	124.941	126.551
ENSMUSG00000064061.13	Dzip3	protein_coding	119.655	138.535	121.03	126.407
ENSMUSG00000031068.8	Glrx3	protein_coding	122.153	126.794	130.088	126.345
ENSMUSG00000027680.15	Fxr1	protein_coding	116.228	133.814	128.918	126.32
ENSMUSG00000024277.14	Mapre2	protein_coding	128.577	119.724	130.575	126.292
ENSMUSG00000027220.2	Syt13	protein_coding	139.863	112.274	126.598	126.245
ENSMUSG00000015880.13	Ncapg	protein_coding	118.769	132.855	126.996	126.206
ENSMUSG00000018160.15	Med1	protein_coding	122.019	128.503	128.011	126.177
ENSMUSG00000024542.8	Cep192	protein_coding	119.301	131.085	128.122	126.169
ENSMUSG00000107023.2	Gm42715	protein_coding	115.444	125.005	137.546	125.998
ENSMUSG00000045098.18	Suv420h1	protein_coding	119.891	129.978	127.924	125.931
ENSMUSG00000029775.14	Klhdc10	protein_coding	123.555	125.109	129.05	125.905
ENSMUSG00000052298.12	Cdc42se2	protein_coding	123.2	131.822	122.687	125.903
ENSMUSG00000055762.15	Eef1d	protein_coding	125.173	131.586	120.893	125.884
ENSMUSG00000031060.16	Rbm10	protein_coding	129.316	126.906	121.4	125.874
ENSMUSG00000021242.8	Npc2	protein_coding	127.041	128.429	121.693	125.721
ENSMUSG00000030759.16	Far1	protein_coding	123.319	141.412	112.414	125.715
ENSMUSG00000004789.9	Dlst	protein_coding	119.951	130.347	126.797	125.698
ENSMUSG00000060992.8	Copz1	protein_coding	121.487	129.462	126.134	125.694
ENSMUSG00000027581.12	Stmn3	protein_coding	143.291	108.143	125.471	125.635
ENSMUSG00000038065.13	Mturn	protein_coding	134.782	111.979	130.045	125.602
ENSMUSG00000024026.12	Glo1	protein_coding	126.027	110.818	139.885	125.576
ENSMUSG00000006307.16	Kmt2b	protein_coding	132.064	121.2	123.35	125.538
ENSMUSG00000027367.16	Stard7	protein_coding	126.332	125.478	124.477	125.429
ENSMUSG00000042502.10	Cd2bp2	protein_coding	121.019	131.85	123.231	125.367
ENSMUSG00000029267.17	Mtf2	protein_coding	121.9	139.789	114.402	125.364
ENSMUSG00000024764.9	Naa40	protein_coding	124.382	127.765	123.88	125.343
ENSMUSG00000061479.15	Snrpa	protein_coding	126.129	128.069	121.808	125.336
ENSMUSG00000026926.14	Pmpca	protein_coding	123.496	126.732	125.272	125.167
ENSMUSG00000039740.6	Alg2	protein_coding	128.459	118.175	128.852	125.162
ENSMUSG00000005846.11	Rsl1d1	protein_coding	119.005	133.519	122.953	125.159
ENSMUSG00000026991.20	Pkp4	protein_coding	121.132	122.675	131.503	125.103
ENSMUSG00000024750.10	Zfand5	protein_coding	132.182	127.986	115.131	125.1
ENSMUSG00000004771.12	Rab11a	protein_coding	132.359	128.429	114.468	125.086
ENSMUSG00000020716.15	Nf1	protein_coding	115.46	132.339	127.327	125.042
ENSMUSG00000026977.17	March7	protein_coding	124.678	136.617	113.342	124.879
ENSMUSG00000039804.15	Ncoa5	protein_coding	126.214	124.667	123.483	124.788
ENSMUSG00000020267.6	Hint1	protein_coding	133.963	127.007	113.273	124.748
ENSMUSG00000067150.5	Xpo5	protein_coding	116.464	132.044	125.604	124.704
ENSMUSG00000020456.17	Ogdh	protein_coding	122.019	124.15	127.924	124.698
ENSMUSG00000027104.18	Atf2	protein_coding	121.073	134.994	117.981	124.683
ENSMUSG00000054823.16	Whsc1l1	protein_coding	121.428	130.126	122.223	124.592
ENSMUSG00000049421.13	Zfp260	protein_coding	123.807	125.895	124.065	124.589
ENSMUSG00000075376.10	Rc3h2	protein_coding	120.541	132.358	120.765	124.555
ENSMUSG00000030603.16	Psmc4	protein_coding	124.5	121.421	127.659	124.527
ENSMUSG00000020697.16	Lig3	protein_coding	117.587	122.159	133.823	124.523
ENSMUSG00000018567.14	Gabarap	protein_coding	129.877	113.233	130.376	124.495
ENSMUSG00000062929.7	Cfl2	protein_coding	124.737	130.126	118.379	124.414
ENSMUSG00000024044.16	Epb41l3	protein_coding	126.096	122.823	124.079	124.333
ENSMUSG00000056692.12	D17Wsu92e	protein_coding	133.718	119.724	119.55	124.331
ENSMUSG00000024913.16	Lrp5	protein_coding	140.454	110.504	121.826	124.261
ENSMUSG00000045411.16	2410002F23Rik	protein_coding	117.633	129.06	125.962	124.218
ENSMUSG00000039068.16	Zzz3	protein_coding	115.658	135.19	121.78	124.209
ENSMUSG00000062867.13	Impdh2	protein_coding	112.173	138.048	122.369	124.196
ENSMUSG00000026174.9	Rqcd1	protein_coding	118.71	131.601	122.157	124.156
ENSMUSG00000030876.7	Mettl9	protein_coding	125.741	124.962	121.759	124.154
ENSMUSG00000037965.14	Zc3h7a	protein_coding	111.028	136.47	124.742	124.08
ENSMUSG00000034220.7	Gpc1	protein_coding	135.018	117.364	119.837	124.073
ENSMUSG00000030189.15	Ybx3	protein_coding	127.514	127.618	116.987	124.04
ENSMUSG00000027671.14	Actl6a	protein_coding	123.319	123.781	124.742	123.947
ENSMUSG00000000751.13	Rpa1	protein_coding	120.541	128.06	123.218	123.94
ENSMUSG00000097479.1	Gm26582	lincRNA	121.487	130.421	119.837	123.915
ENSMUSG00000028991.15	Mtor	protein_coding	115.932	131.527	124.079	123.846
ENSMUSG00000044927.6	H1fx	protein_coding	152.449	108.954	110.028	123.81
ENSMUSG00000018286.6	Psmb6	protein_coding	130.462	117.936	123.017	123.805
ENSMUSG00000031729.5	Ist1	protein_coding	121.546	127.691	122.157	123.798
ENSMUSG00000049823.9	Zbtb12	protein_coding	125.741	115.889	129.448	123.693
ENSMUSG00000026782.15	Abi2	protein_coding	126.864	125.847	118.247	123.653
ENSMUSG00000063550.8	Nup98	protein_coding	115.992	131.241	123.615	123.616
ENSMUSG00000079614.3	Seh1l	protein_coding	122.669	134.257	113.872	123.599
ENSMUSG00000052459.13	Atp6v1a	protein_coding	125.446	122.011	123.151	123.536
ENSMUSG00000074505.4	Fat3	protein_coding	128.577	125.109	116.921	123.536
ENSMUSG00000033152.13	Podxl2	protein_coding	133.718	107.553	129.316	123.529
ENSMUSG00000023809.9	Rps6ka2	protein_coding	128.164	118.47	123.88	123.505
ENSMUSG00000025268.15	Maged2	protein_coding	108.601	133.612	128.229	123.481
ENSMUSG00000029920.9	Smarcad1	protein_coding	115.873	133.519	120.832	123.408
ENSMUSG00000016018.3	Skiv2l2	protein_coding	116.996	127.101	126.001	123.366
ENSMUSG00000053838.14	Nudcd3	protein_coding	130.114	119.651	120.301	123.355
ENSMUSG00000041444.14	Arhgap32	protein_coding	126.864	119.061	124.013	123.312
ENSMUSG00000025626.16	Phf6	protein_coding	115.046	135.806	118.909	123.254
ENSMUSG00000038991.16	Txndc5	protein_coding	113.451	134.109	121.958	123.173
ENSMUSG00000068748.7	Ptprz1	protein_coding	122.078	128.577	118.843	123.166
ENSMUSG00000039270.9	Megf9	protein_coding	129.759	118.47	121.097	123.109
ENSMUSG00000020844.6	Nxn	protein_coding	128.755	123.929	116.523	123.069
ENSMUSG00000020271.17	Fbxw11	protein_coding	124.441	122.528	122.091	123.02
ENSMUSG00000007080.14	Pole	protein_coding	108.015	128.274	132.497	122.929
ENSMUSG00000030447.15	Cyfip1	protein_coding	117.469	131.527	119.44	122.812
ENSMUSG00000057110.15	Cntrl	protein_coding	110.614	133.666	124.146	122.809
ENSMUSG00000027006.13	Dnajc10	protein_coding	119.064	127.986	121.097	122.716
ENSMUSG00000045039.9	Megf8	protein_coding	136.318	111.905	119.904	122.709
ENSMUSG00000063801.7	Ap3s2	protein_coding	128.105	115.593	124.411	122.703
ENSMUSG00000027533.10	Fabp5	protein_coding	142.312	106.6	119.164	122.692
ENSMUSG00000075700.9	Selt	protein_coding	125.8	129.018	112.877	122.565
ENSMUSG00000056820.6	Tsnax	protein_coding	120.482	124.962	122.09	122.511
ENSMUSG00000038533.15	Cbfa2t2	protein_coding	115.543	126.909	125.056	122.503
ENSMUSG00000034993.7	Vat1	protein_coding	138.209	105.856	123.416	122.494
ENSMUSG00000041997.16	Tlk1	protein_coding	120.66	126.216	120.566	122.481
ENSMUSG00000023353.13	Agap3	protein_coding	138.682	110.282	118.379	122.448
ENSMUSG00000005338.13	Cadm3	protein_coding	133.143	101.055	133.114	122.437
ENSMUSG00000022962.14	Gart	protein_coding	119.596	128.724	118.777	122.366
ENSMUSG00000000056.7	Narf	protein_coding	127.337	114.93	124.808	122.358
ENSMUSG00000020964.14	Sel1l	protein_coding	118.591	125.257	123.019	122.289
ENSMUSG00000009741.14	Ubp1	protein_coding	112.151	126.806	127.659	122.205
ENSMUSG00000063887.13	Nlgn1	protein_coding	123.319	124.15	118.909	122.126
ENSMUSG00000094910.1	D430019H16Rik	protein_coding	128.814	105.487	131.768	122.023
ENSMUSG00000030319.8	Cand2	protein_coding	121.487	125.773	118.644	121.968
ENSMUSG00000051149.15	Adnp	protein_coding	134.486	118.977	112.148	121.87
ENSMUSG00000021466.11	Ptch1	protein_coding	130.941	113.897	120.765	121.868
ENSMUSG00000039485.7	Tspyl4	protein_coding	128.696	110.43	126.267	121.797
ENSMUSG00000029208.16	Guf1	protein_coding	109.019	133.371	122.953	121.781
ENSMUSG00000026116.11	Tmem131	protein_coding	113.983	128.577	122.356	121.638
ENSMUSG00000032301.13	Psma4	protein_coding	108.868	120.219	135.797	121.628
ENSMUSG00000006299.13	Aamp	protein_coding	129.287	115.372	120.036	121.565
ENSMUSG00000029729.12	Zkscan1	protein_coding	119.076	124.48	121.091	121.549
ENSMUSG00000024327.15	Slc39a7	protein_coding	120.609	113.969	129.901	121.493
ENSMUSG00000011257.19	Pabpc4	protein_coding	121.242	128.617	114.511	121.457
ENSMUSG00000021595.18	Nsun2	protein_coding	119.36	125.552	119.241	121.384
ENSMUSG00000001089.14	Luzp1	protein_coding	118.06	125.109	120.964	121.378
ENSMUSG00000028932.7	Psmc2	protein_coding	116.287	124.003	123.748	121.346
ENSMUSG00000035623.14	Rsf1	protein_coding	116.701	126.068	121.163	121.311
ENSMUSG00000029076.14	Sdf4	protein_coding	119.419	116.184	128.321	121.308
ENSMUSG00000050565.16	Tor1aip2	protein_coding	115.814	128.577	119.373	121.255
ENSMUSG00000053565.10	Eif3k	protein_coding	130.35	115.151	118.247	121.249
ENSMUSG00000022682.7	Rrn3	protein_coding	120.955	126.659	116.059	121.224
ENSMUSG00000041870.16	Ankrd13a	protein_coding	122.846	123.339	117.385	121.19
ENSMUSG00000025060.14	Slk	protein_coding	115.342	125.773	122.422	121.179
ENSMUSG00000020454.17	Eif4enif1	protein_coding	118.946	122.011	122.422	121.126
ENSMUSG00000032328.12	Tmem30a	protein_coding	124.796	124.741	113.806	121.114
ENSMUSG00000037461.10	Ints7	protein_coding	117.41	117.585	128.056	121.017
ENSMUSG00000002835.8	Chaf1a	protein_coding	118.178	123.855	120.898	120.977
ENSMUSG00000005034.15	Prkacb	protein_coding	126.037	119.946	116.855	120.946
ENSMUSG00000044627.11	Swi5	protein_coding	109.551	128.208	125.007	120.922
ENSMUSG00000019818.15	Cd164	protein_coding	114.219	133.298	115.198	120.905
ENSMUSG00000037706.17	Cd81	protein_coding	121.605	115.151	125.935	120.897
ENSMUSG00000031628.9	Casp3	protein_coding	116.996	120.167	125.471	120.878
ENSMUSG00000034723.11	Tmx4	protein_coding	119.773	123.929	118.644	120.782
ENSMUSG00000031826.19	Usp10	protein_coding	123.518	120.222	118.356	120.699
ENSMUSG00000062997.6	Rpl35	protein_coding	124.582	112.601	124.794	120.659
ENSMUSG00000030751.18	Psma1	protein_coding	126.155	114.634	121.097	120.629
ENSMUSG00000049517.7	Rps23	protein_coding	119.59	90.3672	151.894	120.617
ENSMUSG00000032601.13	Prkar2a	protein_coding	117.705	128.577	115.529	120.604
ENSMUSG00000097545.7	Mir124a-1hg	lincRNA	106.419	115.863	139.228	120.504
ENSMUSG00000047284.14	Neurl4	protein_coding	127.218	112.126	121.892	120.412
ENSMUSG00000005609.16	Ctr9	protein_coding	114.337	126.511	120.169	120.339
ENSMUSG00000058297.16	Spock2	protein_coding	132.714	105.34	122.82	120.291
ENSMUSG00000029221.15	Slc30a9	protein_coding	118.296	121.274	121.295	120.288
ENSMUSG00000000093.6	Tbx2	protein_coding	132.418	117.511	110.823	120.251
ENSMUSG00000031398.13	Plxna3	protein_coding	114.633	121.126	124.808	120.189
ENSMUSG00000022897.14	Dyrk1a	protein_coding	121.428	116.995	122.091	120.171
ENSMUSG00000071497.3	Nutf2-ps1	protein_coding	122.522	114.618	123.273	120.138
ENSMUSG00000022607.14	Ptk2	protein_coding	115.105	127.839	117.12	120.021
ENSMUSG00000028654.13	Mycl	protein_coding	126.628	108.954	124.411	119.998
ENSMUSG00000042197.13	Zfp451	protein_coding	118.887	125.257	115.595	119.913
ENSMUSG00000026159.13	Agfg1	protein_coding	120.955	121.716	116.589	119.754
ENSMUSG00000066406.15	Akap13	protein_coding	107.069	127.544	124.543	119.719
ENSMUSG00000021819.10	Zswim8	protein_coding	119.301	116.995	122.555	119.617
ENSMUSG00000039000.8	Ube3c	protein_coding	116.996	119.282	122.356	119.545
ENSMUSG00000066878.4	Gm10184	protein_coding	118.396	100.807	139.406	119.536
ENSMUSG00000022387.16	Brd1	protein_coding	125.978	116.7	115.927	119.535
ENSMUSG00000006398.15	Cdc20	protein_coding	123.876	117.396	117.27	119.514
ENSMUSG00000006456.10	Rbm14	protein_coding	121.067	116.032	121.347	119.482
ENSMUSG00000027111.15	Itga6	protein_coding	123.18	114.282	120.924	119.462
ENSMUSG00000034573.14	Ptpn13	protein_coding	109.964	125.847	122.091	119.301
ENSMUSG00000024943.8	Smc5	protein_coding	116.169	131.749	109.961	119.293
ENSMUSG00000002496.9	Tsc2	protein_coding	115.578	124.003	118.114	119.232
ENSMUSG00000054008.8	Ndst1	protein_coding	119.36	119.872	118.114	119.115
ENSMUSG00000022000.10	Zc3h13	protein_coding	110.851	127.839	118.578	119.089
ENSMUSG00000025156.17	Gps1	protein_coding	122.901	115.642	118.7	119.081
ENSMUSG00000079487.11	Med12	protein_coding	113.777	121.48	121.917	119.058
ENSMUSG00000021824.12	Ap3m1	protein_coding	109.356	126.306	121.429	119.03
ENSMUSG00000029547.10	Ints1	protein_coding	127.455	113.233	116.391	119.026
[truncated: 13,672 more rows]
