# Supplementary material for: Single cell transcriptomics reveals lineage trajectory of retinal ganglion cells in wild-type and Atoh7-null retinas
Source: Nat Commun. 2021 Mar 5;12:1465. doi: 10.1038/s41467-021-21704-4 (PMC7935890; doi:10.1038/s41467-021-21704-4)
Supplement: Supplementary file 4 — Supplementary Data 2 [file 41467_2021_21704_MOESM4_ESM.xlsx]

## Sheet: Supplementary Data 2-1
Supplementary Data 2-1. Differentially expressed genes in E14.5 Atoh7-null retina
GencodeID	Gene Symbol	class	WT.1	WT.2	WT.3	Atoh7.1	Atoh7.2	Atoh7.3	logFC(Atoh7/WT)	FDR(Atoh7 vs WT)
ENSMUSG00000036816.3	Atoh7	protein_coding	187.962	153.289	160.468	0.395235	0.384466	0.419046	-8.69093	0
ENSMUSG00000025407.6	Gli1	protein_coding	147.545	121.347	143.102	4.0314	3.95451	3.26856	-5.18458	2.22249e-148
ENSMUSG00000024907.6	Gal	protein_coding	30.4308	27.5152	31.5501	2.21332	1.81248	0.921901	-4.14867	5.88664e-103
ENSMUSG00000025094.7	Slc18a2	protein_coding	59.0298	52.006	56.472	11.778	11.5889	9.63806	-2.33745	2.73548e-80
ENSMUSG00000001504.10	Irx2	protein_coding	51.9492	41.7575	45.2711	3.24883	3.26577	1.34095	-4.11041	2.55268e-74
ENSMUSG00000034336.3	Ina	protein_coding	707.235	541.157	638.094	158.015	167.682	180.357	-1.89868	5.47283e-72
ENSMUSG00000021303.13	Gng4	protein_coding	16.2495	13.647	14.3831	0.316188	0.714009	0.502855	-4.77105	1.59924e-67
ENSMUSG00000029651.16	Mtus2	protein_coding	54.1845	49.1291	58.6593	10.118	12.248	8.96759	-2.35511	3.34231e-66
ENSMUSG00000017897.18	Eya2	protein_coding	78.4701	87.7832	81.9904	19.2084	15.2688	12.4038	-2.4031	1.38562e-58
ENSMUSG00000009734.17	Pou6f2	protein_coding	88.1016	94.2009	98.6934	14.1494	17.8502	10.8952	-2.69875	1.40872e-58
ENSMUSG00000028681.11	Ptch2	protein_coding	24.581	17.4829	22.4695	1.65999	1.53787	1.25714	-3.84487	7.62402e-57
ENSMUSG00000047261.9	Gap43	protein_coding	521.105	385.139	492.804	95.5679	101.774	96.9673	-2.24878	5.64076e-55
ENSMUSG00000027220.2	Syt13	protein_coding	139.863	112.274	126.598	19.6827	21.4203	12.32	-2.81778	1.56069e-53
ENSMUSG00000057098.14	Ebf1	protein_coding	94.4241	93.6846	97.9643	25.5322	26.1986	18.8571	-2.01266	1.9617e-51
ENSMUSG00000031028.14	Tub	protein_coding	168.64	146.502	159.54	50.5111	58.7684	64.9521	-1.44666	4.51316e-49
ENSMUSG00000021604.15	Irx4	protein_coding	20.7916	10.9323	17.0158	0.165208	0.0549238	0.251428	-6.74946	4.65783e-47
ENSMUSG00000042258.13	Isl1	protein_coding	171.89	158.083	168.488	33.1207	36.7989	20.6171	-2.45509	1.9004e-46
ENSMUSG00000027500.10	Stmn2	protein_coding	560.695	459.792	542.052	163.548	174.658	183.207	-1.58356	7.37139e-46
ENSMUSG00000023064.4	Sncg	protein_coding	229.62	153.215	232.118	12.4894	12.1931	5.86665	-4.32439	7.60008e-46
ENSMUSG00000062591.5	Tubb4a	protein_coding	232.617	188.459	224.266	69.3867	66.2628	82.5605	-1.56689	6.69973e-45
ENSMUSG00000066197.5	Gpr139	protein_coding	7.91792	8.26194	8.41777	0.158094	0.384466	0.419046	-4.61885	1.47622e-42
ENSMUSG00000026247.13	Ecel1	protein_coding	11.286	9.29469	10.6714	0.55333	0.494314	0.251428	-4.53637	1.47622e-42
ENSMUSG00000023192.12	Grm2	protein_coding	19.1448	22.9416	21.2764	3.31998	3.73482	2.09523	-2.75941	1.1562e-41
ENSMUSG00000064325.4	Hhip	protein_coding	45.0258	30.8348	38.9073	4.11045	4.50375	3.77141	-3.2039	2.9293e-40
ENSMUSG00000026100.6	Mstn	protein_coding	22.8674	15.9338	25.2533	0.948565	0.87878	0.586665	-4.7028	5.34597e-40
ENSMUSG00000010476.14	Ebf3	protein_coding	260.582	249.555	277.787	58.811	74.9709	42.0722	-2.15989	7.77614e-38
ENSMUSG00000031737.11	Irx5	protein_coding	22.5731	18.326	19.0699	2.28525	2.77585	2.09523	-3.04653	4.32809e-37
ENSMUSG00000021466.11	Ptch1	protein_coding	130.941	113.897	120.765	45.0568	55.3632	45.0894	-1.32495	1.90952e-34
ENSMUSG00000031688.4	Pou4f2	protein_coding	157.72	149.734	139.694	26.3472	25.1985	12.7113	-2.79427	1.50389e-33
ENSMUSG00000040373.12	Cacng5	protein_coding	15.4222	8.85208	13.0575	0.55333	0.384466	0.586665	-4.63177	3.71329e-31
ENSMUSG00000062380.3	Tubb3	protein_coding	1482.42	1170.31	1367.15	481.625	489.422	598.719	-1.35687	1.60708e-28
ENSMUSG00000024497.3	Pou4f3	protein_coding	7.20885	6.12269	7.09214	0.0790471	0.219695	0	-5.79824	5.37864e-28
ENSMUSG00000025889.13	Snca	protein_coding	64.5842	48.0963	56.0743	15.9675	17.6305	18.019	-1.70922	6.69465e-28
ENSMUSG00000025085.16	Ablim1	protein_coding	115.992	100.766	131.901	33.2788	33.6133	45.8436	-1.63213	6.69465e-28
ENSMUSG00000055407.14	Map6	protein_coding	172.185	146.576	158.082	84.027	85.7909	81.714	-0.922705	1.0335e-27
ENSMUSG00000059049.14	Frem1	protein_coding	80.0064	54.9567	76.2239	15.5723	16.6968	12.1523	-2.24479	1.2601e-27
ENSMUSG00000029608.10	Rph3a	protein_coding	79.1201	43.5965	71.5842	3.08284	4.55867	7.62664	-3.67477	1.85909e-27
ENSMUSG00000032020.15	Ubash3b	protein_coding	43.7849	42.8588	49.8438	15.6513	15.5984	16.5104	-1.51602	4.82743e-27
ENSMUSG00000032387.14	Rbpms2	protein_coding	54.6602	45.3765	54.1535	20.7562	20.8161	15.5047	-1.42828	6.09845e-27
ENSMUSG00000093930.1	Hmgcs1	protein_coding	927.164	895.831	826.135	469.144	487.943	444.943	-0.917741	1.04226e-26
ENSMUSG00000054423.13	Cadps	protein_coding	123.909	108.217	119.97	48.3768	54.3196	56.4036	-1.14613	5.71243e-26
ENSMUSG00000045382.6	Cxcr4	protein_coding	51.1119	44.408	51.2357	5.84948	4.94314	11.1466	-2.7562	7.14363e-26
ENSMUSG00000003657.8	Calb2	protein_coding	30.9035	20.1385	23.1323	5.21711	5.49238	3.93903	-2.33046	1.43649e-25
ENSMUSG00000043629.12	1700019D03Rik	protein_coding	13.8268	8.40948	11.1353	1.50189	0.988628	0.921901	-3.29656	1.87699e-25
ENSMUSG00000025056.4	Nr0b1	protein_coding	10.8724	8.99962	10.8039	0.869518	0.87878	0.419046	-3.77744	2.94388e-25
ENSMUSG00000037071.2	Scd1	protein_coding	36.6316	38.5493	37.5956	10.9014	12.3436	14.1487	-1.59349	5.1405e-24
ENSMUSG00000031734.13	Irx3	protein_coding	23.0423	18.0346	23.6056	2.71211	2.60174	1.99131	-3.13653	5.86235e-24
ENSMUSG00000039683.16	Sdk1	protein_coding	48.5711	42.5638	51.8986	19.0503	21.585	17.7676	-1.28636	1.09069e-23
ENSMUSG00000022054.11	Nefm	protein_coding	610.507	570.886	658.575	138.649	163.233	94.3692	-2.21428	2.62994e-23
ENSMUSG00000040209.12	Zfp704	protein_coding	269.8	218.204	253.594	63.3958	88.7019	100.236	-1.55526	3.90389e-23
ENSMUSG00000045731.5	Pnoc	protein_coding	4.72711	3.90967	5.23625	0.158094	0.384466	0.251428	-4.02099	3.95051e-23
ENSMUSG00000029207.16	Apbb2	protein_coding	80.2428	60.4892	77.881	21.817	24.6608	31.0094	-1.49951	4.75321e-23
ENSMUSG00000033105.12	Lss	protein_coding	151.859	147.018	144.825	79.5214	88.647	86.994	-0.797112	8.97443e-23
ENSMUSG00000028337.14	Coro2a	protein_coding	13.5314	13.647	13.5877	1.97618	2.14203	2.93332	-2.53955	9.40024e-23
ENSMUSG00000025959.13	Klf7	protein_coding	165.508	156.756	186.384	58.4158	78.0467	82.9711	-1.21225	1.65591e-22
ENSMUSG00000025041.16	Nt5c2	protein_coding	143.704	130.052	129.249	78.0195	79.4747	70.6512	-0.819519	5.80656e-22
ENSMUSG00000052551.15	Adarb2	protein_coding	12.5859	12.0978	14.6483	2.84569	2.85604	3.93903	-2.04119	1.74886e-21
ENSMUSG00000022055.7	Nefl	protein_coding	485.77	440.76	489.556	89.0861	99.3571	51.4589	-2.56024	6.21896e-21
ENSMUSG00000059921.15	Unc5c	protein_coding	49.871	49.5717	45.8669	19.3665	22.9581	24.3885	-1.12204	9.92725e-21
ENSMUSG00000024044.16	Epb41l3	protein_coding	126.096	122.823	124.079	70.3519	70.9066	75.0092	-0.787254	5.30016e-20
ENSMUSG00000059743.12	Fdps	protein_coding	153.959	128.405	140.566	80.3363	71.24	71.4289	-0.924805	9.46345e-20
ENSMUSG00000031492.13	Chrnb3	protein_coding	5.14074	1.91795	3.84434	0.0790471	0	0	-6.88785	1.92262e-19
ENSMUSG00000028755.3	Cda	protein_coding	4.13622	4.27851	4.37459	0.395235	0.329543	0.502855	-3.39246	2.04897e-19
ENSMUSG00000036782.13	Klhl13	protein_coding	72.2474	72.3414	71.3191	36.5798	37.3932	35.9399	-0.972905	2.11906e-19
ENSMUSG00000051111.15	Sv2c	protein_coding	26.8264	27.0726	32.2792	1.50189	1.26325	1.34095	-4.38819	3.96478e-19
ENSMUSG00000025366.7	Esyt1	protein_coding	86.7425	90.9552	93.3246	50.432	45.5318	38.3008	-1.0116	3.96478e-19
ENSMUSG00000069793.11	Slfn9	protein_coding	30.6459	34.5585	24.6833	7.18222	10.7771	8.63822	-1.74413	4.1169e-19
ENSMUSG00000029482.4	Aacs	protein_coding	77.5837	70.5216	77.9473	42.6854	41.8519	43.3294	-0.823812	4.43858e-19
ENSMUSG00000002633.4	Shh	protein_coding	6.61796	3.90967	4.706	0.55333	0.329543	0.0838092	-3.93487	5.39303e-19
ENSMUSG00000046613.18	Vwa5b2	protein_coding	13.5905	10.3274	15.2448	2.45046	3.29543	3.10094	-2.13612	5.44323e-19
ENSMUSG00000022076.9	Klhl1	protein_coding	20.2675	13.0568	19.9508	2.92474	3.57005	1.92761	-2.63862	6.12071e-19
ENSMUSG00000091243.1	Vgll3	protein_coding	9.86785	9.22092	9.412	2.05522	1.48294	2.17904	-2.34055	7.08811e-19
ENSMUSG00000075707.5	Dio3	protein_coding	57.1981	48.3914	51.1032	23.556	21.2006	15.5047	-1.37563	1.99969e-18
ENSMUSG00000049511.5	Htr1b	protein_coding	9.09969	8.11441	7.55611	1.3438	1.26325	0.754283	-2.85508	4.66746e-18
ENSMUSG00000026185.8	Igfbp5	protein_coding	273.404	370.607	308.608	125.211	88.5371	137.112	-1.44234	7.08888e-18
ENSMUSG00000071658.4	Gng3	protein_coding	95.724	75.0214	93.0595	34.8598	31.1967	40.9827	-1.30529	7.99446e-18
ENSMUSG00000004113.18	Cacna1b	protein_coding	62.457	44.0391	58.6593	15.2561	17.5756	23.3828	-1.55869	1.56968e-17
ENSMUSG00000024064.13	Galnt14	protein_coding	10.9905	10.4012	11.5993	0.55333	0.659085	0.921901	-3.94787	2.03585e-17
ENSMUSG00000036242.14	3632451O06Rik	protein_coding	48.9256	55.0305	49.7113	23.7932	24.6058	19.1923	-1.17912	3.59078e-17
ENSMUSG00000044349.15	Snhg11	protein_coding	67.6568	66.9808	77.3925	13.2009	13.8408	15.0018	-2.33417	4.24325e-17
ENSMUSG00000054693.14	Adam10	protein_coding	247.346	236.056	255.184	137.7	156.093	149.683	-0.735153	5.01471e-17
ENSMUSG00000061062.4	Gm10093	protein_coding	56.4258	38.972	46.1427	11.8318	7.68274	7.49338	-2.3924	6.62242e-17
ENSMUSG00000060371.12	Caln1	protein_coding	10.1633	7.2292	11.0028	0.237141	0.274619	1.42476	-3.93991	9.26851e-17
ENSMUSG00000045294.11	Insig1	protein_coding	148.609	139.273	139.125	87.5051	91.5579	85.4854	-0.689768	1.94014e-16
ENSMUSG00000029875.4	Ccdc184	protein_coding	10.5178	6.12269	8.94803	1.42285	1.37309	1.34095	-2.62708	1.9605e-16
ENSMUSG00000032698.15	Lmo2	protein_coding	24.7583	19.4008	29.2302	2.29237	1.86741	4.86093	-3.04354	4.821e-16
ENSMUSG00000047992.10	Fam69c	protein_coding	35.0397	29.2119	32.942	11.1456	12.1931	9.1352	-1.57522	7.72109e-16
ENSMUSG00000049556.5	Lingo1	protein_coding	70.2567	54.3665	67.2096	33.595	30.7024	25.3942	-1.0961	7.97504e-16
ENSMUSG00000038587.8	Akap12	protein_coding	134.368	125.552	131.702	64.6605	63.8214	64.5331	-1.02101	8.48211e-16
ENSMUSG00000022144.3	Gdnf	protein_coding	3.13171	1.62288	2.78383	0.0790471	0	0	-6.35613	1.42915e-15
ENSMUSG00000022438.6	Parvb	protein_coding	50.4619	39.1705	45.403	13.0428	16.0927	11.6495	-1.7214	2.57419e-15
ENSMUSG00000021062.15	Rab15	protein_coding	71.793	71.4806	70.4574	36.3617	38.0072	24.8913	-1.10082	2.85224e-15
ENSMUSG00000027971.16	Ndst4	protein_coding	11.1448	10.2537	13.5877	1.73904	2.58142	2.17904	-2.41019	6.00806e-15
ENSMUSG00000056222.14	Spock1	protein_coding	149.554	108.733	130.31	61.1034	65.2494	46.8494	-1.16394	6.53471e-15
ENSMUSG00000021273.9	Fdft1	protein_coding	157.383	144.515	148.56	98.1338	90.1096	100.584	-0.643686	7.17936e-15
ENSMUSG00000022523.9	Fgf12	protein_coding	11.9951	12.0978	11.6656	2.92474	3.29543	3.85522	-1.82874	9.97318e-15
ENSMUSG00000037843.6	Vstm2l	protein_coding	22.6311	11.5815	15.7088	1.58094	1.70264	2.26285	-3.17342	1.00321e-14
ENSMUSG00000049420.8	Tmem200a	protein_coding	22.7492	21.6876	22.8009	10.2761	10.6552	9.47044	-1.14035	1.07272e-14
ENSMUSG00000031586.16	Rbpms	protein_coding	71.6158	57.1697	71.3191	33.2788	29.0547	22.7961	-1.23204	1.17382e-14
ENSMUSG00000021451.15	Sema4d	protein_coding	109.078	81.2916	90.1431	43.713	48.4428	47.6036	-1.00528	1.45796e-14
ENSMUSG00000029219.10	Slc10a4	protein_coding	9.16646	5.77672	8.97852	1.72955	1.57961	1.61752	-2.28282	1.77959e-14
ENSMUSG00000078307.2	AI593442	protein_coding	15.8949	11.5815	13.7866	3.00379	3.95451	3.93903	-1.91581	1.77959e-14
ENSMUSG00000018507.16	Trpv2	protein_coding	10.1042	10.1061	12.5935	3.31998	2.85604	2.51428	-1.91304	2.06493e-14
ENSMUSG00000027855.13	Sycp1	protein_coding	2.659	4.20474	2.98268	0	0.0549238	0	-6.7487	2.4698e-14
ENSMUSG00000078235.3	Fam43b	protein_coding	4.66802	2.50809	3.64549	0.316188	0.494314	0.0838092	-3.46703	3.37422e-14
ENSMUSG00000034926.3	Dhcr24	protein_coding	297.808	271.169	256.245	172.876	152.908	134.43	-0.842407	3.38209e-14
ENSMUSG00000021288.18	Klc1	protein_coding	372.674	327.453	355.27	222.755	229.362	232.822	-0.624027	3.96612e-14
ENSMUSG00000017639.13	Rab11fip4	protein_coding	190.739	152.772	175.182	85.0546	83.1546	108.114	-0.910798	6.57069e-14
ENSMUSG00000028546.17	Elavl4	protein_coding	225.011	253.981	221.381	69.8776	87.7133	120.937	-1.33088	6.69846e-14
ENSMUSG00000019785.13	Clvs2	protein_coding	3.78169	3.09823	4.50715	0.711424	0.164771	0.419046	-3.20723	6.94772e-14
ENSMUSG00000039137.18	Whrn	protein_coding	43.0167	38.7279	38.5097	21.3427	22.354	18.7733	-0.940725	7.52291e-14
ENSMUSG00000090053.9	Palm2	protein_coding	4.31349	4.20474	4.46142	0.0790471	0.384466	0.416532	-3.81591	8.12406e-14
ENSMUSG00000022416.15	Cacna1i	protein_coding	5.25891	5.53255	4.44087	0.55333	1.15669	2.52182	-1.88458	8.33597e-14
ENSMUSG00000028937.14	Acot7	protein_coding	75.6929	54.6616	67.7399	28.1408	26.7479	29.0818	-1.24033	8.74179e-14
ENSMUSG00000032549.7	Rab6b	protein_coding	155.345	114.487	141.975	53.1196	54.9787	69.2264	-1.21721	8.74179e-14
ENSMUSG00000033061.15	Resp18	protein_coding	6.9134	3.98344	8.41777	0.948565	0.823857	0.586665	-3.01591	9.27604e-14
ENSMUSG00000072235.5	Tuba1a	protein_coding	6625.51	5139.75	6289.87	3074.9	2898.49	3527.37	-0.926348	9.32184e-14
ENSMUSG00000096257.2	Ccer2	protein_coding	9.86785	10.5487	10.3399	1.58094	2.52649	0.921901	-2.56194	1.07718e-13
ENSMUSG00000043391.9	2510009E07Rik	protein_coding	188.139	166.419	182.341	102.366	113.802	90.2625	-0.807274	1.30729e-13
ENSMUSG00000039936.18	Pik3cd	protein_coding	32.8534	30.8348	30.0256	15.0189	14.6097	17.6837	-0.992353	2.03608e-13
ENSMUSG00000050211.14	Pla2g4e	protein_coding	4.76434	3.52239	3.03172	0.158094	0.274619	0.335237	-3.84241	2.28345e-13
ENSMUSG00000040420.14	Cdh18	protein_coding	4.84529	4.72111	4.83856	1.50189	0.714009	0.419046	-2.45579	2.28345e-13
ENSMUSG00000042444.9	Fam63b	protein_coding	93.7741	85.2013	94.9154	39.7607	52.2325	42.5751	-1.02174	2.5425e-13
ENSMUSG00000039166.15	Akap7	protein_coding	49.3983	41.9736	46.9274	21.5008	23.8918	17.4323	-1.13277	2.62483e-13
ENSMUSG00000022103.9	Gfra2	protein_coding	14.9495	16.3764	16.7693	4.82187	3.51512	2.84951	-2.10241	2.8571e-13
ENSMUSG00000042581.14	Thsd7b	protein_coding	46.6802	46.5472	52.3625	12.2523	15.9279	12.0685	-1.84977	2.89897e-13
ENSMUSG00000066438.6	Plekhd1	protein_coding	15.1268	12.5405	16.1064	0.948565	0.988628	0.670474	-4.04648	3.45261e-13
ENSMUSG00000038872.9	Zfhx3	protein_coding	51.0528	43.0801	43.3482	23.0817	27.0774	24.3885	-0.879786	4.21925e-13
ENSMUSG00000074657.4	Kif5a	protein_coding	208.17	180.804	217.735	72.4071	85.736	102.75	-1.21801	4.26019e-13
ENSMUSG00000035189.16	Ano4	protein_coding	10.0451	9.44222	11.5993	0.632377	0.823857	1.67618	-3.32584	4.38943e-13
ENSMUSG00000039661.14	Dusp26	protein_coding	49.3983	33.1953	48.1868	17.3113	19.8275	14.499	-1.33615	4.64657e-13
ENSMUSG00000030683.11	Sez6l2	protein_coding	57.789	39.9096	50.4404	11.5994	12.3315	21.8742	-1.69987	6.94105e-13
ENSMUSG00000048540.8	Nhlh2	protein_coding	86.2107	84.6112	83.2498	42.9226	52.2325	34.5294	-0.964314	7.74457e-13
ENSMUSG00000043463.6	Rab9b	protein_coding	11.1087	10.77	11.2679	3.63617	3.84466	3.6038	-1.57473	8.06054e-13
ENSMUSG00000033717.5	Adra2a	protein_coding	7.68156	3.76214	5.76651	0.869518	0.329543	1.08952	-2.97613	8.30637e-13
ENSMUSG00000043388.8	Tmem130	protein_coding	28.5399	18.3681	24.7893	0.869518	1.48294	4.35808	-3.43355	8.45029e-13
ENSMUSG00000041073.10	Nacad	protein_coding	73.8021	50.2356	62.1059	26.797	26.1437	33.2723	-1.11501	8.61703e-13
ENSMUSG00000021196.13	Pfkp	protein_coding	155.049	171.288	183.998	54.5425	93.2056	67.5502	-1.24217	9.66061e-13
ENSMUSG00000038807.18	Rap1gap2	protein_coding	25.2901	21.5401	23.9277	10.8294	11.6438	12.6552	-1.01341	9.88203e-13
ENSMUSG00000034574.9	Daam1	protein_coding	183.353	175.788	187.71	97.6231	109.848	123.535	-0.724835	9.88203e-13
ENSMUSG00000020658.9	Efr3b	protein_coding	116.169	100.102	111.817	48.5349	55.1984	69.3102	-0.924899	1.46183e-12
ENSMUSG00000036006.19	Fam65b	protein_coding	26.9445	25.4497	26.6452	9.09041	13.0169	12.739	-1.17591	3.71353e-12
ENSMUSG00000023832.13	Acat2	protein_coding	188.801	175.617	166.983	115.582	112.623	121.073	-0.606581	3.88079e-12
ENSMUSG00000039954.8	Stk32a	protein_coding	20.2084	15.5649	22.0718	6.08662	8.62303	6.78855	-1.41662	4.8583e-12
ENSMUSG00000033949.11	Trim36	protein_coding	54.1845	48.0963	54.4835	20.8684	25.9789	28.6628	-1.05401	4.93454e-12
ENSMUSG00000045440.3	Insm2	protein_coding	35.867	31.4987	30.6884	16.2837	14.9942	8.79997	-1.28377	5.62352e-12
ENSMUSG00000057182.14	Scn3a	protein_coding	63.445	69.6696	67.8313	11.0618	15.3951	26.9405	-1.91476	6.61982e-12
ENSMUSG00000020701.12	Tmem132e	protein_coding	82.8427	66.4644	73.6389	34.5436	39.4902	23.4666	-1.18843	7.05641e-12
ENSMUSG00000048349.9	Pou4f1	protein_coding	60.7907	45.5277	50.7333	16.6544	22.1458	12.8505	-1.59778	7.14406e-12
ENSMUSG00000028347.14	Tmeff1	protein_coding	200.843	180.066	187.179	106.793	112.868	126.971	-0.713636	7.27946e-12
ENSMUSG00000029552.19	Tes	protein_coding	37.876	35.7772	38.8411	23.0817	19.1135	19.8628	-0.862412	8.49217e-12
ENSMUSG00000015134.15	Aldh1a3	protein_coding	168.403	164.796	170.344	101.734	92.217	98.392	-0.785296	8.49217e-12
ENSMUSG00000006219.12	Fblim1	protein_coding	24.9355	17.3353	24.1265	9.09041	5.82192	7.12378	-1.60135	1.04057e-11
ENSMUSG00000090071.4	Cdk5r2	protein_coding	24.1674	14.3109	16.703	4.66378	4.83329	5.02855	-1.9268	1.10991e-11
ENSMUSG00000039278.10	Pcsk1n	protein_coding	26.5309	17.9255	18.2275	6.79805	4.83329	7.03997	-1.75895	1.36429e-11
ENSMUSG00000029275.17	Gfi1	protein_coding	3.60442	1.77042	2.65127	0.237141	0.0549238	0.0838092	-4.42373	1.46636e-11
ENSMUSG00000051726.6	Kcnf1	protein_coding	7.68156	7.59804	6.89329	1.26475	2.0871	2.84951	-1.83957	2.01311e-11
ENSMUSG00000034612.7	Chst11	protein_coding	49.5165	34.0805	45.6018	18.6551	20.926	20.2818	-1.10991	2.27738e-11
ENSMUSG00000028439.14	Fam219a	protein_coding	55.6027	44.9243	50.6392	27.5874	25.924	30.9256	-0.845592	4.21777e-11
ENSMUSG00000062760.10	1810041L15Rik	protein_coding	93.3605	69.0463	98.6934	27.0341	33.3387	27.657	-1.56693	8.04771e-11
ENSMUSG00000067608.4	Pcna-ps2	protein_coding	106.372	127.418	74.8758	36.5885	46.5166	30.1688	-1.44292	8.1454e-11
ENSMUSG00000068566.12	Myadm	protein_coding	41.1743	41.1622	42.4806	26.876	25.3166	23.6342	-0.718103	9.11056e-11
ENSMUSG00000050967.5	Creg2	protein_coding	2.48173	1.69665	2.31986	0.0790471	0.219695	0.167618	-3.68381	1.03864e-10
ENSMUSG00000050963.6	Kcns2	protein_coding	6.20434	3.02446	4.44087	0.237141	0.549238	0.167618	-3.72629	1.31321e-10
ENSMUSG00000033419.15	Snap91	protein_coding	68.9568	60.1942	73.7715	19.6827	23.1778	35.8703	-1.36898	1.85677e-10
ENSMUSG00000060969.8	Irx1	protein_coding	3.66351	2.65563	3.84434	0.632377	0.274619	0.670474	-2.74575	2.00699e-10
ENSMUSG00000053025.13	Sv2b	protein_coding	31.7898	28.4742	36.1898	14.4656	17.6305	18.1028	-0.940812	2.10623e-10
ENSMUSG00000040852.5	Plekhh2	protein_coding	20.622	29.7282	28.0372	10.4342	13.3465	11.9847	-1.12288	2.32756e-10
ENSMUSG00000056158.14	Car10	protein_coding	8.98152	4.79488	6.95958	0.237141	0.494314	0.754283	-3.79263	2.82768e-10
ENSMUSG00000061603.7	Akap6	protein_coding	99.4466	103.496	111.817	22.4494	28.9998	48.6093	-1.65508	3.03166e-10
ENSMUSG00000058672.6	Tubb2a	protein_coding	293.985	203.836	265.701	59.7122	57.2251	104.099	-1.78942	4.78164e-10
ENSMUSG00000048027.7	Rgmb	protein_coding	44.1394	35.7772	39.0399	15.5723	15.9828	24.0532	-1.10422	4.90811e-10
ENSMUSG00000040896.16	Kcnd3	protein_coding	90.1106	71.1855	91.4687	36.915	49.4863	47.7713	-0.91247	4.90811e-10
ENSMUSG00000058297.16	Spock2	protein_coding	132.714	105.34	122.82	62.21	66.1282	59.9236	-0.938331	6.90068e-10
ENSMUSG00000022893.14	Adamts1	protein_coding	65.5887	58.0549	63.1664	33.4369	36.4694	28.5789	-0.920501	1.39298e-09
ENSMUSG00000027581.12	Stmn3	protein_coding	143.291	108.143	125.471	35.1759	34.4921	60.3426	-1.53766	1.69596e-09
ENSMUSG00000035355.15	Kcnh4	protein_coding	6.20434	4.94241	5.36882	1.50189	1.48294	1.25714	-1.95169	2.04924e-09
ENSMUSG00000001552.14	Jup	protein_coding	74.5702	48.7602	59.9849	30.7493	29.1645	27.1542	-1.07492	2.063e-09
ENSMUSG00000025582.4	Nptx1	protein_coding	19.0857	17.0403	19.288	3.39902	4.99806	8.38092	-1.73091	2.2647e-09
ENSMUSG00000020312.11	Shc2	protein_coding	74.5111	64.0301	77.2844	48.1397	42.511	35.9542	-0.769233	2.34631e-09
ENSMUSG00000035314.9	Gdpd5	protein_coding	34.567	32.6052	34.0688	17.9437	18.5093	21.6228	-0.80566	2.60854e-09
ENSMUSG00000033721.16	Vav3	protein_coding	30.4899	28.7693	30.7547	18.6551	16.2025	16.259	-0.819194	2.76243e-09
ENSMUSG00000031349.4	Nsdhl	protein_coding	55.9572	50.4569	59.3221	37.2312	35.3709	32.0151	-0.663293	3.04512e-09
ENSMUSG00000039860.19	Srrm3	protein_coding	45.0258	33.3428	37.648	22.8446	20.6513	18.2704	-0.910407	3.28425e-09
ENSMUSG00000051065.8	Mb21d2	protein_coding	77.2292	61.5957	66.2817	43.634	40.8084	31.5123	-0.821428	4.04711e-09
ENSMUSG00000079598.3	Clec2l	protein_coding	8.80425	6.04892	8.15265	2.29237	2.14203	3.18475	-1.61414	4.2135e-09
ENSMUSG00000092035.8	Peg10	protein_coding	59.148	70.6691	73.9704	37.3102	38.7213	46.5979	-0.734062	4.70057e-09
ENSMUSG00000051401.6	Kctd16	protein_coding	3.13171	2.28679	2.1873	0.316188	0.329543	0.0838092	-3.28694	4.92697e-09
ENSMUSG00000046961.7	Gpr156	protein_coding	11.3451	11.1389	11.5993	2.13427	2.25187	5.11236	-1.86416	5.36423e-09
ENSMUSG00000007908.14	Hmgcll1	protein_coding	21.8038	20.9499	19.0228	10.6714	11.7537	10.56	-0.899991	5.91612e-09
ENSMUSG00000053830.3	Gm9923	protein_coding	6.01348	8.78496	6.20397	1.92005	0.585487	1.48678	-2.43109	7.82151e-09
ENSMUSG00000034324.16	Tmem132c	protein_coding	12.9405	8.99962	12.461	3.87331	2.80111	4.94474	-1.58757	9.82309e-09
ENSMUSG00000020121.15	Srgap1	protein_coding	74.6293	62.1859	71.054	19.2875	22.9581	39.4741	-1.35025	1.08442e-08
ENSMUSG00000044469.7	Tnfaip8l1	protein_coding	12.5269	12.4667	12.9249	5.21711	5.65715	6.62093	-1.1193	1.08442e-08
ENSMUSG00000042129.8	Rassf4	protein_coding	335.448	354.821	357.126	202.677	242.104	163.093	-0.783655	1.13419e-08
ENSMUSG00000090125.3	Pou3f1	protein_coding	55.189	40.4245	39.1725	22.9237	23.8369	22.3771	-0.963362	1.20475e-08
ENSMUSG00000039126.9	Prune2	protein_coding	26.5309	20.5073	28.7	3.55712	4.94314	4.10665	-2.58066	1.33097e-08
ENSMUSG00000047821.16	Trim16	protein_coding	16.8994	15.5538	17.8298	8.85327	6.7007	7.2914	-1.14513	1.55196e-08
ENSMUSG00000004508.6	Gab2	protein_coding	49.5165	41.9736	48.8496	19.0503	23.782	30.3389	-0.942225	1.55633e-08
ENSMUSG00000061762.12	Tac1	protein_coding	2.659	3.3933	3.2478	0.0790471	0.43939	0.670474	-2.94072	1.94472e-08
ENSMUSG00000020333.17	Acsl6	protein_coding	51.2892	52.5224	55.6766	25.8484	32.7895	36.2894	-0.74792	2.13073e-08
ENSMUSG00000045518.8	Onecut3	protein_coding	15.1268	16.0075	14.4494	8.2209	8.34841	8.54854	-0.858682	2.38167e-08
ENSMUSG00000006651.8	Aplp1	protein_coding	243.919	170.919	206.733	103.789	100.73	128.144	-0.903074	2.50023e-08
ENSMUSG00000027737.10	Slc7a11	protein_coding	801.364	621.416	780.334	489.143	439.555	472.852	-0.65286	2.51736e-08
ENSMUSG00000031278.12	Acsl4	protein_coding	51.5255	48.5389	46.9937	27.4293	33.4486	28.4113	-0.714862	2.56895e-08
ENSMUSG00000019852.6	Arfgef3	protein_coding	13.2359	10.9913	12.2621	3.87331	5.767	4.77713	-1.32672	2.63941e-08
ENSMUSG00000005360.14	Slc1a3	protein_coding	164.208	132.412	170.013	22.4494	19.2782	54.895	-2.27385	2.65192e-08
ENSMUSG00000021219.16	Rgs6	protein_coding	33.2671	23.5318	32.4117	1.65999	2.25187	7.79426	-2.94027	2.7224e-08
ENSMUSG00000039601.15	Rcan2	protein_coding	19.7357	12.7618	16.3053	5.92853	6.09654	7.20759	-1.34906	3.05028e-08
ENSMUSG00000032181.6	Scg3	protein_coding	95.665	79.6688	95.3793	51.5387	55.0336	62.6055	-0.680036	3.44998e-08
ENSMUSG00000029291.11	Rufy3	protein_coding	240.315	226.835	244.381	137.463	150.162	175.58	-0.619931	3.60153e-08
ENSMUSG00000023945.6	Slc5a7	protein_coding	4.96347	4.20474	4.04318	1.18571	1.64771	0.921901	-1.77062	3.62547e-08
ENSMUSG00000024501.19	Dpysl3	protein_coding	1138.64	896.569	1075.62	433.336	478.166	680.615	-0.966583	4.29048e-08
ENSMUSG00000070348.5	Ccnd1	protein_coding	3114.58	2674.66	3166.08	1890.73	1930.85	1355.87	-0.790426	4.76068e-08
ENSMUSG00000025287.15	Acot9	protein_coding	15.0712	15.0817	15.667	7.82566	7.74425	8.29711	-0.942983	4.88146e-08
ENSMUSG00000027273.13	Snap25	protein_coding	106.596	81.6605	103.532	40.9464	51.2988	56.8226	-0.969322	5.20583e-08
ENSMUSG00000015843.10	Rxrg	protein_coding	20.7993	13.0568	19.288	7.82566	7.8541	6.11807	-1.2827	5.35103e-08
ENSMUSG00000021066.8	Atl1	protein_coding	38.7032	32.6052	37.1177	15.4142	17.0813	23.1313	-0.967785	5.57922e-08
ENSMUSG00000038729.21	Akap2	protein_coding	23.1038	25.3022	22.663	7.28182	7.03024	11.8699	-1.44794	6.18274e-08
ENSMUSG00000033450.7	Tagap	protein_coding	8.35931	10.5377	11.0094	3.75236	3.79468	2.055	-1.61924	6.37502e-08
ENSMUSG00000030110.13	Ret	protein_coding	101.101	84.4636	99.8865	22.0541	23.7271	14.918	-2.23173	6.45611e-08
ENSMUSG00000024462.17	Gabbr1	protein_coding	163.794	140.896	159.341	72.9604	83.5391	110.963	-0.796279	6.57423e-08
ENSMUSG00000075316.11	Scn9a	protein_coding	52.7026	37.5409	49.1605	3.27255	5.08924	3.02551	-3.60602	6.82971e-08
ENSMUSG00000041959.14	S100a10	protein_coding	41.4213	26.63	29.7605	12.4894	11.1495	6.45331	-1.69714	7.01994e-08
ENSMUSG00000054976.14	Nyap2	protein_coding	34.9806	31.7937	30.1582	11.699	18.2347	14.499	-1.11812	7.45308e-08
ENSMUSG00000021636.14	Marveld2	protein_coding	3.01353	2.87693	4.706	1.18571	0.494314	0.502855	-2.30009	7.68726e-08
ENSMUSG00000032186.14	Tmod2	protein_coding	157.354	144.068	159.54	56.0444	72.9937	96.1292	-1.03428	8.61098e-08
ENSMUSG00000031284.16	Pak3	protein_coding	123.614	103.717	109.829	43.8711	59.1529	71.154	-0.953371	8.6591e-08
ENSMUSG00000014846.12	Tppp3	protein_coding	44.3758	34.5969	42.6191	20.8684	21.585	15.4209	-1.06766	9.03453e-08
ENSMUSG00000034488.14	Edil3	protein_coding	61.3934	53.4076	52.2962	13.359	15.9279	28.7466	-1.52912	1.02594e-07
ENSMUSG00000032172.7	Olfm2	protein_coding	23.3992	20.9499	24.1265	5.45425	4.28405	11.3142	-1.71514	1.04425e-07
ENSMUSG00000027669.14	Gnb4	protein_coding	53.83	51.2683	51.5009	32.0141	37.5679	33.6913	-0.596611	1.13485e-07
ENSMUSG00000034751.16	Mast4	protein_coding	53.6527	42.0474	48.9822	28.8522	29.8236	31.0932	-0.690805	1.18677e-07
ENSMUSG00000075318.12	Scn2a1	protein_coding	17.9359	12.8776	18.3454	3.81402	4.97609	8.39265	-1.5258	1.3412e-07
ENSMUSG00000050663.7	Trhde	protein_coding	11.5814	8.92585	11.533	5.05901	4.22913	2.34666	-1.4519	1.35358e-07
ENSMUSG00000040867.12	Begain	protein_coding	32.8534	22.9416	29.3628	15.7304	13.8408	12.739	-1.01104	1.39544e-07
ENSMUSG00000072623.6	Zfp9	protein_coding	29.4263	26.9989	28.1034	13.5961	18.9487	14.4152	-0.837423	1.47814e-07
ENSMUSG00000014837.14	4931428F04Rik	protein_coding	83.4926	68.0135	81.7916	40.5511	43.3349	55.3979	-0.747114	1.5363e-07
ENSMUSG00000055540.15	Epha6	protein_coding	7.38611	8.48325	10.8702	1.10666	3.57005	2.01142	-1.95897	1.54227e-07
ENSMUSG00000027612.7	Mmp24	protein_coding	52.4119	38.359	42.9505	15.3351	15.5434	26.7351	-1.22051	1.79479e-07
ENSMUSG00000029223.12	Uchl1	protein_coding	233.047	167.747	209.649	72.7233	66.6225	117.165	-1.25218	2.22175e-07
ENSMUSG00000095403.7	Gm21092	protein_coding	327.708	367.485	426.611	224.764	256.487	223.258	-0.670472	2.22175e-07
ENSMUSG00000026188.11	Tmem169	protein_coding	23.9901	20.286	25.9161	9.09041	11.3692	14.2476	-1.01941	2.23834e-07
ENSMUSG00000024924.14	Vldlr	protein_coding	102.401	77.5295	101.08	38.9702	53.9351	50.7046	-0.96747	2.81354e-07
ENSMUSG00000044365.15	Cxxc4	protein_coding	45.853	36.6624	39.0399	22.2122	22.7934	24.6399	-0.80584	3.43965e-07
ENSMUSG00000048332.13	Lhfp	protein_coding	15.0677	14.9748	17.4321	7.98375	6.97532	7.96188	-1.05549	3.71549e-07
ENSMUSG00000063873.10	Slc24a3	protein_coding	14.2995	12.9831	13.9192	4.42664	4.99806	4.27427	-1.58288	4.13535e-07
ENSMUSG00000020431.5	Adcy1	protein_coding	62.9888	43.6703	52.6277	20.9475	24.1115	30.8418	-1.07182	5.07947e-07
ENSMUSG00000046546.3	Fam43a	protein_coding	9.39514	9.88483	9.61084	4.97997	4.17421	4.86093	-1.05205	5.07947e-07
ENSMUSG00000036523.16	Greb1	protein_coding	28.3036	36.6624	31.6826	18.1808	17.8502	12.9904	-0.97325	5.12292e-07
ENSMUSG00000060204.5	Gm5868	protein_coding	3.24221	2.41146	3.34988	0.404721	1.05673	0.645331	-2.0258	5.3351e-07
ENSMUSG00000015247.10	Nipsnap3b	protein_coding	37.226	32.6052	34.5328	23.556	23.8369	20.7847	-0.612051	6.11268e-07
ENSMUSG00000031738.14	Irx6	protein_coding	15.0074	12.1591	12.8865	7.47706	5.52698	3.95915	-1.23862	6.27166e-07
ENSMUSG00000022661.14	Cd200	protein_coding	30.6081	27.7365	30.9535	6.32377	4.72344	14.0799	-1.83925	6.93744e-07
ENSMUSG00000052512.17	Nav2	protein_coding	52.1755	42.1212	50.109	14.3866	15.6533	29.0818	-1.29317	6.96521e-07
ENSMUSG00000022421.18	Nptxr	protein_coding	40.0623	27.6163	33.6048	15.0189	13.1427	19.779	-1.08615	9.50088e-07
ENSMUSG00000036452.17	Arhgap26	protein_coding	36.2215	26.7776	32.2792	18.8132	19.2782	14.5828	-0.851936	9.66421e-07
ENSMUSG00000030606.8	Hapln3	protein_coding	5.96798	4.94241	6.4956	2.52951	1.75756	1.8438	-1.51614	9.93553e-07
ENSMUSG00000041309.17	Nkx6-2	protein_coding	6.49978	6.12269	7.42355	2.92474	2.96588	2.93332	-1.18194	1.00535e-06
ENSMUSG00000042109.7	Csdc2	protein_coding	40.2986	29.802	33.9362	17.8646	17.8502	23.1313	-0.828386	1.08095e-06
ENSMUSG00000027175.10	Tcp11l1	protein_coding	35.8079	43.6703	38.4434	19.2875	24.6058	26.3161	-0.745349	1.22611e-06
ENSMUSG00000025892.15	Gria4	protein_coding	43.5893	36.4912	45.6064	21.7917	27.7722	26.4175	-0.723925	1.23078e-06
ENSMUSG00000038156.16	Spon1	protein_coding	47.212	35.6296	47.06	25.6903	23.3426	21.1199	-0.889448	1.26936e-06
ENSMUSG00000037946.11	Fgd3	protein_coding	22.6311	23.2367	24.1928	15.5723	14.445	12.9904	-0.701764	1.27003e-06
ENSMUSG00000008035.12	Mid1ip1	protein_coding	43.9031	34.9657	40.233	21.4218	22.0244	25.8132	-0.785689	1.29823e-06
ENSMUSG00000035864.14	Syt1	protein_coding	145.359	105.782	132.895	68.2176	85.4065	73.1654	-0.758933	1.32696e-06
ENSMUSG00000046727.12	Cystm1	protein_coding	4.84529	3.172	4.77228	1.50189	1.20832	0.921901	-1.81165	1.50289e-06
ENSMUSG00000028528.16	Dnajc6	protein_coding	43.3713	35.9247	42.5528	14.1494	15.4336	26.8189	-1.11695	1.55687e-06
ENSMUSG00000104318.1	Pcdha7	protein_coding	5.5065	4.43342	4.27185	0.43634	1.17152	1.7315	-2.08733	1.58249e-06
ENSMUSG00000010505.15	Myt1	protein_coding	154.695	155.428	159.209	79.7585	104.465	117.752	-0.636064	1.81955e-06
ENSMUSG00000103092.1	Pcdha5	protein_coding	2.60641	2.52063	2.7255	0.448987	0.258142	1.17668	-2.1413	1.83516e-06
ENSMUSG00000024366.7	Gfra3	protein_coding	3.60442	4.42604	3.2478	0.474282	0.549238	0.502855	-2.85845	1.95543e-06
ENSMUSG00000040274.11	Cdk6	protein_coding	109.196	102.978	94.6403	44.9778	57.5601	72.6601	-0.809205	1.95543e-06
ENSMUSG00000031906.8	Smpd3	protein_coding	66.9477	60.7843	55.6766	31.3026	34.8217	42.9941	-0.751268	2.01623e-06
ENSMUSG00000063953.2	Amd2	protein_coding	5.51063	11.2547	2.95484	1.11535	0.676661	1.16411	-2.74615	2.1847e-06
ENSMUSG00000045349.15	Sh2d5	protein_coding	5.25891	4.57358	4.97113	1.50189	1.75756	1.8438	-1.53253	2.19451e-06
ENSMUSG00000063011.6	Msln	protein_coding	2.54082	3.54083	2.78383	1.02761	0.604161	0.670474	-1.95254	2.33837e-06
ENSMUSG00000103332.1	Pcdhga2	protein_coding	14.797	13.5791	14.3646	8.10786	8.54394	7.749	-0.804745	2.36268e-06
ENSMUSG00000034993.7	Vat1	protein_coding	138.209	105.856	123.416	74.7785	72.7191	90.0949	-0.631541	2.57456e-06
ENSMUSG00000028012.15	Rrh	protein_coding	12.0541	11.6552	12.7261	3.55712	3.67989	1.17333	-2.09701	2.81959e-06
ENSMUSG00000074649.6	BC029722	protein_coding	17.963	17.1878	16.6367	9.24851	8.95257	11.5657	-0.807799	2.88879e-06
ENSMUSG00000025092.6	Hspa12a	protein_coding	149.731	137.355	147.013	88.6118	102.433	82.3007	-0.665801	2.90546e-06
ENSMUSG00000047155.13	Cyp4x1	protein_coding	3.89987	2.36056	3.64549	0.395235	0.274619	0.586665	-2.99977	3.0884e-06
ENSMUSG00000059857.15	Ntng1	protein_coding	5.79071	4.42604	6.1642	0.948565	0.494314	1.08952	-2.71565	3.13452e-06
ENSMUSG00000034656.16	Cacna1a	protein_coding	29.4263	25.1547	23.6626	14.1494	13.4014	17.0133	-0.818832	3.23509e-06
ENSMUSG00000062151.13	Unc13c	protein_coding	8.33154	4.86865	6.4956	2.84569	2.3068	2.26285	-1.4177	3.40996e-06
ENSMUSG00000025855.13	Prkar1b	protein_coding	43.0167	30.2446	40.5644	10.5133	9.72151	20.2818	-1.49617	3.48544e-06
ENSMUSG00000019987.8	Arg1	protein_coding	4.19531	2.95069	3.91062	1.42285	1.1534	0.670474	-1.75296	3.49347e-06
ENSMUSG00000060314.13	Zfp941	protein_coding	6.32251	7.35756	9.14687	2.92474	1.97726	3.51999	-1.45899	3.55393e-06
ENSMUSG00000082229.1	Nap1l2	protein_coding	10.5178	10.5487	11.9307	4.42664	4.11928	6.53712	-1.14357	3.70398e-06
ENSMUSG00000024277.14	Mapre2	protein_coding	128.577	119.724	130.575	69.7986	68.7096	98.0568	-0.681813	3.71103e-06
ENSMUSG00000069227.4	Gprin1	protein_coding	99.6239	74.5788	88.4198	50.1949	51.134	63.7788	-0.672374	4.31389e-06
ENSMUSG00000044156.14	Hepacam2	protein_coding	3.48625	2.28679	2.65127	0.790471	0.659085	1.00571	-1.80791	4.52307e-06
ENSMUSG00000033278.9	Ptprm	protein_coding	18.4948	20.1385	20.481	6.56091	7.79918	12.5714	-1.14073	5.39471e-06
ENSMUSG00000036985.12	Zdhhc9	protein_coding	45.203	36.8837	43.6133	26.6389	26.5831	30.0875	-0.597756	5.40806e-06
ENSMUSG00000014602.15	Kif1a	protein_coding	422.308	349.288	415.387	210.739	232.218	299.869	-0.676736	5.51463e-06
ENSMUSG00000026688.5	Mgst3	protein_coding	21.3902	14.0896	20.0171	8.14185	7.79918	8.88378	-1.16493	5.95984e-06
ENSMUSG00000019256.17	Ahr	protein_coding	10.3996	11.0651	12.3947	6.16567	6.20639	5.4476	-0.919515	6.15601e-06
ENSMUSG00000023391.8	Dlx2	protein_coding	43.4304	38.8016	36.3886	28.0617	26.693	23.299	-0.602799	6.24421e-06
ENSMUSG00000004231.15	Pax2	protein_coding	6.9134	8.85208	7.29098	2.76665	1.64771	1.42476	-1.98168	6.57761e-06
ENSMUSG00000038170.15	Pde4dip	protein_coding	131.059	133.366	146.88	71.6957	83.7038	105.013	-0.660214	6.66378e-06
ENSMUSG00000079157.4	Fam155a	protein_coding	12.8105	9.84647	13.2563	5.13806	6.481	5.12158	-1.092	6.88701e-06
ENSMUSG00000022454.16	Nell2	protein_coding	126.687	82.3981	122.687	13.1218	13.7309	43.8322	-2.23283	6.96359e-06
ENSMUSG00000027221.5	Chst1	protein_coding	20.4448	13.0568	19.1554	8.14185	5.82192	9.80568	-1.16172	7.08293e-06
ENSMUSG00000020436.17	Gabrg2	protein_coding	29.1899	21.3188	24.1265	9.95993	12.248	14.4152	-1.02933	7.21859e-06
ENSMUSG00000028327.14	Stra6l	protein_coding	2.36356	2.28679	3.2478	0.55333	0.823857	0.838092	-1.81174	7.51492e-06
ENSMUSG00000032890.17	Rims3	protein_coding	99.4466	65.7267	87.1604	38.1007	50.9693	29.0818	-1.09189	7.61847e-06
ENSMUSG00000031072.14	Oraov1	protein_coding	880.839	778.983	879.16	631.191	567.472	431.115	-0.639448	7.99563e-06
ENSMUSG00000018012.11	Rac3	protein_coding	18.7312	16.8927	14.7808	10.4342	8.89765	8.46473	-0.860902	8.35897e-06
ENSMUSG00000051359.14	Ncald	protein_coding	23.281	21.7614	22.0055	13.1218	13.2916	12.1523	-0.795978	8.4527e-06
ENSMUSG00000002980.14	Bcam	protein_coding	26.4718	23.8269	25.3196	16.1256	12.6325	13.9961	-0.827879	1.02907e-05
ENSMUSG00000038605.11	Samd10	protein_coding	44.553	37.2525	47.1926	28.8522	26.3634	29.9199	-0.604111	1.07105e-05
ENSMUSG00000020415.16	Pttg1	protein_coding	31.9671	26.2612	32.2792	16.1256	13.1268	10.8114	-1.17549	1.07885e-05
ENSMUSG00000014776.6	Nol3	protein_coding	42.0122	36.7361	42.4866	24.0303	24.1665	31.0094	-0.619864	1.15228e-05
ENSMUSG00000036564.16	Ndrg4	protein_coding	56.3708	46.3259	55.8092	18.6551	26.3085	30.5066	-1.07068	1.21554e-05
ENSMUSG00000026204.15	Ptprn	protein_coding	17.3721	10.1061	12.9912	6.00758	6.86547	4.77713	-1.19058	1.21901e-05
ENSMUSG00000022658.10	Tagln3	protein_coding	210.179	156.682	183.6	113.195	117.811	129.234	-0.612504	1.27771e-05
ENSMUSG00000041831.15	Sytl3	protein_coding	1.0636	1.03274	1.4582	0.0790471	0.109848	0.335237	-2.79019	1.53288e-05
ENSMUSG00000021983.15	Atp8a2	protein_coding	16.7222	16.1551	17.4321	4.50568	6.81055	8.29711	-1.35838	1.53984e-05
ENSMUSG00000047428.14	Dlk2	protein_coding	2.71809	1.62288	1.85589	0.474282	0.549238	0.670474	-1.87863	1.57491e-05
ENSMUSG00000050840.8	Cdh20	protein_coding	58.3799	51.9322	62.7688	34.8598	40.4239	30.5904	-0.705572	1.61207e-05
ENSMUSG00000030905.5	Crym	protein_coding	14.7722	8.11441	9.94225	3.24093	2.47157	2.59809	-1.98458	1.67415e-05
ENSMUSG00000039488.15	Cntn5	protein_coding	2.00902	2.13925	2.78383	0.395235	0.549238	0.921901	-1.90393	1.70075e-05
ENSMUSG00000030000.10	Add2	protein_coding	214.434	191.574	222.441	97.7812	118.965	160.243	-0.737997	1.70075e-05
ENSMUSG00000019775.17	Rgs17	protein_coding	13.5314	10.8438	11.6656	4.66378	6.42608	6.95616	-0.996972	1.78497e-05
ENSMUSG00000052852.7	Reep1	protein_coding	120.482	99.9548	119.174	38.7331	43.0053	76.1826	-1.10646	1.8354e-05
ENSMUSG00000008206.16	Cers4	protein_coding	38.6442	45.2932	44.475	23.3979	25.9789	33.4399	-0.634982	1.88476e-05
ENSMUSG00000022044.14	Stmn4	protein_coding	76.1656	62.776	80.8637	50.1949	52.2874	43.0779	-0.593129	1.89698e-05
ENSMUSG00000031872.13	Bean1	protein_coding	3.78169	2.36056	2.38614	0.869518	0.274619	0.586665	-2.34587	1.99043e-05
ENSMUSG00000048385.8	Scrt1	protein_coding	85.088	51.4896	69.4632	26.2436	27.5717	43.1617	-1.09002	2.04723e-05
ENSMUSG00000047139.8	Cd24a	protein_coding	513.128	476.906	521.239	287.415	283.297	403.206	-0.634462	2.05994e-05
ENSMUSG00000015981.12	Stk32c	protein_coding	5.61345	3.76214	4.90484	1.50189	1.04355	1.34095	-1.89021	2.19599e-05
ENSMUSG00000032297.11	Celf6	protein_coding	8.09518	5.38502	8.41777	3.08284	2.58142	2.93332	-1.35748	2.35845e-05
ENSMUSG00000020542.18	Myocd	protein_coding	1.12269	1.47682	1.72332	0.237141	0.384466	0.167618	-2.3394	2.36485e-05
ENSMUSG00000006154.13	Eps8l1	protein_coding	5.37709	7.52427	7.15842	1.18571	2.91096	1.59238	-1.77924	2.40805e-05
ENSMUSG00000068263.11	Efcc1	protein_coding	2.30447	1.62288	2.5187	0.55333	0.329543	0.502855	-2.24195	2.40844e-05
ENSMUSG00000040035.14	Disp2	protein_coding	40.5941	30.8348	44.8727	10.2761	10.82	23.299	-1.39465	2.43576e-05
ENSMUSG00000020838.12	Slc6a4	protein_coding	2.48173	1.47535	2.65127	0.0790471	0.164771	0.251428	-3.69117	2.62849e-05
ENSMUSG00000035580.10	Kcnh8	protein_coding	9.33605	8.63078	9.67713	3.00379	4.83329	4.86093	-1.11388	2.62849e-05
ENSMUSG00000022894.5	Adamts5	protein_coding	18.0221	20.2123	21.1439	8.69518	9.33704	10.4762	-1.05862	2.62849e-05
ENSMUSG00000050558.13	Prokr2	protein_coding	2.71809	2.80316	3.57921	0.790471	0.87878	1.34095	-1.60919	2.93357e-05
ENSMUSG00000048899.8	Rimkla	protein_coding	26.5309	19.6959	23.4637	8.61613	10.7101	15.3371	-1.01292	2.94495e-05
ENSMUSG00000042425.18	Frmpd3	protein_coding	3.13171	5.16372	3.57921	0.474282	1.42802	1.8438	-1.64483	2.97313e-05
ENSMUSG00000071379.1	Hpcal1	protein_coding	31.648	29.2488	34.6991	20.4242	18.1732	15.9497	-0.808944	3.15597e-05
ENSMUSG00000052613.16	Pcdh15	protein_coding	10.5769	8.04064	11.3342	3.79426	5.32761	4.5257	-1.12479	3.63183e-05
ENSMUSG00000043843.16	Tmem145	protein_coding	11.5223	8.55701	10.6714	4.82187	5.27268	5.95045	-0.944107	3.65637e-05
ENSMUSG00000035246.16	Pcyt1b	protein_coding	54.3027	44.1129	50.838	17.1532	19.1135	35.1161	-1.06837	3.75488e-05
ENSMUSG00000046204.13	Pnma2	protein_coding	14.4768	12.4667	16.239	3.47807	5.32761	8.12949	-1.35477	4.14059e-05
ENSMUSG00000030020.13	Prickle2	protein_coding	10.8133	11.6552	12.9249	5.21711	5.05299	7.71045	-0.988067	4.22918e-05
ENSMUSG00000001227.11	Sema6b	protein_coding	16.8403	12.8355	13.9854	7.11424	6.26131	9.47044	-0.948088	4.3066e-05
ENSMUSG00000034853.16	Acot11	protein_coding	7.62247	6.27023	8.94803	3.79426	3.78974	3.51999	-1.03915	4.52996e-05
ENSMUSG00000037492.16	Zmat4	protein_coding	7.50429	4.42604	6.42932	2.21332	3.02081	1.75999	-1.37031	4.62084e-05
ENSMUSG00000040640.10	Erc2	protein_coding	46.3848	37.4738	46.8611	16.6789	20.2669	30.3389	-0.961414	4.78217e-05
ENSMUSG00000103707.5	Pcdha6	protein_coding	7.11017	2.58628	4.81536	0.52013	0.562419	1.81196	-2.35834	4.91726e-05
ENSMUSG00000025478.15	Dpysl4	protein_coding	194.816	164.501	183.335	126.633	128.027	90.7654	-0.650708	5.02902e-05
ENSMUSG00000043670.4	Diras1	protein_coding	14.7722	9.22092	15.775	2.76665	2.41665	6.28569	-1.80754	5.26595e-05
ENSMUSG00000041000.8	Trim62	protein_coding	23.3992	18.8844	20.2159	14.0704	12.7972	12.9066	-0.65653	5.26595e-05
ENSMUSG00000050822.11	Slc29a4	protein_coding	52.7664	35.9985	45.3367	19.7618	19.8824	31.9313	-0.911012	5.61496e-05
ENSMUSG00000033618.6	Map3k13	protein_coding	24.1674	21.3188	24.3254	11.3037	15.5434	16.3428	-0.690902	5.75077e-05
ENSMUSG00000039607.15	Rbms3	protein_coding	28.5399	25.7448	29.0977	10.039	10.3806	9.47044	-1.47873	6.4412e-05
ENSMUSG00000061411.12	Nol4l	protein_coding	95.1332	80.6277	93.656	45.2149	45.367	71.4055	-0.736962	7.18611e-05
ENSMUSG00000032584.12	Mst1r	protein_coding	2.30447	1.99172	1.85589	0.395235	0.659085	0.586665	-1.87046	7.18883e-05
ENSMUSG00000032017.14	Grik4	protein_coding	6.85431	4.42604	5.70022	2.60855	2.58142	2.01142	-1.23262	7.31964e-05
ENSMUSG00000002799.5	Jag2	protein_coding	19.3812	17.114	19.2217	12.2523	11.2594	11.9009	-0.658519	7.33374e-05
ENSMUSG00000030554.16	Synm	protein_coding	69.134	44.3342	62.835	4.42664	6.20639	8.29711	-3.21836	7.36857e-05
ENSMUSG00000007207.10	Stx1a	protein_coding	25.8809	21.245	22.6021	10.5133	12.4677	16.0076	-0.842834	7.48719e-05
ENSMUSG00000022829.14	Stxbp5l	protein_coding	2.06811	2.58186	3.11524	0.474282	0.87878	0.838092	-1.79068	7.81172e-05
ENSMUSG00000004347.16	Pde1c	protein_coding	40.5941	49.1291	47.4577	21.0265	24.9903	32.937	-0.798162	7.96666e-05
ENSMUSG00000025743.14	Sdc3	protein_coding	153.395	123.56	143.699	80.628	74.9709	110.461	-0.663056	8.08274e-05
ENSMUSG00000039115.13	Itga9	protein_coding	10.0451	9.81106	11.4667	4.58473	2.47157	4.86093	-1.41084	8.57844e-05
ENSMUSG00000056602.11	Fry	protein_coding	53.2982	40.0557	53.887	15.9675	18.3445	33.2723	-1.12706	9.01467e-05
ENSMUSG00000044912.9	Syt16	protein_coding	15.954	11.2126	13.654	3.95235	4.88822	8.63235	-1.23461	9.21884e-05
ENSMUSG00000026888.14	Grb14	protein_coding	10.8133	5.01618	7.09214	2.05522	2.91096	2.59809	-1.59373	9.38599e-05
ENSMUSG00000044499.11	Hs3st5	protein_coding	12.8223	10.9913	11.7319	6.95614	7.30486	5.11236	-0.86571	9.48687e-05
ENSMUSG00000041670.15	Rims1	protein_coding	15.5404	10.9176	14.7808	4.58473	4.6136	6.70474	-1.38092	9.93104e-05
ENSMUSG00000060780.2	Lrrtm1	protein_coding	14.5359	9.36846	12.5272	1.42285	2.0871	4.94474	-2.1165	9.96408e-05
ENSMUSG00000029121.15	Crmp1	protein_coding	521.223	414.794	490.617	193.27	200.746	354.513	-0.930973	0.000100408
ENSMUSG00000027584.16	Oprl1	protein_coding	14.7131	14.901	16.3716	4.42664	5.21776	10.2247	-1.22044	0.000102327
ENSMUSG00000029561.17	Oasl2	protein_coding	1.29996	1.69665	2.58499	0.237141	0.274619	0.838092	-2.09321	0.000105231
ENSMUSG00000044042.18	Fmn1	protein_coding	4.72711	4.64734	4.77228	1.02761	2.47157	0.921901	-1.61922	0.000118295
ENSMUSG00000015401.12	Tmem27	protein_coding	1.00451	1.47535	1.19307	0.158094	0.43939	0.0838092	-2.23306	0.00011837
ENSMUSG00000021314.11	Amph	protein_coding	41.185	34.2281	39.6364	25.6113	21.2555	26.9866	-0.645665	0.000120001
ENSMUSG00000030739.18	Myh14	protein_coding	4.7862	2.87693	5.56766	1.02761	0.87878	1.8438	-1.84349	0.000132591
ENSMUSG00000050321.2	Neto1	protein_coding	2.89536	4.27851	3.11524	1.02761	1.04355	1.42476	-1.55897	0.000133538
ENSMUSG00000032796.7	Lama1	protein_coding	79.3564	81.808	80.3997	51.7758	55.3632	50.2855	-0.616517	0.000137191
ENSMUSG00000005958.14	Ephb3	protein_coding	30.4899	25.4497	26.9104	21.1846	15.159	16.259	-0.661968	0.000154626
ENSMUSG00000028064.17	Sema4a	protein_coding	10.3406	8.99962	10.2737	4.50568	4.6136	6.78855	-0.91017	0.000155614
ENSMUSG00000032313.11	Tmem266	protein_coding	4.60894	2.87693	3.38037	0.948565	1.64771	0.838092	-1.6189	0.000161642
ENSMUSG00000048965.9	Mrgpre	protein_coding	7.79974	7.81934	8.55034	2.92474	4.3939	4.86093	-0.983526	0.000171333
ENSMUSG00000039809.10	Gabbr2	protein_coding	30.3126	16.4501	24.8556	8.53708	6.04161	6.45331	-1.76937	0.00018121
ENSMUSG00000092345.1	Gm20503	protein_coding	1.25918	2.16212	0.00861662	0	0	0	-7.26838	0.000195703
ENSMUSG00000009378.3	Slc16a12	protein_coding	8.09518	9.95859	9.14687	5.05901	4.06436	5.69903	-0.887628	0.000204099
ENSMUSG00000040490.4	Lrfn2	protein_coding	2.89536	1.91795	2.85011	0.316188	0.219695	1.34095	-2.1048	0.000208073
ENSMUSG00000024697.3	Gna14	protein_coding	1.41813	2.50809	1.52448	0.395235	0.714009	0.419046	-1.74577	0.00021231
ENSMUSG00000006711.15	D130043K22Rik	protein_coding	1.83471	2.80316	2.78648	0.395235	0.549787	1.00655	-1.9352	0.0002307
ENSMUSG00000010154.6	Spire2	protein_coding	15.5404	10.9913	13.7203	7.66757	7.57948	8.29711	-0.780261	0.000244194
ENSMUSG00000001120.15	Pcbp3	protein_coding	102.401	78.0459	94.7165	68.85	61.7343	48.6932	-0.617833	0.000245933
ENSMUSG00000032291.8	Crabp1	protein_coding	116.11	180.14	105.653	80.8652	79.3648	56.4874	-0.889738	0.000252471
ENSMUSG00000074213.2	Gm10642	protein_coding	6.49978	4.42604	4.50715	2.13427	2.25187	2.17904	-1.23359	0.0002637
ENSMUSG00000034731.9	Dgkh	protein_coding	12.9996	10.475	13.5877	1.73904	4.33898	3.26856	-1.97559	0.000277415
ENSMUSG00000021846.8	Peli2	protein_coding	50.521	47.2849	48.6508	26.0855	30.6475	40.7313	-0.590618	0.000285778
ENSMUSG00000018411.17	Mapt	protein_coding	343.07	228.605	321.532	22.6075	30.4278	116.746	-2.39589	0.000288189
ENSMUSG00000044117.12	2900011O08Rik	protein_coding	40.9486	34.4494	39.5702	15.4142	15.4885	29.2494	-0.940297	0.000288303
ENSMUSG00000047344.9	Lancl3	protein_coding	5.25891	4.94241	4.77228	1.26475	1.26325	2.93332	-1.48142	0.000294965
ENSMUSG00000038112.15	AW551984	protein_coding	13.4132	12.3191	12.461	8.37899	7.57948	6.53712	-0.762108	0.00030415
ENSMUSG00000026527.13	Rgs7	protein_coding	5.318	3.98344	4.10946	1.10666	1.64771	2.09523	-1.46893	0.00033315
ENSMUSG00000049148.8	Plcxd3	protein_coding	3.7226	4.79488	3.31408	0.948565	1.53787	2.01142	-1.38948	0.00033529
ENSMUSG00000037936.15	Scarb1	protein_coding	35.867	26.2612	31.4838	21.5799	20.7612	17.4323	-0.646958	0.000346048
ENSMUSG00000027359.16	Slc27a2	protein_coding	1.94993	2.28679	1.4582	0.711424	0.549238	0.502855	-1.68052	0.00035965
ENSMUSG00000026426.10	Arl8a	protein_coding	91.5878	74.0624	79.6043	44.1083	37.0186	63.3598	-0.766784	0.000377526
ENSMUSG00000102252.5	Snrpn	protein_coding	102.356	76.9017	99.2694	50.8668	46.7171	65.8791	-0.770934	0.00039291
ENSMUSG00000019590.16	Cyb561	protein_coding	12.7041	14.9748	15.775	8.14185	8.62303	9.80568	-0.70992	0.000403032
ENSMUSG00000029161.7	Cgref1	protein_coding	7.91792	9.22092	7.2247	5.29615	3.57005	2.93332	-1.04596	0.000411742
ENSMUSG00000041842.15	Fhdc1	protein_coding	5.14074	5.08995	5.03741	2.29237	2.25187	2.01142	-1.21348	0.000426791
ENSMUSG00000037259.15	Dzank1	protein_coding	27.5354	24.9334	30.6884	17.6275	20.8161	15.9238	-0.606415	0.00043268
ENSMUSG00000041794.12	Myrip	protein_coding	2.89536	2.58186	2.5187	1.42285	0.988628	1.08952	-1.21007	0.000462039
ENSMUSG00000027071.14	P2rx3	protein_coding	15.7177	11.9503	15.3111	1.73904	1.42802	1.42476	-3.22153	0.000473882
ENSMUSG00000079523.8	Tmsb10	protein_coding	474.391	352.421	501.411	269.498	267.547	277.54	-0.705497	0.000507456
ENSMUSG00000062296.8	Trank1	protein_coding	7.14976	5.90139	7.42355	1.73904	1.20832	3.85522	-1.6159	0.000511696
ENSMUSG00000025875.14	Tspan17	protein_coding	14.7131	10.9913	16.1064	8.29994	5.87684	4.44189	-1.16755	0.000522842
ENSMUSG00000003411.10	Rab3b	protein_coding	13.2359	9.07339	11.7319	6.95614	4.99806	6.70474	-0.882766	0.000524907
ENSMUSG00000049112.9	Oxtr	protein_coding	1.29996	1.69665	1.52448	0.55333	0.43939	0.419046	-1.66289	0.000542973
ENSMUSG00000032265.14	Fam46a	protein_coding	6.49978	8.63078	4.90484	3.00379	3.2405	3.10094	-1.0915	0.000561487
ENSMUSG00000038370.6	Pcp4l1	protein_coding	5.55436	3.3933	5.36882	2.05522	1.37309	1.42476	-1.56885	0.00058012
ENSMUSG00000031391.18	L1cam	protein_coding	155.995	133.74	172.995	37.0731	41.3576	101.074	-1.36725	0.000599645
ENSMUSG00000103770.1	Pcdha9	protein_coding	4.53507	2.62612	3.7078	0.447406	1.09738	1.40632	-1.87413	0.000609883
ENSMUSG00000045287.6	Rtn4rl1	protein_coding	32.558	22.4253	26.2475	15.9675	15.4336	12.5714	-0.884742	0.000615755
ENSMUSG00000053166.14	Cdh22	protein_coding	19.4403	8.70455	11.2016	6.40281	6.09654	5.36379	-1.14119	0.00063683
ENSMUSG00000051652.4	Lrrc3	protein_coding	15.8358	12.3191	18.0949	9.16946	8.73288	9.9733	-0.736399	0.000694788
ENSMUSG00000067786.16	Nnat	protein_coding	915.051	629.014	854.039	472.464	455.977	598.23	-0.651765	0.000738752
ENSMUSG00000024524.16	Gnal	protein_coding	28.4218	20.4336	28.4348	6.40281	7.24994	14.2476	-1.47426	0.000739008
ENSMUSG00000036264.9	Fstl4	protein_coding	31.9671	35.3346	35.3281	18.1018	24.7706	20.0304	-0.700528	0.000739394
ENSMUSG00000051043.16	Gprc5c	protein_coding	12.7632	12.6142	10.0748	7.43042	6.7007	7.20759	-0.736159	0.000742343
ENSMUSG00000026672.11	Optn	protein_coding	7.56338	6.04892	7.75496	3.87331	3.95451	3.85522	-0.871982	0.000784218
ENSMUSG00000007021.4	Syngr3	protein_coding	11.1678	10.8438	10.2737	5.05901	4.55867	7.12378	-0.958821	0.000801651
ENSMUSG00000045136.5	Tubb2b	protein_coding	1515.88	1139.56	1484.24	527.577	524.551	1033.72	-0.989039	0.000859018
ENSMUSG00000033316.14	Galnt9	protein_coding	5.08165	3.3933	4.44087	1.42285	1.97726	2.34666	-1.17202	0.000860845
ENSMUSG00000074252.2	Gm10654	protein_coding	0.5318	0.663906	1.06051	0.0790471	0.219695	0	-2.62745	0.00086957
ENSMUSG00000000308.14	Ckmt1	protein_coding	3.84078	2.65563	3.44665	0.474282	1.09848	1.59238	-1.65187	0.00086993
ENSMUSG00000069072.9	Slc7a14	protein_coding	6.73614	4.8443	5.50138	1.73904	1.53787	3.18475	-1.42377	0.000896445
ENSMUSG00000034145.14	Tmem63c	protein_coding	3.78169	2.80316	2.98268	0.711424	0.384466	1.59238	-1.88041	0.000909961
ENSMUSG00000037962.7	Fam101a	protein_coding	1.0636	1.69665	1.72332	0.395235	0.274619	0.754283	-1.70156	0.000910052
ENSMUSG00000063063.12	Ctnna2	protein_coding	105.828	99.881	113.872	46.1635	55.3077	85.4854	-0.774819	0.000910052
ENSMUSG00000070695.4	Cntnap5a	protein_coding	4.24967	2.98758	2.49484	1.10666	0.757948	1.47001	-1.57575	0.000966285
ENSMUSG00000005873.5	Reep5	protein_coding	77.6428	73.6936	79.1403	48.0606	39.9296	50.2855	-0.738695	0.000966285
ENSMUSG00000029712.14	Actl6b	protein_coding	26.5309	18.073	24.3917	7.35138	9.06242	16.678	-1.06655	0.000993099
ENSMUSG00000022262.7	Dnah5	protein_coding	1.12269	1.03274	1.06051	0.0790471	0.329543	0.419046	-1.91335	0.00106793
ENSMUSG00000060735.4	Rxfp3	protein_coding	0.709067	1.32781	0.927944	0.55333	0	0.0838092	-2.30544	0.00114289
ENSMUSG00000102312.1	Pcdha3	protein_coding	3.01767	2.45645	4.91943	1.23234	0.572306	1.57645	-1.65876	0.00114534
ENSMUSG00000031376.15	Atp2b3	protein_coding	3.78169	2.72939	3.77806	0.237141	0.659085	1.85302	-1.92935	0.00117999
ENSMUSG00000041439.15	Mfsd6	protein_coding	19.263	17.8517	21.0776	8.14185	10.2158	14.7504	-0.818394	0.00120169
ENSMUSG00000007279.14	Scube2	protein_coding	0.709067	1.77042	0.861662	0.0790471	0.274619	0.167618	-2.53783	0.00120562
ENSMUSG00000032511.17	Scn5a	protein_coding	9.39277	8.11293	10.3399	3.4757	4.77837	6.36699	-0.934038	0.00122935
ENSMUSG00000040265.16	Dnm3	protein_coding	19.263	14.3109	22.0055	4.34759	4.77837	12.32	-1.3825	0.00126732
ENSMUSG00000042724.7	Map3k9	protein_coding	49.7529	40.4983	49.5124	24.9789	25.8142	39.5579	-0.634375	0.00130492
ENSMUSG00000036745.15	Ttll7	protein_coding	31.1989	31.8675	33.5385	9.4066	11.0946	16.3428	-1.39186	0.00131002
ENSMUSG00000039904.9	Gpr37	protein_coding	49.5165	33.0478	40.0341	26.1646	26.8028	15.5885	-0.835796	0.00131035
ENSMUSG00000000223.13	Drp2	protein_coding	21.5084	23.0154	26.115	11.3037	12.3578	18.9409	-0.735133	0.00131923
ENSMUSG00000039639.6	Kcne1	protein_coding	2.42265	2.21302	2.5187	0.632377	0.714009	1.08952	-1.56564	0.00133376
ENSMUSG00000027560.4	Dok5	protein_coding	7.85883	5.01618	7.42355	0.55333	0.823857	3.68761	-2.02618	0.00138651
ENSMUSG00000041020.14	Map7d2	protein_coding	13.1177	17.0403	16.5041	10.118	9.72151	8.96759	-0.691314	0.00145652
ENSMUSG00000049154.11	Fam183b	protein_coding	2.89536	3.02446	4.57344	2.05522	1.20832	1.42476	-1.17966	0.00146772
ENSMUSG00000033768.16	Nrxn2	protein_coding	69.134	42.6375	54.8149	16.6789	17.301	37.8818	-1.21601	0.00148732
ENSMUSG00000075224.8	Lrrc55	protein_coding	3.7226	2.58186	3.9769	0.632377	0.43939	2.09523	-1.74896	0.00164868
ENSMUSG00000055430.4	Nap1l5	protein_coding	6.26343	5.68009	5.89907	1.97618	2.41665	4.02284	-1.09791	0.0016867
ENSMUSG00000004961.7	Syt5	protein_coding	20.9175	14.3109	20.7462	9.24851	8.56811	13.5771	-0.843701	0.0017099
ENSMUSG00000032338.8	Hcn4	protein_coding	27.4173	20.5811	21.0776	13.8332	17.5207	13.4933	-0.617654	0.00185357
ENSMUSG00000060429.11	Sntb1	protein_coding	9.98603	9.51599	9.27944	6.00758	6.481	5.02855	-0.706105	0.00192212
ENSMUSG00000026442.14	Nfasc	protein_coding	185.48	166.64	177.635	43.1597	50.2003	124.038	-1.28586	0.00194474
ENSMUSG00000050272.9	Dscam	protein_coding	35.7488	31.4249	38.5097	6.79805	8.84273	22.9637	-1.45674	0.00194533
ENSMUSG00000039579.15	Grin3a	protein_coding	3.95896	2.87693	3.38037	1.18571	1.42802	1.67618	-1.25541	0.00197772
ENSMUSG00000049281.15	Scn3b	protein_coding	56.4299	42.5638	57.6651	3.31998	3.07573	20.8685	-2.52584	0.00201178
ENSMUSG00000059022.14	Kcp	protein_coding	8.68607	8.11441	9.61084	5.5333	3.18558	4.94474	-0.967626	0.00206878
ENSMUSG00000047037.5	Nipa1	protein_coding	22.6311	21.3188	20.3485	10.1971	14.3351	16.5942	-0.644626	0.00208701
ENSMUSG00000070304.11	Scn2b	protein_coding	4.2544	3.3933	4.30831	1.58094	1.26325	2.17904	-1.27408	0.00209375
ENSMUSG00000036913.14	Trim67	protein_coding	71.006	48.7602	63.7411	12.5685	16.6342	38.8741	-1.43266	0.00222341
ENSMUSG00000039782.14	Cpeb2	protein_coding	16.6631	15.6387	15.1122	5.92853	6.97532	12.6552	-0.900444	0.00225493
ENSMUSG00000045180.13	Shroom2	protein_coding	35.4534	33.1953	35.1293	21.5799	23.2328	24.3885	-0.584989	0.00227772
ENSMUSG00000035964.8	Tmem59l	protein_coding	3.7226	3.68837	4.10946	0.790471	0.988628	2.51428	-1.4512	0.0022836
ENSMUSG00000030854.17	Ptpn5	protein_coding	24.2265	16.0075	24.1928	4.26854	6.64578	13.9123	-1.38064	0.00230349
ENSMUSG00000018698.15	Lhx1	protein_coding	2.95445	2.43432	1.98845	0.711424	0.87878	1.17333	-1.42254	0.00231954
ENSMUSG00000046378.11	Asphd1	protein_coding	2.95445	3.31953	3.2478	1.58094	1.70264	1.50857	-0.974111	0.0023989
ENSMUSG00000041046.7	Ramp3	protein_coding	7.20885	3.31953	5.30253	2.6876	2.3068	1.67618	-1.24634	0.00240021
ENSMUSG00000039913.12	Pak7	protein_coding	24.9355	21.1712	26.579	8.45804	10.0511	19.0247	-0.95959	0.00240252
ENSMUSG00000022099.16	Dmtn	protein_coding	8.68607	6.63906	8.15265	1.58094	1.1534	4.10665	-1.79699	0.00245484
ENSMUSG00000037610.15	Kcnmb2	protein_coding	1.47722	1.62288	1.85589	0.395235	0.714009	0.251428	-1.77412	0.00265097
ENSMUSG00000040009.5	Gnaz	protein_coding	28.599	19.2533	21.1439	14.9399	14.7745	13.9961	-0.660468	0.0027434
ENSMUSG00000043079.17	Synpo	protein_coding	14.4177	16.819	13.3889	8.61613	8.29349	6.20188	-0.944018	0.00274407
ENSMUSG00000059003.12	Grin2a	protein_coding	0.709067	1.21864	1.25935	0.237141	0.25924	0.335237	-1.91007	0.00274803
ENSMUSG00000058153.14	Sez6l	protein_coding	78.2928	47.8013	74.1029	13.359	16.8616	43.2456	-1.44834	0.00287992
ENSMUSG00000000120.6	Ngfr	protein_coding	78.7064	64.3989	80.466	28.615	30.5376	22.4609	-1.45305	0.00290537
ENSMUSG00000035969.15	Rusc2	protein_coding	73.6839	50.6782	60.7803	27.0341	24.1115	48.6093	-0.895694	0.00290537
ENSMUSG00000093865.7	Lrit3	protein_coding	2.36356	3.02446	3.31408	0.790471	1.20832	0.921901	-1.54457	0.0031042
ENSMUSG00000042804.13	Gpr153	protein_coding	58.6162	54.0715	56.8697	45.4521	38.5565	25.5618	-0.628317	0.00314119
ENSMUSG00000073234.4	Gm8773	protein_coding	1.5954	1.32781	1.06051	0.316188	0.549238	0.335237	-1.66388	0.00315908
ENSMUSG00000052921.13	Arhgef15	protein_coding	5.61345	5.31125	8.28521	2.84569	1.26325	3.77141	-1.31225	0.00336403
ENSMUSG00000035847.15	Ids	protein_coding	91.056	82.2506	83.6475	33.516	40.9731	70.6512	-0.825715	0.00356017
ENSMUSG00000045967.11	Gpr158	protein_coding	3.84078	3.68837	4.706	1.50189	2.25187	1.8438	-1.10795	0.0035812
ENSMUSG00000039546.9	Ajap1	protein_coding	7.09067	7.15543	5.83279	4.11045	3.78974	4.19046	-0.736811	0.0036353
ENSMUSG00000038486.9	Sv2a	protein_coding	49.1029	33.1215	46.596	7.58852	7.79918	26.1485	-1.63637	0.0036643
ENSMUSG00000019966.17	Kitl	protein_coding	35.4534	34.1543	33.6711	10.2761	11.2044	26.3999	-1.11345	0.00380877
ENSMUSG00000055409.14	Nell1	protein_coding	5.44032	3.54157	4.97378	3.08363	1.92288	1.8438	-1.04055	0.0039446
ENSMUSG00000018263.11	Tbx5	protein_coding	15.5404	20.286	15.775	11.2247	12.4677	9.80568	-0.613107	0.00394675
ENSMUSG00000007653.12	Gabrb2	protein_coding	5.73163	4.57358	5.4351	1.3438	1.53787	3.77141	-1.26648	0.00396419
ENSMUSG00000041263.14	Rusc1	protein_coding	38.9396	33.0478	38.5759	9.64374	10.3806	26.8189	-1.24308	0.00397915
ENSMUSG00000060240.12	Cend1	protein_coding	18.0221	12.1716	18.4263	5.45425	5.16283	9.88949	-1.25213	0.00421989
ENSMUSG00000039652.16	Cpeb3	protein_coding	7.14976	5.01618	5.50138	2.52951	2.58142	4.35808	-0.922103	0.00424286
ENSMUSG00000024211.15	Grm8	protein_coding	2.00902	2.06549	2.45242	1.18571	1.04355	0.502855	-1.22271	0.00450888
ENSMUSG00000019146.2	Cacng2	protein_coding	11.2269	6.63906	9.80969	3.39902	3.29543	6.78855	-1.05447	0.00460407
ENSMUSG00000053375.7	Atp6v1e2	protein_coding	2.24538	1.25405	1.59076	0.711424	0.768933	0.335237	-1.44846	0.00463319
ENSMUSG00000037419.8	Endod1	protein_coding	17.3721	14.3846	16.3716	10.9085	9.72151	10.3923	-0.638128	0.00463319
ENSMUSG00000025964.15	Adam23	protein_coding	21.4493	22.2777	21.5415	9.64374	14.2253	15.5885	-0.724113	0.00465663
ENSMUSG00000060402.7	Chst8	protein_coding	5.08165	4.20474	4.04318	1.42285	1.75756	2.51428	-1.23451	0.00467139
ENSMUSG00000016349.10	Eef1a2	protein_coding	13.5314	8.99962	11.9307	2.45046	2.3068	7.2914	-1.52851	0.00468325
ENSMUSG00000029206.13	Nsun7	protein_coding	2.42265	2.58186	1.72332	0.711424	1.26325	1.00571	-1.13191	0.00474063
ENSMUSG00000024743.14	Syt7	protein_coding	33.6216	24.8596	32.4117	9.72279	7.35979	22.5447	-1.20406	0.00486859
ENSMUSG00000031994.13	Adamts8	protein_coding	2.18629	2.28679	2.58499	0.790471	0.87878	1.67618	-1.10824	0.00486859
ENSMUSG00000055471.6	Alk	protein_coding	2.30447	2.43432	2.91639	0.474282	0.988628	1.67618	-1.29433	0.00489551
ENSMUSG00000050640.16	Tmem150c	protein_coding	11.5223	11.729	14.582	4.18949	5.16283	9.9733	-0.978225	0.00490907
ENSMUSG00000042596.7	Tfap2d	protein_coding	11.9951	10.1799	11.4004	6.32377	8.51318	5.11236	-0.734685	0.00490963
ENSMUSG00000057766.13	Ankrd29	protein_coding	10.5769	11.8028	9.54456	4.97997	6.97532	5.78284	-0.837161	0.00502265
ENSMUSG00000024256.6	Adcyap1	protein_coding	11.5223	10.6963	11.4004	7.43042	7.30486	5.95045	-0.696051	0.00520353
ENSMUSG00000048070.4	Pirt	protein_coding	11.8769	7.67181	11.4004	0.869518	0.768933	0.251428	-4.01026	0.00531746
ENSMUSG00000052727.5	Map1b	protein_coding	1453.76	1520.57	1601.83	619.018	873.343	1260.41	-0.733298	0.00547007
ENSMUSG00000053192.9	Mllt11	protein_coding	165.331	142.961	156.358	61.7358	60.9654	127.139	-0.896301	0.00551252
ENSMUSG00000060534.15	Dcc	protein_coding	108.015	118.47	111.685	31.1445	63.9862	80.7083	-0.943274	0.00552274
ENSMUSG00000046186.8	Cd109	protein_coding	12.2905	13.7207	10.8039	7.27233	8.95257	7.12378	-0.645004	0.00552274
ENSMUSG00000044646.14	Zbtb7c	protein_coding	5.73163	3.6146	4.83856	3.08284	2.3068	1.8438	-0.976791	0.00557153
ENSMUSG00000045733.7	Sprn	protein_coding	4.54985	3.172	3.51293	0.474282	0.43939	1.59238	-2.18714	0.00570311
ENSMUSG00000021087.17	Rtn1	protein_coding	214.02	150.338	198.05	70.0357	73.7626	148.175	-0.946663	0.00582957
ENSMUSG00000043542.12	Zc2hc1a	protein_coding	60.6252	56.0632	54.4173	29.5636	34.5471	48.9446	-0.600089	0.00582962
ENSMUSG00000006586.15	Runx1t1	protein_coding	35.9261	27.1464	32.7432	14.0704	15.104	26.6513	-0.784699	0.00606037
ENSMUSG00000024261.5	Syt4	protein_coding	86.388	59.3827	77.9473	7.11424	9.0075	39.0551	-2.02125	0.00643154
ENSMUSG00000029053.16	Prkcz	protein_coding	25.5725	21.5216	23.3795	11.5812	12.175	20.0363	-0.693685	0.00645399
ENSMUSG00000042388.14	Dlgap3	protein_coding	44.6121	23.0892	29.7605	21.6589	19.2782	15.9238	-0.778414	0.00696245
ENSMUSG00000061578.8	Ksr2	protein_coding	12.645	10.1061	12.3947	4.18949	5.05299	9.72187	-0.901873	0.00709797
ENSMUSG00000072572.8	Slc39a2	protein_coding	12.2042	23.0154	3.63555	3.16188	3.57005	4.10665	-1.83916	0.00711102
ENSMUSG00000043999.6	Gpr75	protein_coding	2.42265	2.36056	2.98268	0.790471	1.31817	1.67618	-1.03355	0.00718271
ENSMUSG00000047227.4	Gm527	protein_coding	5.61345	4.57358	6.4956	3.39902	2.91096	3.10094	-0.833456	0.00737318
ENSMUSG00000038963.15	Slco4a1	protein_coding	12.4678	11.5077	14.118	7.74661	9.55674	6.3695	-0.673985	0.00739979
ENSMUSG00000034006.16	Pqlc1	protein_coding	13.5905	10.1799	12.1295	8.2209	7.46963	7.87807	-0.613729	0.00775492
ENSMUSG00000063681.14	Crb1	protein_coding	92.7105	73.1035	94.5177	59.7596	68.3801	36.038	-0.662867	0.00777636
ENSMUSG00000034265.7	Zdhhc14	protein_coding	13.945	9.14715	11.3342	6.95614	7.68933	5.36379	-0.777359	0.00788263
ENSMUSG00000048458.8	Fam212b	protein_coding	14.3586	10.9913	12.8586	8.85327	8.62303	7.03997	-0.638453	0.00788263
ENSMUSG00000033007.15	Asic4	protein_coding	2.48173	1.91795	2.1873	1.26475	1.20832	0.586665	-1.07624	0.00812981
ENSMUSG00000070806.5	Zmynd12	protein_coding	3.1908	1.91795	2.45242	0.948565	0.988628	1.50857	-1.15919	0.0083143
ENSMUSG00000025854.15	Fam20c	protein_coding	25.7037	20.1385	22.5358	9.09041	9.33704	19.1923	-0.869583	0.00832569
ENSMUSG00000038860.15	Garnl3	protein_coding	14.4177	14.9748	19.4205	9.95993	10.3806	11.9847	-0.596626	0.00843932
ENSMUSG00000031129.9	Slc9a9	protein_coding	5.90889	6.93413	6.1642	2.84569	2.3068	2.93332	-1.23677	0.00854471
ENSMUSG00000091563.8	Gm8108	protein_coding	0	1.06446	1.09961	0	0	0	-6.60721	0.00860794
ENSMUSG00000042078.14	Svop	protein_coding	35.1579	25.2284	27.772	12.3313	12.6325	24.3885	-0.842812	0.00889458
ENSMUSG00000051951.5	Xkr4	protein_coding	18.1994	14.7535	15.3773	4.0314	10.6003	6.95616	-1.15334	0.00912695
ENSMUSG00000027358.6	Bmp2	protein_coding	2.18629	1.91795	2.58499	0.869518	1.1534	0.921901	-1.1591	0.00913463
ENSMUSG00000047415.11	Gpr68	protein_coding	2.1272	1.18028	1.98845	0.483768	0.87878	0.335237	-1.57595	0.00917336
ENSMUSG00000036062.13	Phf24	protein_coding	31.258	21.0237	31.4838	10.4342	13.9506	18.5218	-0.96673	0.00918271
ENSMUSG00000039252.11	Lgi2	protein_coding	14.5359	19.1057	18.5589	9.80184	10.6552	10.4762	-0.751986	0.00969639
ENSMUSG00000070866.4	Zfp804a	protein_coding	7.85883	7.08167	8.08637	2.52951	4.72344	4.5257	-0.958219	0.00997375
ENSMUSG00000038422.2	Hdhd3	protein_coding	3.48625	3.98344	5.23625	2.52951	2.14203	2.43047	-0.844455	0.0100704
ENSMUSG00000045658.16	Pid1	protein_coding	13.8268	10.0324	12.7261	3.24093	1.86741	8.29711	-1.46202	0.0101874
ENSMUSG00000107108.1	Gm9936	protein_coding	3.07262	1.99172	2.45242	0.948565	1.31817	1.00571	-1.18032	0.010208
ENSMUSG00000034591.5	Slc41a2	protein_coding	2.42265	1.62288	2.71755	0.55333	0.659085	0.921901	-1.66701	0.0106425
ENSMUSG00000031952.4	Chst5	protein_coding	1.47722	0.590139	1.52448	0.395235	0.274619	0.502855	-1.65675	0.0106519
ENSMUSG00000021613.8	Hapln1	protein_coding	2.06811	3.6146	1.65704	1.26475	0.384466	1.25714	-1.37962	0.0106772
ENSMUSG00000042532.14	Golga7b	protein_coding	7.91792	5.23748	8.15265	0.790471	1.53787	4.35808	-1.68372	0.01085
ENSMUSG00000020902.12	Ntn1	protein_coding	14.8313	13.2781	14.7808	7.98375	3.62497	4.5257	-1.41442	0.0113034
ENSMUSG00000052151.11	Plpp2	protein_coding	8.15427	9.66352	8.08637	5.69139	5.43745	6.11807	-0.588305	0.0114483
ENSMUSG00000050761.3	Gp1bb	protein_coding	12.1741	8.96569	8.13475	6.70319	5.05299	5.30764	-0.785896	0.0119838
ENSMUSG00000072647.5	Adam1a	protein_coding	7.51966	9.09183	9.09252	5.03609	5.81588	5.29674	-0.661042	0.0119931
ENSMUSG00000055733.6	Nap1l3	protein_coding	13.5314	12.5405	11.9307	8.85327	7.57893	8.38092	-0.620093	0.0121835
ENSMUSG00000026042.16	Col5a2	protein_coding	47.212	83.7997	54.8149	46.2425	36.1398	32.6856	-0.690565	0.0127345
ENSMUSG00000032346.7	Ooep	protein_coding	1.12269	1.32781	1.65704	0.55333	0.604161	0.419046	-1.34028	0.0131607
ENSMUSG00000051243.13	Islr2	protein_coding	570.326	389.123	514.412	27.8246	33.174	234.079	-2.32069	0.0132446
ENSMUSG00000036578.7	Fxyd7	protein_coding	2.71809	1.62288	1.92217	0.158094	0.219695	0.586665	-2.70291	0.0137785
ENSMUSG00000078889.11	Gm14288	protein_coding	0	22.3714	2.32317	0	0	0	-10.1116	0.0139557
ENSMUSG00000073184.3	Gm10479	protein_coding	2.19161	1.28724	1.70874	0.740671	0.959518	0.172647	-1.40125	0.0141969
ENSMUSG00000060988.12	Galnt13	protein_coding	46.6802	34.3756	34.6653	24.2675	31.8009	18.6056	-0.62737	0.0142423
ENSMUSG00000103034.1	Gm8797	protein_coding	50.2734	44.1852	56.8465	38.4137	18.517	16.2925	-1.04811	0.0143074
ENSMUSG00000057455.12	Rit2	protein_coding	5.61345	4.72111	5.63394	2.21332	2.69126	2.43047	-1.11613	0.0146653
ENSMUSG00000046159.15	Chrm3	protein_coding	13.8268	14.0896	13.9854	11.6199	8.73288	7.20759	-0.604387	0.0147149
ENSMUSG00000025348.8	Itga7	protein_coding	3.36807	3.90967	4.57344	0.632377	0.604161	0.670474	-2.62348	0.0147427
ENSMUSG00000038530.11	Rgs4	protein_coding	28.4218	14.3109	25.5847	3.39902	3.84466	5.27998	-2.4467	0.0150813
ENSMUSG00000026778.13	Prkcq	protein_coding	4.84529	2.95069	3.44665	1.65999	1.64771	2.34666	-1.00973	0.0151124
ENSMUSG00000025776.13	Crispld1	protein_coding	4.31349	5.97516	4.83856	2.76665	3.2405	2.93332	-0.741991	0.0153511
ENSMUSG00000028885.8	Smpdl3b	protein_coding	3.48625	3.24576	3.38037	1.89713	1.59279	2.17904	-0.854097	0.015743
ENSMUSG00000039684.8	Gm5422	protein_coding	2.99699	3.93328	3.18086	2.41252	0.865599	1.46247	-1.12001	0.0160411
ENSMUSG00000048087.5	Gm4737	protein_coding	107.721	100.503	129.936	90.7887	45.7647	40.6994	-0.932375	0.016357
ENSMUSG00000045664.4	Cdc42ep2	protein_coding	4.37258	3.54083	3.44665	1.58094	0.87878	2.68189	-1.18121	0.0164355
ENSMUSG00000059361.6	Nrsn2	protein_coding	6.02707	3.24576	4.706	2.6876	2.36172	2.59809	-0.883306	0.0164938
ENSMUSG00000041014.17	Nrg3	protein_coding	14.4177	9.07339	12.5272	6.63995	5.93177	9.21901	-0.737426	0.0169574
ENSMUSG00000109824.1	Olfr643	protein_coding	0.236356	0.368837	0.512357	0.0790471	0	0.0838092	-2.78329	0.0170675
ENSMUSG00000091955.2	Gm9844	protein_coding	36.878	20.4638	59.224	21.4984	6.85449	5.13331	-1.80032	0.017157
ENSMUSG00000029120.10	Ppp2r2c	protein_coding	31.8489	22.7941	28.236	7.82566	7.79918	19.1923	-1.25515	0.0175355
ENSMUSG00000048647.9	Exd1	protein_coding	2.18629	1.77042	2.1873	1.10666	0.768933	1.08952	-1.07956	0.0175736
ENSMUSG00000047910.6	Pcdhb16	protein_coding	6.36447	6.07253	7.1107	3.71205	4.94039	3.06742	-0.71534	0.0178843
ENSMUSG00000034683.12	Ppp1r1c	protein_coding	6.55887	4.49981	6.56189	0.0790471	0.494314	0.167618	-4.49582	0.0181207
ENSMUSG00000032500.10	Dclk3	protein_coding	2.48173	2.50809	2.38614	1.02761	1.20832	1.17333	-1.1023	0.0185057
ENSMUSG00000028392.15	Bspry	protein_coding	1.35905	0.663906	1.78961	0.395235	0.43939	0.251428	-1.772	0.0185422
ENSMUSG00000003974.6	Grm3	protein_coding	1.89085	1.10651	1.92217	0.790471	0.494314	0.921901	-1.20717	0.0185769
ENSMUSG00000038065.13	Mturn	protein_coding	134.782	111.979	130.045	60.6291	67.2816	115.321	-0.632857	0.0186357
ENSMUSG00000041945.12	Mfsd9	protein_coding	3.89987	3.68837	4.37459	2.6876	2.0871	2.43047	-0.745664	0.0187082
ENSMUSG00000048895.13	Cdk5r1	protein_coding	156.763	107.332	134.883	51.3806	56.3518	113.729	-0.850406	0.018734
ENSMUSG00000054679.8	Srsf12	protein_coding	5.37709	5.31125	4.24203	2.6876	2.19695	3.77141	-0.808518	0.0190231
ENSMUSG00000044813.15	Shb	protein_coding	28.3036	21.3925	27.5069	7.98375	7.96395	21.4552	-1.05134	0.0190236
ENSMUSG00000040138.7	Ndp	protein_coding	5.02256	3.09823	4.97113	1.89713	2.74619	2.17904	-0.928573	0.0190256
ENSMUSG00000071033.1	Gm10308	protein_coding	1.94993	1.18028	1.85589	0.237141	0.988628	0.754283	-1.27938	0.0194825
ENSMUSG00000035064.17	Eef2k	protein_coding	18.9675	16.4501	17.1007	8.37899	8.07379	14.5828	-0.766741	0.0201221
ENSMUSG00000041577.5	Prelp	protein_coding	1.35905	1.40158	2.58499	0.395235	0.659085	0.921901	-1.43097	0.0202175
ENSMUSG00000074736.10	Syndig1	protein_coding	1.71358	1.84418	2.31986	0.869518	0.823857	1.17333	-1.04976	0.0211555
ENSMUSG00000050357.8	Rltpr	protein_coding	7.977	5.23748	5.70022	2.37141	2.96588	4.69332	-0.92721	0.0211557
ENSMUSG00000023979.14	Guca1b	protein_coding	0.886334	1.47535	1.06051	0.474282	0.604161	0.167618	-1.35036	0.0214696
ENSMUSG00000035270.15	Impg2	protein_coding	17.4903	14.6059	17.2332	7.74661	13.5662	6.45331	-0.816752	0.0215254
ENSMUSG00000037217.15	Syn1	protein_coding	23.2219	15.4174	19.4205	8.37899	7.03024	16.0914	-0.890926	0.0218416
ENSMUSG00000063142.13	Kcnma1	protein_coding	4.66802	5.97516	5.50138	2.21332	2.58142	4.27427	-0.841955	0.0222161
ENSMUSG00000063531.7	Sema3e	protein_coding	2.83627	3.54083	3.51293	1.42285	1.70264	2.09523	-0.919728	0.0222634
ENSMUSG00000064262.7	Gimap8	protein_coding	1.29996	2.06549	2.78383	1.10666	0.714009	1.08952	-1.09708	0.0223602
ENSMUSG00000105340.4	Gm42878	protein_coding	5.19155	6.25916	8.05389	2.16589	4.05228	3.26353	-1.02569	0.0224579
ENSMUSG00000031891.5	Hsd11b2	protein_coding	4.07714	3.3933	3.51293	2.37141	2.47157	1.59238	-0.752749	0.0224579
ENSMUSG00000091086.1	Rpl6l	protein_coding	7.7956	4.63997	1.4635	2.10265	0.366891	0.617674	-2.18176	0.0234312
ENSMUSG00000102206.5	Pcdha11	protein_coding	2.50419	2.29343	3.48244	0.243465	0.645354	1.66864	-1.70983	0.0237365
ENSMUSG00000039098.3	Gm9767	protein_coding	1.5954	1.54911	0.927944	0.55333	0.768933	0.419046	-1.16591	0.0242346
ENSMUSG00000035606.8	Ky	protein_coding	1.24087	1.10651	1.92217	0.237141	0.768933	0.670474	-1.29756	0.0249741
ENSMUSG00000023328.14	Ache	protein_coding	8.15427	8.04064	9.412	5.84948	5.27268	3.6038	-0.791758	0.0250587
ENSMUSG00000039838.11	Slc45a1	protein_coding	6.97249	4.86865	6.23048	1.65999	1.04355	4.77713	-1.29801	0.0251863
ENSMUSG00000024109.18	Nrxn1	protein_coding	45.203	41.9736	52.0974	16.6789	22.9032	39.7256	-0.814277	0.0254952
ENSMUSG00000109804.1	RP23-253I14.4	protein_coding	9.42527	10.0043	10.7151	3.79979	6.68312	5.68813	-0.889637	0.0268351
ENSMUSG00000041649.13	Klf8	protein_coding	9.80876	8.77832	9.34572	4.26854	6.15146	7.12378	-0.670812	0.0271237
ENSMUSG00000041762.16	Gpr155	protein_coding	8.86334	8.63078	9.54456	4.26854	5.21776	7.03997	-0.714867	0.0274105
ENSMUSG00000048978.13	Nrsn1	protein_coding	4.66802	4.13097	5.23625	2.60855	2.47157	3.26856	-0.761716	0.0286325
ENSMUSG00000032878.16	Ccdc85a	protein_coding	16.3676	13.647	14.1843	10.6714	10.0511	7.71045	-0.634007	0.0291193
ENSMUSG00000037348.15	Paqr7	protein_coding	7.68156	5.42043	5.96535	3.95235	3.40527	3.01713	-0.879637	0.0291664
ENSMUSG00000058966.13	Fam57b	protein_coding	30.7853	20.5073	27.0429	13.1218	11.8086	22.9637	-0.716799	0.0298549
ENSMUSG00000019888.15	Mgat4c	protein_coding	2.24538	1.69665	1.59076	1.02761	0.43939	1.00571	-1.21323	0.0300989
ENSMUSG00000031210.10	Gpr165	protein_coding	2.77718	2.43432	4.04318	0.869518	1.86741	1.92761	-0.972927	0.0301617
ENSMUSG00000035594.9	Chrna5	protein_coding	6.02707	6.19646	5.76651	4.26854	3.73482	3.68761	-0.62321	0.0307036
ENSMUSG00000025172.2	Ankrd2	protein_coding	0.590889	0.368837	0.596535	0.237141	0.0549238	0.167618	-1.8392	0.0308183
ENSMUSG00000078134.1	Gm12355	protein_coding	11.9791	10.8143	10.619	8.40428	5.24412	3.01378	-1.00253	0.031498
ENSMUSG00000021730.8	Hcn1	protein_coding	6.3497	5.08995	4.90484	3.16188	3.35035	3.10094	-0.764154	0.0315355
ENSMUSG00000036699.12	Zcchc12	protein_coding	4.02159	2.72939	3.91062	0.55333	0.43939	2.7657	-1.54082	0.0315446
ENSMUSG00000023805.16	Synj2	protein_coding	5.79071	3.68837	5.56766	2.45046	3.4602	2.68189	-0.797275	0.0316475
ENSMUSG00000025932.14	Eya1	protein_coding	8.09518	9.95859	10.6714	6.32377	5.21776	7.37521	-0.611342	0.0318768
ENSMUSG00000022577.16	Ly6h	protein_coding	22.6311	14.0158	16.8355	3.39902	2.41665	12.9066	-1.52179	0.0326432
ENSMUSG00000020814.13	Mxra7	protein_coding	97.4376	75.6115	103.068	75.569	59.1529	31.5961	-0.730762	0.0330337
ENSMUSG00000052889.11	Prkcb	protein_coding	19.0266	16.0813	17.2332	3.87331	5.49238	14.918	-1.11419	0.0345234
ENSMUSG00000020870.7	Cdc34b	protein_coding	1.78862	1.85746	2.49153	1.31771	0.856262	0.886702	-1.01352	0.0365087
ENSMUSG00000083929.3	Gm10600	protein_coding	1.83944	3.19929	3.23322	1.77698	0.87878	0	-1.61898	0.0365839
ENSMUSG00000000365.8	Rnf17	protein_coding	1.71358	1.32781	1.4582	0.790471	0.823857	0.502855	-1.05967	0.0372407
ENSMUSG00000053219.15	Raet1e	protein_coding	2.78722	2.01164	2.02093	0.661624	0.996317	1.2563	-1.22679	0.0376557
ENSMUSG00000026959.13	Grin1	protein_coding	5.79071	3.46707	4.04318	1.02761	0.329543	2.51428	-1.80563	0.0378482
ENSMUSG00000059187.12	Fam19a1	protein_coding	2.42265	1.47535	1.65704	0.711424	0.768933	1.00571	-1.17314	0.0380574
ENSMUSG00000028876.7	Epha10	protein_coding	10.1633	9.07339	10.8702	6.56091	7.79918	4.77713	-0.64133	0.0386671
ENSMUSG00000040187.15	Arntl2	protein_coding	2.30683	3.69501	3.25774	1.3438	1.20832	1.59238	-1.1605	0.038727
ENSMUSG00000049409.9	Prokr1	protein_coding	8.44972	6.93413	8.88175	2.29237	1.86741	6.62093	-1.18617	0.0390277
ENSMUSG00000036766.12	Dner	protein_coding	56.0163	37.4001	46.9274	9.48565	11.2044	37.6303	-1.26938	0.0397814
ENSMUSG00000000296.7	Tpd52l1	protein_coding	2.71809	2.65563	2.5187	1.26475	1.42802	1.50857	-0.9058	0.0405832
ENSMUSG00000035215.8	Lsm7	protein_coding	2.12956	2.8039	3.58451	0	1.21821	0	-2.70038	0.0408505
ENSMUSG00000110195.1	Pde2a	protein_coding	13.1928	18.073	16.6075	1.29479	3.80347	0.173485	-3.16639	0.0418927
ENSMUSG00000041954.18	Tnfrsf18	protein_coding	3.48625	3.09823	4.37459	1.89713	2.58142	2.17904	-0.70201	0.0425106
ENSMUSG00000016346.17	Kcnq2	protein_coding	86.2698	64.1038	84.5754	18.9713	25.0452	65.7064	-1.09983	0.0431463
ENSMUSG00000039313.14	AF529169	protein_coding	1.41813	2.43432	2.65127	0.869518	0.933704	1.50857	-0.980954	0.0434308
ENSMUSG00000034584.3	Exph5	protein_coding	0.709067	1.84418	0.927944	0.0790471	0.43939	0.0838092	-2.38192	0.0445809
ENSMUSG00000027797.15	Dclk1	protein_coding	185.421	165.977	179.093	76.6757	89.361	167.786	-0.669019	0.0449017
ENSMUSG00000036469.16	March1	protein_coding	6.97249	4.57358	5.10369	1.3438	3.02081	3.93903	-1.0042	0.0465354
ENSMUSG00000095648.7	Gm2004	protein_coding	0	0.0804064	2.78118	0	0	0	-7.01246	0.0466035
ENSMUSG00000073565.4	Prr16	protein_coding	1.29996	1.54911	1.59076	0.869518	0.659085	0.670474	-1.01303	0.0466506
ENSMUSG00000027173.7	Depdc7	protein_coding	3.1908	1.84418	3.04896	1.97618	1.42802	0.754283	-0.954898	0.0471748
ENSMUSG00000055026.13	Gabrg3	protein_coding	7.91792	6.71283	8.48406	4.26854	5.21776	4.86093	-0.684222	0.0472703
ENSMUSG00000035202.7	Lars2	protein_coding	130.178	209.847	306.473	118.235	132.638	113.715	-0.826089	0.0473823
ENSMUSG00000009585.17	Apobec3	protein_coding	8.15427	12.3191	11.6656	8.53708	5.91474	6.78855	-0.600519	0.0478484
ENSMUSG00000026347.13	Tmem163	protein_coding	10.2815	6.49153	9.14687	5.3752	4.66852	5.53141	-0.742402	0.0483831
ENSMUSG00000037428.14	Vgf	protein_coding	2.59991	1.69665	1.72332	0.55333	0.933704	0.670474	-1.45385	0.0488428
ENSMUSG00000025128.7	Bhlhe22	protein_coding	22.0402	22.4253	20.6136	59.9177	52.8916	62.0188	1.42263	7.21985e-39
ENSMUSG00000067879.3	3110035E14Rik	protein_coding	33.858	33.5641	27.8383	99.5203	103.696	94.6206	1.64486	3.99006e-36
ENSMUSG00000029546.12	Uncx	protein_coding	0.886334	1.54911	0.861662	9.95993	8.95257	6.62093	2.96794	3.82226e-21
ENSMUSG00000061477.3	Rps7	protein_coding	220.532	215.625	218.777	418.161	366.227	338.567	0.777768	3.49969e-18
ENSMUSG00000021680.7	Crhbp	protein_coding	16.3676	13.7945	15.9076	45.8473	55.1435	56.7388	1.77407	5.47846e-16
ENSMUSG00000015829.13	Tnr	protein_coding	17.0767	14.2371	17.167	38.8121	52.9465	47.8551	1.52548	2.99581e-15
ENSMUSG00000052031.7	Tagap1	protein_coding	20.1156	23.0958	19.3702	41.5645	49.7011	46.8334	1.14492	5.8337e-15
ENSMUSG00000060427.15	Zfp868	protein_coding	38.7842	38.9056	36.9182	65.9853	68.7794	66.7323	0.814633	2.25183e-14
ENSMUSG00000006494.11	Pdk1	protein_coding	51.4664	59.8253	56.3394	113.116	134.563	98.2244	1.0475	4.49891e-14
ENSMUSG00000002324.7	Rec8	protein_coding	0	0	0.0662817	4.11045	1.64771	5.27998	6.95861	1.07718e-13
ENSMUSG00000035566.6	Pcdh17	protein_coding	32.9125	28.4004	30.821	53.1987	64.865	54.8112	0.909136	2.33503e-13
ENSMUSG00000032128.14	Robo3	protein_coding	3.30898	2.72939	2.31986	12.1732	16.2574	8.96759	2.16196	4.2089e-13
ENSMUSG00000047904.6	Sstr2	protein_coding	33.0307	24.9334	30.7547	55.6491	63.382	78.3616	1.1506	4.47391e-13
ENSMUSG00000027967.8	Neurog2	protein_coding	175.612	123.487	136.209	297.533	264.403	264.167	0.92328	1.64643e-12
ENSMUSG00000044681.19	Cnpy1	protein_coding	3.13171	4.0572	3.51293	13.517	14.7745	9.0514	1.81283	2.65188e-12
ENSMUSG00000027332.11	Ivd	protein_coding	42.2486	40.3507	46.132	72.249	65.4691	70.2321	0.689449	3.34621e-12
ENSMUSG00000034701.9	Neurod1	protein_coding	120.01	100.914	94.9976	212.779	222.788	173.126	0.946231	3.41946e-12
ENSMUSG00000020423.6	Btg2	protein_coding	158.24	151.149	157.684	302.592	300.213	221.089	0.819327	3.89805e-12
ENSMUSG00000028640.11	Tfap2c	protein_coding	4.31349	2.36056	3.44665	15.0189	12.4677	24.7237	2.35223	3.93636e-12
ENSMUSG00000022246.13	Rai14	protein_coding	96.7876	121.421	101.146	168.924	166.199	189.241	0.715843	9.92634e-12
ENSMUSG00000035456.9	Prdm8	protein_coding	8.44972	9.73729	9.67713	22.1332	21.9695	40.3122	1.59574	2.52406e-11
ENSMUSG00000043557.15	Mdga1	protein_coding	26.3537	23.163	24.5242	48.693	46.85	70.0645	1.15763	2.70802e-11
ENSMUSG00000017692.8	Rhbdl3	protein_coding	41.0077	26.5563	30.9535	65.2138	65.5241	69.9807	1.02296	3.52555e-11
ENSMUSG00000025912.16	Mybl1	protein_coding	138.8	144.363	117.385	252.397	321.908	220.753	0.989912	1.49625e-10
ENSMUSG00000037166.5	Ppp1r14a	protein_coding	8.03609	7.15543	6.62817	19.9989	19.4979	15.4209	1.33129	2.10623e-10
ENSMUSG00000033852.16	Gm28042	protein_coding	10.197	7.04405	10.2067	22.6881	23.392	26.9078	1.40512	6.64399e-10
ENSMUSG00000034891.13	Sncb	protein_coding	1.18178	0.368837	0.994225	5.77044	5.60222	7.87807	2.88176	9.43445e-10
ENSMUSG00000028940.2	Hes2	protein_coding	4.19531	3.09823	3.91062	17.0742	15.7631	9.21901	1.90495	9.6893e-10
ENSMUSG00000061983.6	Rps12	protein_coding	235.463	294.941	301.325	417.065	507.19	458.881	0.73435	1.72258e-09
ENSMUSG00000026614.6	Slc30a10	protein_coding	21.1538	23.2367	21.873	39.2073	48.8822	73.4169	1.28423	5.76625e-09
ENSMUSG00000014773.13	Dll1	protein_coding	82.9608	75.9804	79.9357	123.472	138.353	111.466	0.645201	8.73964e-09
ENSMUSG00000064065.15	Ipcef1	protein_coding	11.2269	10.5487	11.4004	22.4494	27.9562	19.3599	1.07727	8.8563e-09
ENSMUSG00000019230.14	Lhx9	protein_coding	3.13171	1.84418	1.85589	7.35138	8.56811	11.3142	1.97819	9.88804e-09
ENSMUSG00000040258.6	Nxph4	protein_coding	9.21787	6.49153	5.63394	19.2875	25.0452	16.0914	1.50036	1.30587e-08
ENSMUSG00000001300.16	Efnb2	protein_coding	194.403	201.532	190.228	278.72	279.946	331.968	0.603124	1.32609e-08
ENSMUSG00000062070.12	Pgk1	protein_coding	339.775	363.754	363.01	527.752	610.445	494.927	0.615189	5.83243e-08
ENSMUSG00000078566.8	Bnip3	protein_coding	32.984	31.5134	32.366	61.4014	82.8701	50.1313	1.00767	5.96316e-08
ENSMUSG00000046805.9	Mpeg1	protein_coding	6.97249	9.66352	7.62239	17.3113	17.5756	15.5047	1.06227	6.07762e-08
ENSMUSG00000019467.13	Arhgef25	protein_coding	53.6527	59.8253	56.8034	98.0184	79.4747	91.4359	0.658149	7.01994e-08
ENSMUSG00000043822.18	Adamtsl5	protein_coding	0.354534	0.368837	0.530253	2.60855	2.19695	2.34666	2.48835	8.50306e-08
ENSMUSG00000055782.8	Abcd2	protein_coding	33.858	31.72	35.2619	51.6177	60.7457	74.674	0.889917	1.05129e-07
ENSMUSG00000051079.8	Rgs13	protein_coding	0.295445	0.368837	0.596535	3.08284	2.80111	1.8438	2.60899	1.25897e-07
ENSMUSG00000069516.7	Lyz2	protein_coding	1.00451	1.69665	1.52448	5.0432	4.77837	5.69903	1.88133	1.36509e-07
ENSMUSG00000027253.15	Lrp4	protein_coding	24.1083	30.3184	28.6337	43.0016	45.367	60.0912	0.83747	1.42565e-07
ENSMUSG00000026934.15	Lhx3	protein_coding	1.83176	1.18028	1.4582	6.40281	6.64578	3.93903	1.91761	1.55504e-07
ENSMUSG00000024867.14	Pip5k1b	protein_coding	36.9897	35.187	38.0457	66.0043	65.0297	48.0227	0.701948	2.05518e-07
ENSMUSG00000028804.19	Csmd2	protein_coding	16.7813	14.4584	15.5762	24.7417	31.4164	26.4837	0.822103	2.22175e-07
ENSMUSG00000001622.15	Csn3	protein_coding	0.236356	0.368837	0.0662817	1.50189	2.36172	1.17333	2.92034	3.16753e-07
ENSMUSG00000034164.17	Emid1	protein_coding	4.07714	5.08995	4.83856	9.80184	9.50181	9.72187	1.05499	3.26122e-07
ENSMUSG00000048001.7	Hes5	protein_coding	130.646	111.905	110.823	227.181	214.532	160.411	0.768955	4.78525e-07
ENSMUSG00000024827.9	Gldc	protein_coding	282.977	255.899	269.369	432.546	447.903	346.132	0.602052	4.9762e-07
ENSMUSG00000037820.15	Tgm2	protein_coding	8.15427	9.29469	9.54456	21.2637	18.5093	14.3314	1.00665	5.2626e-07
ENSMUSG00000027236.8	Eif3j1	protein_coding	21.2661	22.4895	26.05	41.4523	37.1889	43.3193	0.803285	6.53894e-07
ENSMUSG00000068154.5	Insm1	protein_coding	117.173	79.595	81.9242	175.405	161.531	153.958	0.815669	8.11623e-07
ENSMUSG00000040280.9	Ndufa4l2	protein_coding	24.6992	14.3109	17.5646	61.7358	56.5715	34.697	1.43366	8.79441e-07
ENSMUSG00000064293.14	Cntn4	protein_coding	9.27696	7.81934	6.03163	23.3979	19.9923	13.2419	1.29103	1.10376e-06
ENSMUSG00000019996.16	Map7	protein_coding	125.269	139.42	126.731	209.791	220.574	162.003	0.599178	1.30662e-06
ENSMUSG00000062209.15	Erbb4	protein_coding	4.07714	6.34399	4.706	10.2761	12.1931	21.6228	1.54321	1.3911e-06
ENSMUSG00000039095.8	En2	protein_coding	0.236356	0.516372	0.132563	2.6876	2.74619	1.67618	3.01379	1.62344e-06
ENSMUSG00000068762.11	Gstm6	protein_coding	0.236356	0.516372	0	2.76665	1.86741	1.42476	3.01106	1.75904e-06
ENSMUSG00000028909.17	Ptpru	protein_coding	221.938	208.983	218.73	363.775	360.52	280.509	0.629451	2.4023e-06
ENSMUSG00000046818.7	Ddit4l	protein_coding	8.5088	8.63078	7.75496	15.177	15.159	13.7447	0.826347	2.63218e-06
ENSMUSG00000051022.7	Hs3st1	protein_coding	2.18629	3.8359	2.71755	7.98375	7.74425	11.3142	1.63225	2.77541e-06
ENSMUSG00000023951.16	Vegfa	protein_coding	86.4961	87.5619	87.232	134.696	154.446	108.587	0.608053	3.71103e-06
ENSMUSG00000046152.16	Fut10	protein_coding	27.4763	18.8107	23.6626	47.2701	45.6417	39.0551	0.913753	3.99832e-06
ENSMUSG00000033396.13	Spg11	protein_coding	42.6604	46.2543	51.591	60.9848	72.7888	80.4225	0.608743	4.11472e-06
ENSMUSG00000024725.12	Ostf1	protein_coding	10.8724	12.3191	12.6598	22.7656	22.1343	17.4323	0.80308	4.81601e-06
ENSMUSG00000022269.13	March11	protein_coding	7.14976	7.4505	8.15265	25.8484	18.3995	11.7333	1.29934	4.85867e-06
ENSMUSG00000040229.11	Gpr34	protein_coding	0.649978	0.442604	0.265127	1.97618	2.63634	2.17904	2.29592	6.57761e-06
ENSMUSG00000045875.12	Adra1a	protein_coding	1.71358	0.590139	0.994225	3.47807	4.66852	3.18475	1.75652	6.64107e-06
ENSMUSG00000028028.11	Alpk1	protein_coding	18.3767	24.5645	21.2764	32.9626	43.939	34.697	0.803445	7.606e-06
ENSMUSG00000094724.7	Rnaset2b	protein_coding	22.3309	27.2784	25.3269	37.5576	37.9743	37.4627	0.595539	7.71801e-06
ENSMUSG00000021743.5	Fezf2	protein_coding	55.189	44.6293	48.0542	78.5728	72.5543	82.3845	0.656699	7.80812e-06
ENSMUSG00000025791.18	Pgm2	protein_coding	52.4119	61.5957	50.2415	92.406	98.8079	73.0816	0.68865	9.30696e-06
ENSMUSG00000030428.16	Ttyh1	protein_coding	33.0307	25.671	29.4291	53.5441	52.3424	83.0197	1.09751	1.07105e-05
ENSMUSG00000024620.11	Pdgfrb	protein_coding	12.7041	11.4339	13.5877	26.1646	19.3881	23.8018	0.872412	1.07387e-05
ENSMUSG00000045094.7	Arhgef37	protein_coding	0.945423	1.03274	1.39192	4.42664	3.89959	2.51428	1.68881	1.08506e-05
ENSMUSG00000036353.13	P2ry12	protein_coding	3.48625	4.0572	4.37459	8.45804	7.52456	7.87807	1.00092	1.19831e-05
ENSMUSG00000043913.14	Ccdc60	protein_coding	37.8169	34.1543	36.3886	63.6329	66.0184	44.7541	0.688578	1.26787e-05
ENSMUSG00000022488.8	Nckap1l	protein_coding	2.36356	2.95069	3.11524	6.16567	5.65715	6.3695	1.10906	1.27138e-05
ENSMUSG00000020704.13	Asic2	protein_coding	5.37709	4.86865	5.63394	10.5923	10.7101	10.3923	0.994768	1.2843e-05
ENSMUSG00000020108.3	Ddit4	protein_coding	39.885	30.761	36.8526	51.5387	62.1188	57.0741	0.666885	1.51069e-05
ENSMUSG00000027792.11	Bche	protein_coding	27.7718	39.3918	28.7	56.1234	68.6547	50.956	0.877849	1.66746e-05
ENSMUSG00000060477.14	Irak2	protein_coding	6.20434	7.4505	6.69445	16.2046	17.5207	10.0144	1.11206	1.71677e-05
ENSMUSG00000040276.14	Pacsin1	protein_coding	16.604	13.4994	14.2506	25.6903	28.0111	21.4552	0.761988	1.78545e-05
ENSMUSG00000043243.15	Fam129c	protein_coding	6.70659	7.14068	5.76651	12.9519	12.4534	11.7014	0.921024	2.1255e-05
ENSMUSG00000066687.4	Zbtb16	protein_coding	29.0127	43.0801	35.6595	57.5463	63.1074	54.6436	0.705875	2.28106e-05
ENSMUSG00000022098.9	Bmp1	protein_coding	31.7898	38.9492	36.1235	60.5501	49.4863	53.0512	0.609828	2.30888e-05
ENSMUSG00000055675.6	Kbtbd11	protein_coding	19.3812	27.4415	17.6972	52.6454	58.5487	63.3598	1.43652	2.99984e-05
ENSMUSG00000034730.16	Adgrb1	protein_coding	38.2305	26.9251	25.7836	49.0092	46.7401	56.7388	0.74157	3.37752e-05
ENSMUSG00000046314.15	Stxbp6	protein_coding	34.9216	47.2849	36.8526	58.9691	63.9313	55.2303	0.585523	3.61064e-05
ENSMUSG00000003955.7	Fam162a	protein_coding	26.1764	31.2036	29.4291	46.5587	48.6075	36.5408	0.606549	3.61733e-05
ENSMUSG00000021259.4	Cyp46a1	protein_coding	26.1173	30.9085	28.7	49.4835	45.3121	39.8094	0.652983	3.88354e-05
ENSMUSG00000029762.6	Akr1b8	protein_coding	5.81199	7.31403	6.6792	17.354	13.559	10.4166	1.06426	8.42888e-05
ENSMUSG00000038034.15	Igsf8	protein_coding	47.3893	37.3263	41.4923	64.1862	57.9446	89.9273	0.745317	8.46846e-05
ENSMUSG00000029304.14	Spp1	protein_coding	0.413622	1.18028	0.265127	2.76665	2.25187	3.43618	2.19742	9.52711e-05
ENSMUSG00000029595.9	Lhx5	protein_coding	0.354534	0.368837	0.198845	1.50189	1.86741	0.921901	2.21996	9.77574e-05
ENSMUSG00000032373.14	Car12	protein_coding	0.5318	0.885208	1.25935	2.84569	2.91096	2.7657	1.67762	0.000113725
ENSMUSG00000005696.11	Sh2d1a	protein_coding	1.83176	2.13925	1.06051	6.00758	3.40527	4.19046	1.42443	0.000120657
ENSMUSG00000037847.13	Nmrk1	protein_coding	3.84078	4.5721	3.9769	8.77423	8.01887	6.45163	0.915	0.000133538
ENSMUSG00000028648.13	Ndufs5	protein_coding	15.4015	19.9733	20.204	30.3715	26.4447	31.198	0.662919	0.00014242
ENSMUSG00000037161.14	Mgarp	protein_coding	63.107	52.0798	50.1752	142.443	136.87	68.3045	1.07212	0.00014378
ENSMUSG00000024300.16	Myo1f	protein_coding	1.18178	1.03274	1.25935	3.55712	3.40527	2.51428	1.44529	0.000154189
ENSMUSG00000038026.12	Kcnj9	protein_coding	2.48173	2.80316	2.98268	6.24472	6.81055	4.35808	1.08797	0.000168166
ENSMUSG00000052504.6	Epha3	protein_coding	49.5756	36.8099	42.4203	64.5815	72.9937	123.535	1.01776	0.000177231
ENSMUSG00000004952.13	Rasa4	protein_coding	88.6334	76.9379	84.9068	153.351	159.707	97.7442	0.714417	0.000240779
ENSMUSG00000058183.14	Mmel1	protein_coding	0.709067	0.368837	0.729098	2.29237	1.92233	1.75999	1.69092	0.000243727
ENSMUSG00000032238.17	Rora	protein_coding	31.7307	29.5807	30.2907	43.5549	69.9729	43.0779	0.776996	0.000264615
ENSMUSG00000096768.7	Erdr1	protein_coding	70.2526	73.7947	76.4944	159.247	112.769	172.842	1.01172	0.000300587
ENSMUSG00000016150.15	Tenm1	protein_coding	14.1813	11.5077	12.5935	18.497	22.6835	22.6285	0.735599	0.000322963
ENSMUSG00000037108.13	Zcwpw1	protein_coding	12.3496	15.0485	17.5646	23.7141	24.6058	22.9637	0.668251	0.000351916
ENSMUSG00000042010.16	Acacb	protein_coding	5.14074	6.04892	4.83856	12.0942	10.3806	8.2133	0.94101	0.000355038
ENSMUSG00000044424.3	Gm9493	protein_coding	1.00865	1.37134	0.947828	16.9635	3.13834	3.73286	2.8326	0.000364503
ENSMUSG00000030256.11	Bhlhe41	protein_coding	1.71358	2.80316	1.85589	6.32377	4.99806	4.19046	1.29207	0.000369724
ENSMUSG00000051067.7	Lingo3	protein_coding	8.80425	4.27851	6.42932	15.6513	15.873	11.4819	1.13463	0.000390716
ENSMUSG00000023411.11	Nfatc4	protein_coding	22.4538	33.1215	28.236	52.8825	39.8747	42.7427	0.693943	0.000392856
ENSMUSG00000053007.9	9430076C15Rik	protein_coding	3.78169	5.53255	4.04318	8.53708	8.95257	18.5218	1.4283	0.000413121
ENSMUSG00000030307.8	Slc6a11	protein_coding	16.0722	8.99962	12.7924	30.8284	30.5925	18.7733	1.08087	0.000431761
ENSMUSG00000006342.14	Susd2	protein_coding	5.25891	5.45878	6.56189	15.177	15.7631	10.4762	1.26306	0.000472389
ENSMUSG00000098789.7	Jmjd7	protein_coding	1.38564	3.37633	4.09289	7.42173	7.30706	8.32645	1.38676	0.000496628
ENSMUSG00000036905.8	C1qb	protein_coding	3.7226	7.0079	5.03741	12.2523	9.39196	10.1409	1.01674	0.000552929
ENSMUSG00000040093.15	Bmf	protein_coding	7.26794	8.92585	8.74918	14.1494	12.6325	23.0475	0.993955	0.000672962
ENSMUSG00000109061.1	Map2k7	protein_coding	0	1.22823	0.746332	5.01791	4.07644	4.02284	2.74744	0.000676717
ENSMUSG00000026312.17	Cdh7	protein_coding	5.25891	6.41776	4.57344	8.61613	9.66658	10.56	0.830731	0.000680147
ENSMUSG00000070425.12	Xntrpc	protein_coding	9.04297	8.72668	8.06184	21.4463	15.2639	13.9542	0.969661	0.00068636
ENSMUSG00000021453.2	Gadd45g	protein_coding	6.20434	6.12269	4.706	9.32755	11.3143	23.0475	1.3539	0.00070647
ENSMUSG00000032889.6	Gm6685	protein_coding	1.15932	1.12864	1.3601	3.12157	2.7407	3.46719	1.34005	0.000838909
ENSMUSG00000002985.16	Apoe	protein_coding	25.6446	40.277	32.6769	56.2025	55.5829	56.9065	0.776314	0.00100827
ENSMUSG00000052160.6	Pld4	protein_coding	1.00451	1.40158	1.39192	3.47807	2.69126	2.68189	1.22096	0.00106588
ENSMUSG00000029026.16	Trp73	protein_coding	0.413622	0.368837	0.463972	1.10666	1.1534	6.20188	2.72573	0.00111206
ENSMUSG00000026452.15	Syt2	protein_coding	1.00451	1.99172	1.52448	7.03519	6.481	5.36379	2.06511	0.00126198
ENSMUSG00000048988.8	Elfn1	protein_coding	8.86334	5.75385	6.95958	14.3075	15.159	10.6438	0.89269	0.00126395
ENSMUSG00000095562.7	Gm21887	protein_coding	0.89047	0.562845	0.259824	28.7273	9.27113	3.32471	4.56978	0.00126732
ENSMUSG00000053399.8	Adamts18	protein_coding	7.32703	11.2864	8.6829	19.2875	15.7082	29.1656	1.23194	0.00127709
ENSMUSG00000043753.2	Dmrta1	protein_coding	0.295445	0.221302	0.530253	1.02761	0.933704	5.69903	2.82613	0.00138354
ENSMUSG00000028527.18	Ak4	protein_coding	27.6755	27.378	20.8012	41.3669	48.5998	30.7094	0.673221	0.0014551
ENSMUSG00000019876.15	Pkib	protein_coding	8.44972	5.23748	7.55611	18.0227	15.7082	9.9733	1.03798	0.0014585
ENSMUSG00000035637.14	Grhpr	protein_coding	12.8223	11.5815	11.8644	19.8408	19.2782	15.5885	0.594487	0.00149512
ENSMUSG00000037833.13	Sh2d4b	protein_coding	2.77718	3.02446	3.64549	4.97997	7.08517	7.37521	1.04372	0.00164868
ENSMUSG00000022687.11	Boc	protein_coding	13.5905	18.1468	15.9076	27.5084	21.3653	50.7884	1.06241	0.00173859
ENSMUSG00000003273.14	Car11	protein_coding	1.83176	2.21302	2.45242	6.16567	4.22913	7.62664	1.46372	0.00174004
ENSMUSG00000052336.6	Cx3cr1	protein_coding	6.26343	10.0324	7.48983	12.9637	12.3029	14.918	0.759846	0.00174384
ENSMUSG00000020963.14	Tshr	protein_coding	19.4403	17.7042	22.1381	31.7769	34.5471	23.4666	0.602428	0.00193371
ENSMUSG00000025161.16	Slc16a3	protein_coding	52.53	46.1784	43.3482	89.3232	93.8098	54.476	0.743041	0.0019675
ENSMUSG00000069272.5	Hist1h2ae	protein_coding	0.55189	0.908076	0.524951	2.81724	2.33865	1.15992	1.68459	0.00206878
ENSMUSG00000036896.5	C1qc	protein_coding	3.24989	5.38502	4.50715	9.48565	8.01887	7.62664	0.941657	0.00217809
ENSMUSG00000037996.17	Slc24a2	protein_coding	4.13622	5.31125	3.38037	7.35138	10.0511	9.72187	1.08506	0.00221313
ENSMUSG00000030125.11	Lrrc23	protein_coding	6.97249	6.5653	7.82124	12.7266	13.2366	9.80568	0.747804	0.00224574
ENSMUSG00000036887.5	C1qa	protein_coding	3.42716	3.98344	4.37459	8.69518	6.59085	7.12378	0.924134	0.00256739
ENSMUSG00000034098.14	Fstl5	protein_coding	7.62247	5.75385	6.36304	8.85327	12.0832	22.3771	1.12691	0.002624
ENSMUSG00000021414.7	Fam217a	protein_coding	0.590889	0.368837	0.927944	1.65999	1.70264	1.59238	1.37246	0.00268034
ENSMUSG00000061517.8	Sox21	protein_coding	0.354534	0.737674	0.530253	1.10666	1.81248	15.9238	3.52344	0.00287992
ENSMUSG00000026255.15	Efhd1	protein_coding	12.7632	17.3353	15.2448	27.8246	21.585	21.7066	0.650449	0.00290481
ENSMUSG00000043439.5	E130012A19Rik	protein_coding	10.7542	9.44222	8.48406	21.4218	15.104	12.6552	0.775077	0.00290537
ENSMUSG00000065952.13	C330021F23Rik	protein_coding	7.65379	9.51747	9.25292	15.6489	14.178	11.9369	0.665292	0.00292463
ENSMUSG00000026826.13	Nr4a2	protein_coding	6.08616	7.74557	8.35149	10.6714	10.8749	14.6666	0.704751	0.0030525
ENSMUSG00000092260.7	Zfp963	protein_coding	9.02347	9.34854	8.71008	14.664	12.7258	13.826	0.602417	0.00312665
ENSMUSG00000078771.10	Evi2a	protein_coding	0.472711	0.737674	0.729098	1.73904	1.64112	1.48929	1.33846	0.00318487
ENSMUSG00000062054.6	Iah1	protein_coding	10.1042	10.475	9.67713	16.2837	13.6211	16.3428	0.606945	0.00333815
ENSMUSG00000028581.17	Laptm5	protein_coding	3.95896	5.97516	4.706	11.0666	7.68933	9.47044	0.94674	0.00337896
ENSMUSG00000027901.12	Dennd2d	protein_coding	0.945423	0.295069	0.39769	2.29237	1.70264	1.17333	1.60688	0.00337896
ENSMUSG00000037855.15	Zfp365	protein_coding	8.15427	12.9093	8.94803	17.5485	19.9923	19.1085	0.920563	0.00338418
ENSMUSG00000002346.16	Slc25a42	protein_coding	4.96347	4.72111	5.36882	7.27233	8.89765	9.1352	0.749576	0.00350549
ENSMUSG00000026235.14	Epha4	protein_coding	31.9671	36.3673	30.4896	45.6892	57.67	142.643	1.31499	0.00352018
ENSMUSG00000003824.12	Syce2	protein_coding	6.44069	6.12269	6.82701	9.24851	9.77643	12.4038	0.690252	0.0035555
ENSMUSG00000021904.5	Sema3g	protein_coding	1.29996	1.47535	2.1873	5.13806	4.17421	5.69903	1.59034	0.00355707
ENSMUSG00000028672.13	Hmgcl	protein_coding	25.6446	21.8351	27.5069	45.373	41.0281	30.0875	0.635774	0.00359161
ENSMUSG00000040795.12	Iqcc	protein_coding	8.56789	13.3519	11.1353	16.9951	16.6419	17.9352	0.646076	0.00395228
ENSMUSG00000020681.14	Ace	protein_coding	1.77267	1.99172	3.2478	4.82187	4.28405	4.69332	0.972957	0.00420782
ENSMUSG00000028159.14	Dapp1	protein_coding	2.83627	3.46707	3.44665	5.5333	5.38253	7.54283	0.915642	0.00429654
ENSMUSG00000015852.13	Fcrls	protein_coding	2.06811	2.80316	3.18152	5.92853	6.481	5.78284	1.18009	0.00452419
ENSMUSG00000028763.17	Hspg2	protein_coding	56.0754	74.3575	66.9445	110.35	82.166	104.845	0.590848	0.00467139
ENSMUSG00000032259.7	Drd2	protein_coding	0.886334	0.590139	0.729098	2.84569	2.47157	0.921901	1.49483	0.00474063
ENSMUSG00000045515.3	Pou3f3	protein_coding	0.590889	1.03274	0.729098	1.26475	0.823857	145.074	5.9551	0.00477876
ENSMUSG00000031340.8	Gabre	protein_coding	7.20885	7.89311	6.82701	13.2799	11.8635	10.56	0.704849	0.00480145
ENSMUSG00000026429.8	Ube2t	protein_coding	13.8694	17.8517	15.775	27.5874	25.3199	22.2933	0.665519	0.00483221
ENSMUSG00000032420.7	Nt5e	protein_coding	1.94993	2.87693	1.4582	4.42664	6.20639	4.27427	1.25886	0.00486112
ENSMUSG00000021478.5	Drd1	protein_coding	4.43167	3.46707	3.64549	6.8771	8.12872	5.53141	0.835232	0.00486465
ENSMUSG00000030123.15	Plxnd1	protein_coding	59.4435	49.0553	59.3884	84.3432	67.9956	105.432	0.616339	0.00495889
ENSMUSG00000075254.11	Heg1	protein_coding	34.567	35.7034	36.0572	44.4245	48.0034	84.4797	0.732656	0.00513296
ENSMUSG00000020101.14	Vsir	protein_coding	1.47722	2.58186	2.65127	4.97997	3.78974	5.19617	1.05659	0.00541996
ENSMUSG00000070570.5	Slc17a7	protein_coding	1.12269	0.442604	0.662817	1.81808	1.53787	24.8075	3.63805	0.00552274
ENSMUSG00000038642.10	Ctss	protein_coding	4.37258	4.72111	4.63972	8.77423	7.19501	7.54283	0.772638	0.00557658
ENSMUSG00000027748.11	Trpc4	protein_coding	1.12269	3.172	2.1873	4.18949	4.50375	5.69903	1.16304	0.00558412
ENSMUSG00000021615.13	Xrcc4	protein_coding	7.74065	7.4505	6.62817	12.8847	10.106	10.979	0.63225	0.00593308
ENSMUSG00000024246.8	Thumpd2	protein_coding	6.9134	7.37674	7.35727	10.6714	11.1495	11.3981	0.618728	0.00600283
ENSMUSG00000027296.7	Itpka	protein_coding	8.5088	6.34399	7.29098	12.8056	12.1382	9.80568	0.647544	0.00608086
ENSMUSG00000035298.8	Klhl35	protein_coding	1.35905	1.25405	0.861662	2.37141	2.52649	2.26285	1.04106	0.00645399
ENSMUSG00000049100.15	Pcdh10	protein_coding	12.0541	10.0324	10.8039	17.0742	17.0264	43.0779	1.22678	0.006504
ENSMUSG00000071103.9	1700029J07Rik	protein_coding	4.96347	5.97516	5.10369	8.69518	9.0075	8.04568	0.689197	0.00673715
ENSMUSG00000038523.10	1700003F12Rik	protein_coding	1.5954	1.77042	2.12101	4.90092	4.77837	2.34666	1.14252	0.00682414
ENSMUSG00000022439.9	Parvg	protein_coding	1.65449	1.18028	1.52448	3.16188	3.07573	2.43047	0.984715	0.00732777
ENSMUSG00000050423.10	Ppp1r3g	protein_coding	1.47722	1.10651	0.861662	3.24093	2.85604	1.75999	1.1836	0.00747829
ENSMUSG00000015970.18	Chdh	protein_coding	1.47722	1.99172	2.1873	4.26854	3.51512	3.26856	0.969831	0.00755404
ENSMUSG00000024397.14	Aif1	protein_coding	0.354534	0.811441	0.530253	1.42285	1.70264	1.08952	1.35984	0.00764693
ENSMUSG00000027210.20	Meis2	protein_coding	36.576	32.2363	35.991	51.5387	54.2647	163.428	1.36019	0.00775531
ENSMUSG00000027474.12	Ccm2l	protein_coding	1.41813	1.03274	1.72332	3.00379	3.29543	2.7657	1.11358	0.00788263
ENSMUSG00000060802.8	B2m	protein_coding	10.9905	15.5649	13.5215	23.7141	19.2233	18.1866	0.611582	0.00799482
ENSMUSG00000035678.7	Tnfsf9	protein_coding	3.01353	3.172	2.85011	5.13806	4.99806	4.86093	0.731506	0.00810915
ENSMUSG00000027270.14	Lamp5	protein_coding	0.472711	0.958976	0.994225	2.37141	1.59279	1.75999	1.24004	0.00812126
ENSMUSG00000020865.16	Abcc3	protein_coding	0.827245	1.03274	0.927944	2.21332	1.53787	2.43047	1.12322	0.00878616
ENSMUSG00000035273.14	Hpse	protein_coding	1.83176	1.99172	0.729098	3.24093	3.4602	2.84951	1.07388	0.00913463
ENSMUSG00000050830.17	Vwc2	protein_coding	2.1272	1.84418	2.31986	3.79426	5.05299	4.35808	1.07046	0.00971527
ENSMUSG00000029720.9	Gm20605	protein_coding	21.1497	31.3319	22.0194	44.7731	40.1312	34.7691	0.685831	0.0102712
ENSMUSG00000037813.13	D630003M21Rik	protein_coding	11.5223	12.0978	10.4725	20.7103	18.7839	13.4095	0.637044	0.010677
ENSMUSG00000035356.16	Nfkbiz	protein_coding	3.01353	3.6146	3.57921	5.13806	5.60222	5.78284	0.69963	0.0107149
ENSMUSG00000027276.7	Jag1	protein_coding	13.7677	25.8923	19.9508	36.7569	27.4619	37.798	0.775758	0.011103
ENSMUSG00000018008.7	Cyth4	protein_coding	1.89085	3.02446	2.85011	5.21711	3.95451	4.77713	0.845024	0.0111757
ENSMUSG00000092335.1	Gm7221	protein_coding	1.00451	0.516372	0.807974	1.40862	1.73504	2.09523	1.13311	0.0112213
ENSMUSG00000027452.11	Acss1	protein_coding	3.95896	4.42604	4.04318	6.24472	6.15146	23.2152	1.51298	0.0114312
ENSMUSG00000031241.17	Tbx22	protein_coding	0.5318	0.737674	0.265127	6.40281	0.823857	1.17333	2.43405	0.0115073
ENSMUSG00000045838.8	A430105I19Rik	protein_coding	0.945423	2.13925	1.72332	3.95235	3.35035	4.69332	1.32238	0.0125961
ENSMUSG00000070576.4	Mn1	protein_coding	51.821	42.9326	40.2993	63.6329	58.0544	127.809	0.883981	0.0126515
ENSMUSG00000020734.13	Grin2c	protein_coding	10.0451	8.40948	7.48983	16.5208	17.7404	9.9733	0.772808	0.012927
ENSMUSG00000059824.12	Dbp	protein_coding	4.84529	3.172	3.51293	10.9875	5.93177	6.45331	1.00756	0.0129685
ENSMUSG00000001911.16	Nfix	protein_coding	2.48173	4.42604	2.45242	7.86202	2.91096	103.169	3.60289	0.0132284
ENSMUSG00000027489.15	Necab3	protein_coding	4.19531	3.98344	5.30253	6.95614	6.15146	9.80568	0.752714	0.0144154
ENSMUSG00000089736.2	Tgfbr3l	protein_coding	3.24989	4.61046	3.46057	7.09764	6.69905	6.64104	0.856719	0.0147157
ENSMUSG00000079409.8	Gm5795	protein_coding	0.11286	0.21245	0.178298	1.01417	1.19569	0.135771	2.2328	0.0150979
ENSMUSG00000040569.13	Slc26a7	protein_coding	0.236356	0.885208	0.331408	8.2209	0.549238	1.42476	2.80333	0.0155088
ENSMUSG00000059498.13	Fcgr3	protein_coding	1.76203	2.19163	1.98712	4.58473	3.9979	2.89058	0.957048	0.0157386
ENSMUSG00000035513.19	Ntng2	protein_coding	21.1408	13.8365	16.066	21.9284	24.9162	33.3284	0.646452	0.0160197
ENSMUSG00000049625.5	Tifab	protein_coding	1.00451	0.663906	0.463972	1.18571	2.03218	2.01142	1.27923	0.016224
ENSMUSG00000048834.16	Vstm2a	protein_coding	0.945423	1.03274	1.39192	2.13427	1.81248	4.94474	1.37768	0.0162832
ENSMUSG00000038550.10	Ciart	protein_coding	3.36807	3.31953	1.98845	4.97997	7.19501	4.10665	0.920439	0.0162994
ENSMUSG00000021070.5	Bdkrb2	protein_coding	0.295445	0.442604	0.39769	2.37141	1.31817	0.586665	1.90406	0.0171609
ENSMUSG00000004730.14	Adgre1	protein_coding	1.71358	3.90967	2.98268	5.5333	4.99806	5.86665	0.938531	0.017541
ENSMUSG00000091318.2	Gm5415	protein_coding	0.843199	0.632186	1.3422	2.9366	1.30609	2.30978	1.17651	0.0175491
ENSMUSG00000021381.4	Barx1	protein_coding	0.236356	0.590139	0.0662817	1.3438	0.988628	1.00571	1.90922	0.0175491
ENSMUSG00000004668.14	Abca13	protein_coding	2.06811	2.28679	1.72332	3.47807	4.55867	2.93332	0.871045	0.0177373
ENSMUSG00000054003.13	Tdrd9	protein_coding	0.413622	1.10651	0.861662	2.52951	1.53787	1.8438	1.31672	0.0183706
ENSMUSG00000021423.5	Ly86	protein_coding	1.0636	1.47535	1.92217	2.6876	2.58142	3.18475	0.919597	0.0185057
ENSMUSG00000030108.14	Slc6a13	protein_coding	2.36356	3.46707	2.5187	4.90092	5.21776	3.93903	0.769584	0.0191149
ENSMUSG00000026482.13	Rgl1	protein_coding	14.3586	17.2616	16.8355	26.0855	22.1343	26.3161	0.620331	0.0195499
ENSMUSG00000058715.11	Fcer1g	protein_coding	0.768156	0.663906	1.78961	2.6876	1.81248	2.84951	1.16549	0.0196374
ENSMUSG00000029563.16	Foxp2	protein_coding	11.1678	20.3856	16.5041	27.1131	21.0358	35.5351	0.799844	0.0200176
ENSMUSG00000045179.9	Sox3	protein_coding	15.4813	14.5322	12.8586	21.1846	17.0264	26.5675	0.589085	0.0211708
ENSMUSG00000027962.14	Vcam1	protein_coding	0.709067	0.811441	1.25935	2.21332	1.31817	6.78855	1.87355	0.0212599
ENSMUSG00000027597.15	Ahcy	protein_coding	87.6141	101.201	60.6457	117.486	142.069	126.931	0.632109	0.0213576
ENSMUSG00000020303.2	Stc2	protein_coding	8.44972	6.19646	7.9538	12.2523	19.5529	8.54854	0.841973	0.0217389
ENSMUSG00000040136.10	Abcc8	protein_coding	0.177267	0.368837	0.0662817	1.10666	0.164771	11.1466	4.30071	0.0217982
ENSMUSG00000003153.10	Slc2a3	protein_coding	11.4633	12.2454	11.5993	14.9399	24.7157	17.5999	0.702811	0.0218519
ENSMUSG00000020799.16	Tekt1	protein_coding	11.8178	10.475	11.6656	19.7618	20.3767	12.1523	0.626514	0.0221131
ENSMUSG00000035504.16	Reep6	protein_coding	5.79071	7.2292	6.42932	11.6199	10.4355	8.71616	0.666296	0.0222161
ENSMUSG00000052581.13	Lrrtm4	protein_coding	6.02707	5.53255	4.90484	9.4066	7.74425	8.63235	0.63982	0.0224418
ENSMUSG00000031765.7	Mt1	protein_coding	0.945423	0.295069	1.06051	1.89713	1.48294	4.27427	1.69581	0.022442
ENSMUSG00000053477.16	Tcf4	protein_coding	144.236	154.911	150.062	174.615	195.254	402.536	0.781636	0.0240101
ENSMUSG00000028214.13	Gem	protein_coding	1.12269	0.811441	1.12679	2.45046	1.53787	2.68189	1.08385	0.0240101
ENSMUSG00000030579.10	Tyrobp	protein_coding	0.945423	2.06549	1.52448	4.50568	3.07573	2.09523	1.10654	0.0240101
ENSMUSG00000036908.16	Unc93b1	protein_coding	3.95896	4.72111	4.77228	7.35138	7.03024	6.62093	0.646426	0.0255706
ENSMUSG00000019874.11	Fabp7	protein_coding	13.945	8.33571	12.1958	21.3427	21.7498	80.2054	1.83645	0.0259115
ENSMUSG00000049537.10	Tecrl	protein_coding	0.472711	1.10651	1.12679	1.97618	2.3068	1.59238	1.1485	0.0271237
ENSMUSG00000036602.13	Alx1	protein_coding	0.295445	0.663906	0.463972	8.37899	1.09848	0.670474	2.81987	0.0284066
ENSMUSG00000024039.14	Cbs	protein_coding	2.1272	1.62288	1.92217	2.84569	3.2405	4.02284	0.817938	0.0286325
ENSMUSG00000020950.10	Foxg1	protein_coding	15.8092	12.151	10.1192	16.0055	16.7248	173.549	2.43623	0.0288097
ENSMUSG00000070880.10	Gad1	protein_coding	0.222765	0	0.132563	0.0790471	0.219695	7.37521	4.31325	0.0288097
ENSMUSG00000024517.16	Grp	protein_coding	0.0590889	0.221302	0.265127	0.869518	0.384466	0.670474	1.77086	0.0309623
ENSMUSG00000048904.4	Neurog1	protein_coding	1.47722	0.516372	1.59076	2.13427	2.58142	7.12378	1.70156	0.0313281
ENSMUSG00000042417.4	Ccno	protein_coding	1.0636	1.18028	0.79538	2.21332	2.3068	1.92761	1.08861	0.0317656
ENSMUSG00000002699.13	Lcp2	protein_coding	0.649978	1.40158	0.596535	2.29237	1.48294	2.43047	1.2272	0.0319349
ENSMUSG00000005968.14	Tuft1	protein_coding	4.91324	6.20236	5.36086	10.1718	8.03315	6.81537	0.606405	0.0322707
ENSMUSG00000028081.6	Rps3a1	protein_coding	250.848	235.637	246.873	528.923	662.678	260.662	0.985818	0.0322707
ENSMUSG00000049313.8	Sorl1	protein_coding	13.4132	12.5405	12.9912	17.3113	16.3124	66.7959	1.36427	0.0322707
ENSMUSG00000023800.14	Tiam2	protein_coding	3.24989	6.41776	3.44665	4.26854	4.66852	108.03	3.15501	0.0322951
ENSMUSG00000000632.13	Sez6	protein_coding	11.5814	7.59804	8.74918	11.1456	12.0832	107.024	2.21946	0.0326533
ENSMUSG00000029373.7	Pf4	protein_coding	0.827245	0.811441	1.39192	2.13427	1.70264	3.01713	1.15424	0.0331082
ENSMUSG00000055866.9	Per2	protein_coding	4.96347	5.75385	6.29676	8.45804	8.62303	9.80568	0.65964	0.0345446
ENSMUSG00000026288.14	Inpp5d	protein_coding	1.94993	2.65563	3.11524	4.34759	3.78974	4.77713	0.738658	0.0348839
ENSMUSG00000022372.14	Sla	protein_coding	0.354534	1.47535	1.65704	1.97618	1.64771	14.3314	2.35856	0.0366268
ENSMUSG00000022211.8	Lrrc16b	protein_coding	48.6302	46.621	43.5471	57.4672	52.6719	100.739	0.601468	0.0386302
ENSMUSG00000028525.16	Pde4b	protein_coding	3.78169	4.0572	4.17575	5.05901	6.31623	11.9847	0.952842	0.0388336
ENSMUSG00000049571.17	Cfap46	protein_coding	2.83627	2.43432	3.71177	5.3752	4.99806	4.02284	0.680509	0.0390597
ENSMUSG00000039533.8	Mmd2	protein_coding	1.5954	1.54911	2.25358	2.60855	3.2405	17.5999	2.11079	0.0390597
ENSMUSG00000009876.13	Cox4i2	protein_coding	21.5675	12.688	17.5646	36.1245	32.405	18.1866	0.742035	0.0394948
ENSMUSG00000031438.11	Rnf128	protein_coding	0.590889	0.737674	0.530253	1.81808	1.31817	0.921901	1.12836	0.0396079
ENSMUSG00000074629.2	4930518I15Rik	protein_coding	1.18178	1.54911	0.927944	1.97618	2.3068	2.68189	0.931288	0.0396261
ENSMUSG00000026628.13	Atf3	protein_coding	0.945423	0.811441	0.662817	1.58094	2.25187	1.42476	1.12932	0.0396824
ENSMUSG00000009145.6	Dqx1	protein_coding	1.24087	1.62288	1.25935	3.24093	2.14203	2.34666	0.899649	0.0397065
ENSMUSG00000055541.17	Lair1	protein_coding	0.649978	1.03274	1.19307	1.58094	2.19695	2.26285	1.08167	0.0414541
ENSMUSG00000015950.13	Ncf1	protein_coding	1.77267	2.21302	1.65704	2.37141	3.57005	4.02284	0.826717	0.0419151
ENSMUSG00000033220.6	Rac2	protein_coding	0.827245	1.69665	1.25935	3.39902	2.47157	2.09523	1.08432	0.0425319
ENSMUSG00000029055.17	Plch2	protein_coding	2.24538	1.99172	1.65704	2.37141	2.63634	11.6495	1.4857	0.0426059
ENSMUSG00000078552.10	Dcdc2b	protein_coding	0.472711	0.958976	0.265127	1.73904	1.1534	1.08952	1.24083	0.0427085
ENSMUSG00000021991.8	Cacna2d3	protein_coding	7.03158	6.04892	5.70022	8.93232	11.9734	9.0514	0.677362	0.0427726
ENSMUSG00000036928.14	Stag3	protein_coding	3.1908	5.31125	4.97113	5.84948	8.95257	7.96188	0.767544	0.0432575
ENSMUSG00000090223.1	Pcp4	protein_coding	0.590889	0.516372	0.596535	0.790471	0.87878	6.28569	2.19574	0.0434427
ENSMUSG00000079177.2	Fam228a	protein_coding	0.768156	0.663906	0.132563	1.26475	1.70264	1.17333	1.39949	0.0445809
ENSMUSG00000017390.15	Aldoc	protein_coding	2.06811	2.50809	1.4582	1.65999	1.86741	49.0284	3.11725	0.0445809
ENSMUSG00000053963.7	6330403A02Rik	protein_coding	2.1272	5.38502	3.31408	7.43042	6.04161	5.78284	0.841054	0.0462388
ENSMUSG00000029070.9	Mxra8	protein_coding	8.62698	7.2292	8.21893	14.4656	9.99613	11.9009	0.586673	0.0470422
ENSMUSG00000024793.14	Tnfrsf25	protein_coding	3.36807	2.72939	2.78383	6.00758	4.50375	3.85522	0.685478	0.047298
ENSMUSG00000044674.6	Fzd1	protein_coding	17.2073	21.1793	19.2409	25.3741	20.9941	47.9389	0.707682	0.0478521
ENSMUSG00000030088.15	Aldh1l1	protein_coding	4.54985	3.98344	4.50715	6.24472	5.98669	8.54854	0.660924	0.0491006

## Sheet: Supplementary Data 2-2
Supplementary Data 2-2. Differentially expressed genes in E14.5 Pou4f2-null retina
GencodeID	Gene Symbol	class	WT.1	WT.2	WT.3	Pou4f2.1	Pou4f2.2	Pou4f2.3	logFC(Pou4f2/WT)	FDR(Pou4f2 vs WT)
ENSMUSG00000057098.14	Ebf1	protein_coding	94.4241	93.6846	97.9643	12.4743	13.3408	14.7923	-2.81015	1.44209e-93
ENSMUSG00000025094.7	Slc18a2	protein_coding	59.0298	52.006	56.472	13.2539	12.2897	11.724	-2.1756	3.7614e-75
ENSMUSG00000031688.4	Pou4f2	protein_coding	157.72	149.734	139.694	7.40271	6.96592	8.7971	-4.26824	2.27454e-67
ENSMUSG00000025407.6	Gli1	protein_coding	147.545	121.347	143.102	25.6503	22.5177	29.1267	-2.41472	2.97154e-46
ENSMUSG00000026100.6	Mstn	protein_coding	22.8674	15.9338	25.2533	0.389821	0.889387	0.503764	-5.07941	3.58767e-46
ENSMUSG00000064325.4	Hhip	protein_coding	45.0258	30.8348	38.9073	4.59989	3.07243	4.30489	-3.27662	1.27307e-42
ENSMUSG00000001504.10	Irx2	protein_coding	51.9492	41.7575	45.2711	6.28704	7.21616	7.30824	-2.73154	1.32286e-41
ENSMUSG00000032387.14	Rbpms2	protein_coding	54.6602	45.3765	54.1535	14.9691	15.9685	16.3494	-1.70205	3.9689e-38
ENSMUSG00000096257.2	Ccer2	protein_coding	9.86785	10.5487	10.3399	0.54575	0.202133	0.27478	-5.0116	9.76714e-35
ENSMUSG00000023064.4	Sncg	protein_coding	229.62	153.215	232.118	20.2707	16.9792	16.4868	-3.51853	1.10561e-32
ENSMUSG00000031737.11	Irx5	protein_coding	22.5731	18.326	19.0699	2.99071	3.48761	2.80551	-2.68319	4.37503e-32
ENSMUSG00000031586.16	Rbpms	protein_coding	71.6158	57.1697	71.3191	21.0504	18.5154	18.9598	-1.77808	2.189e-29
ENSMUSG00000010476.14	Ebf3	protein_coding	260.582	249.555	277.787	75.8593	68.7254	70.756	-1.87214	8.54915e-29
ENSMUSG00000029651.16	Mtus2	protein_coding	54.1845	49.1291	58.6593	20.5046	19.1218	20.8375	-1.42361	5.34684e-28
ENSMUSG00000021604.15	Irx4	protein_coding	20.7916	10.9323	17.0158	1.0915	1.05594	1.33131	-3.79775	6.84473e-28
ENSMUSG00000047261.9	Gap43	protein_coding	521.105	385.139	492.804	152.966	148.043	176.272	-1.55147	3.037e-27
ENSMUSG00000059049.14	Frem1	protein_coding	80.0064	54.9567	76.2239	16.2166	15.4834	16.9906	-2.1173	4.8712e-25
ENSMUSG00000029207.16	Apbb2	protein_coding	80.2428	60.4892	77.881	25.4164	24.4986	27.4322	-1.49946	2.77601e-23
ENSMUSG00000045382.6	Cxcr4	protein_coding	51.1119	44.408	51.2357	7.79643	8.24704	8.79297	-2.55963	4.40256e-23
ENSMUSG00000043629.12	1700019D03Rik	protein_coding	13.8268	8.40948	11.1353	1.55929	1.41493	1.4197	-2.93158	6.56677e-23
ENSMUSG00000021466.11	Ptch1	protein_coding	130.941	113.897	120.765	59.2529	58.9825	63.0163	-1.01226	1.23795e-20
ENSMUSG00000037071.2	Scd1	protein_coding	36.6316	38.5493	37.5956	15.9024	13.416	12.4929	-1.44036	2.00321e-20
ENSMUSG00000040373.12	Cacng5	protein_coding	15.4222	8.85208	13.0575	1.48132	1.2128	1.3739	-3.20659	2.36711e-20
ENSMUSG00000023192.12	Grm2	protein_coding	19.1448	22.9416	21.2764	6.23714	6.95339	5.81619	-1.73118	3.57659e-20
ENSMUSG00000025085.16	Ablim1	protein_coding	115.992	100.766	131.901	42.8804	47.5014	46.9417	-1.34275	2.7234e-19
ENSMUSG00000047992.10	Fam69c	protein_coding	35.0397	29.2119	32.942	10.993	9.78326	10.3501	-1.64704	2.17133e-17
ENSMUSG00000028681.11	Ptch2	protein_coding	24.581	17.4829	22.4695	6.78289	6.34699	6.41154	-1.72829	4.97142e-17
ENSMUSG00000031492.13	Chrnb3	protein_coding	5.14074	1.91795	3.84434	0.311857	0.0808534	0.0915935	-4.64726	2.58358e-16
ENSMUSG00000048782.15	Insc	protein_coding	4.90438	6.71283	5.4351	0.54575	0.84896	0.778545	-2.9128	3.65351e-16
ENSMUSG00000039683.16	Sdk1	protein_coding	48.5711	42.5638	51.8986	23.8571	22.5985	23.6311	-1.03155	6.53097e-16
ENSMUSG00000040209.12	Zfp704	protein_coding	269.8	218.204	253.594	108.37	93.7495	105.79	-1.26896	1.92576e-15
ENSMUSG00000024044.16	Epb41l3	protein_coding	126.096	122.823	124.079	74.8457	78.8725	78.5414	-0.682024	3.05073e-15
ENSMUSG00000031734.13	Irx3	protein_coding	23.0423	18.0346	23.6056	3.21759	5.12287	4.16476	-2.35307	3.0976e-15
ENSMUSG00000002633.4	Shh	protein_coding	6.61796	3.90967	4.706	0.54575	0.687254	0.732748	-2.91954	4.16194e-14
ENSMUSG00000093930.1	Hmgcs1	protein_coding	927.164	895.831	826.135	581.38	532.541	552.354	-0.669229	4.68568e-14
ENSMUSG00000029608.10	Rph3a	protein_coding	79.1201	43.5965	71.5842	11.2269	10.8748	12.9147	-2.47141	5.85999e-14
ENSMUSG00000021451.15	Sema4d	protein_coding	109.078	81.2916	90.1431	47.4023	45.5204	49.8726	-0.975235	1.14291e-13
ENSMUSG00000022144.3	Gdnf	protein_coding	3.13171	1.62288	2.78383	0.0779643	0.161707	0.0915935	-4.35063	2.3758e-13
ENSMUSG00000027220.2	Syt13	protein_coding	139.863	112.274	126.598	51.0666	51.544	48.2698	-1.32815	2.61229e-13
ENSMUSG00000048349.9	Pou4f1	protein_coding	60.7907	45.5277	50.7333	18.4035	16.3198	16.0705	-1.6313	4.19975e-12
ENSMUSG00000051251.3	Nhlh1	protein_coding	20.5039	18.2205	19.8845	8.34218	9.37899	8.51819	-1.15471	1.26411e-11
ENSMUSG00000025056.4	Nr0b1	protein_coding	10.8724	8.99962	10.8039	1.71521	1.85963	3.02258	-2.19767	1.28108e-11
ENSMUSG00000045493.4	Bhlhe23	protein_coding	2.59991	2.58186	2.65127	0.467786	0.302392	0.320577	-2.87941	4.62979e-11
ENSMUSG00000039166.15	Akap7	protein_coding	49.3983	41.9736	46.9274	25.9621	20.4963	21.5703	-1.03159	4.93685e-11
ENSMUSG00000075707.5	Dio3	protein_coding	57.1981	48.3914	51.1032	23.935	25.0645	26.8827	-1.04466	7.14433e-11
ENSMUSG00000015134.15	Aldh1a3	protein_coding	168.403	164.796	170.344	94.8046	90.1919	112.843	-0.757035	1.01067e-10
ENSMUSG00000025366.7	Esyt1	protein_coding	86.7425	90.9552	93.3246	53.3276	55.9505	51.6587	-0.751114	1.10066e-10
ENSMUSG00000040867.12	Begain	protein_coding	32.8534	22.9416	29.3628	11.6946	12.7748	12.5941	-1.19858	2.42313e-10
ENSMUSG00000035357.16	Pdzrn3	protein_coding	100.747	90.365	105.587	58.0054	61.4081	62.0546	-0.7083	8.41241e-10
ENSMUSG00000033721.16	Vav3	protein_coding	30.4899	28.7693	30.7547	18.0098	15.6856	17.1738	-0.829663	1.42591e-09
ENSMUSG00000022076.9	Klhl1	protein_coding	20.2675	13.0568	19.9508	6.00325	4.00224	5.99937	-1.7449	3.05831e-09
ENSMUSG00000003657.8	Calb2	protein_coding	30.9035	20.1385	23.1323	9.35571	9.78326	10.9454	-1.30047	5.16402e-09
ENSMUSG00000022454.16	Nell2	protein_coding	126.687	82.3981	122.687	14.5014	14.6749	14.8839	-2.91201	6.16438e-09
ENSMUSG00000034324.16	Tmem132c	protein_coding	12.9405	8.99962	12.461	3.35246	3.9513	4.03011	-1.59285	6.70036e-09
ENSMUSG00000004347.16	Pde1c	protein_coding	40.5941	49.1291	47.4577	18.1657	22.3964	22.2114	-1.12201	7.62102e-09
ENSMUSG00000030206.13	Gsg1	protein_coding	1.77267	1.03274	1.12679	0.0779643	0	0.183187	-3.85173	7.91313e-09
ENSMUSG00000024497.3	Pou4f3	protein_coding	7.20885	6.12269	7.09214	1.55929	1.57664	1.23651	-2.22436	8.22717e-09
ENSMUSG00000035189.16	Ano4	protein_coding	10.0451	9.44222	11.5993	2.183	1.33408	1.92346	-2.5275	1.84201e-08
ENSMUSG00000044469.7	Tnfaip8l1	protein_coding	12.5269	12.4667	12.9249	6.23714	5.25547	6.45734	-1.08514	2.12047e-08
ENSMUSG00000062760.10	1810041L15Rik	protein_coding	93.3605	69.0463	98.6934	30.9518	31.8967	36.958	-1.38669	2.6557e-08
ENSMUSG00000022893.14	Adamts1	protein_coding	65.5887	58.0549	63.1664	31.8874	33.352	37.4617	-0.86143	3.03816e-08
ENSMUSG00000092544.8	Gm20422	protein_coding	1.14042	1.01061	1.59275	0	0	0	-7.3986	3.19714e-08
ENSMUSG00000029120.10	Ppp2r2c	protein_coding	31.8489	22.7941	28.236	4.75582	3.92139	4.62547	-2.64032	3.47682e-08
ENSMUSG00000050663.7	Trhde	protein_coding	11.5814	8.92585	11.533	3.89821	3.55755	3.84693	-1.50747	4.00394e-08
ENSMUSG00000059743.12	Fdps	protein_coding	153.959	128.405	140.566	94.4724	97.7004	89.6769	-0.586139	5.73235e-08
ENSMUSG00000052551.15	Adarb2	protein_coding	12.5859	12.0978	14.6483	6.15918	5.70016	6.13676	-1.13088	6.77589e-08
ENSMUSG00000029275.17	Gfi1	protein_coding	3.60442	1.77042	2.65127	0.233893	0.404267	0.320577	-2.99467	7.9461e-08
ENSMUSG00000050840.8	Cdh20	protein_coding	58.3799	51.9322	62.7688	29.7824	28.2987	37.5075	-0.855403	1.13466e-07
ENSMUSG00000074252.2	Gm10654	protein_coding	0.5318	0.663906	1.06051	0	0	0.0457967	-4.96249	1.1717e-07
ENSMUSG00000042581.14	Thsd7b	protein_coding	46.6802	46.5472	52.3625	17.6979	19.7282	17.8607	-1.3954	1.21065e-07
ENSMUSG00000002190.13	Clgn	protein_coding	10.8133	9.14715	11.3342	4.05414	3.43627	3.25157	-1.55302	1.56867e-07
ENSMUSG00000031738.14	Irx6	protein_coding	15.0074	12.1591	12.8865	5.20256	5.23081	5.82306	-1.29913	1.60899e-07
ENSMUSG00000024924.14	Vldlr	protein_coding	102.401	77.5295	101.08	54.1852	43.4587	43.1405	-1.00031	1.84818e-07
ENSMUSG00000028337.14	Coro2a	protein_coding	13.5314	13.647	13.5877	5.4575	5.33632	5.6788	-1.30603	2.23514e-07
ENSMUSG00000017639.13	Rab11fip4	protein_coding	190.739	152.772	175.182	112.035	104.22	110.737	-0.666664	2.25038e-07
ENSMUSG00000041831.15	Sytl3	protein_coding	1.0636	1.03274	1.4582	0.0779643	0.0808534	0.183187	-3.25352	2.39191e-07
ENSMUSG00000043463.6	Rab9b	protein_coding	11.1087	10.77	11.2679	4.44396	4.48736	6.09097	-1.13223	2.45769e-07
ENSMUSG00000046546.3	Fam43a	protein_coding	9.39514	9.88483	9.61084	4.83379	4.93206	4.12171	-1.05813	2.63161e-07
ENSMUSG00000060371.12	Caln1	protein_coding	10.1633	7.2292	11.0028	1.79318	1.98091	2.10665	-2.26275	2.68618e-07
ENSMUSG00000030761.15	Myo7a	protein_coding	34.3307	32.015	35.063	13.7217	19.9304	13.739	-1.09066	3.20325e-07
ENSMUSG00000070348.5	Ccnd1	protein_coding	3114.58	2674.66	3166.08	1752.33	1672.05	1868.42	-0.758729	3.96893e-07
ENSMUSG00000039114.15	Nrn1	protein_coding	29.4854	21.9089	31.8152	2.183	3.43627	2.19824	-3.40258	4.3216e-07
ENSMUSG00000034926.3	Dhcr24	protein_coding	297.808	271.169	256.245	184.541	177.837	183.462	-0.596653	5.13163e-07
ENSMUSG00000031278.12	Acsl4	protein_coding	51.5255	48.5389	46.9937	32.823	28.0157	32.5615	-0.658987	5.1445e-07
ENSMUSG00000000567.5	Sox9	protein_coding	66.8887	50.1618	59.1895	36.3314	36.667	38.9272	-0.655826	5.37632e-07
ENSMUSG00000005360.14	Slc1a3	protein_coding	164.208	132.412	170.013	35.7076	29.3902	43.0031	-2.10984	5.71246e-07
ENSMUSG00000090125.3	Pou3f1	protein_coding	55.189	40.4245	39.1725	21.0504	25.5497	27.1117	-0.866573	6.11558e-07
ENSMUSG00000049511.5	Htr1b	protein_coding	9.09969	8.11441	7.55611	2.72875	2.14261	3.52635	-1.5612	6.55965e-07
ENSMUSG00000014846.12	Tppp3	protein_coding	44.3758	34.5969	42.6191	19.569	21.0219	19.5552	-1.01513	7.00909e-07
ENSMUSG00000039488.15	Cntn5	protein_coding	2.00902	2.13925	2.78383	0.623714	0.48512	0.503764	-2.11852	7.68002e-07
ENSMUSG00000090053.9	Palm2	protein_coding	4.31349	4.20474	4.46142	0.701679	1.29244	0.732748	-2.20656	1.28594e-06
ENSMUSG00000023945.6	Slc5a7	protein_coding	4.96347	4.20474	4.04318	1.32539	1.33408	1.92346	-1.51231	1.37387e-06
ENSMUSG00000040274.11	Cdk6	protein_coding	109.196	102.978	94.6403	62.4494	51.7057	57.8825	-0.836494	1.40149e-06
ENSMUSG00000021196.13	Pfkp	protein_coding	155.049	171.288	183.998	98.235	91.2026	84.4034	-0.898656	1.41356e-06
ENSMUSG00000033717.5	Adra2a	protein_coding	7.68156	3.76214	5.76651	1.40336	1.65749	1.51129	-1.90369	1.42067e-06
ENSMUSG00000025582.4	Nptx1	protein_coding	19.0857	17.0403	19.288	7.09475	6.54912	7.0069	-1.42537	1.73341e-06
ENSMUSG00000019785.13	Clvs2	protein_coding	3.78169	3.09823	4.50715	1.24743	1.09152	0.961731	-1.8001	2.43998e-06
ENSMUSG00000020838.12	Slc6a4	protein_coding	2.48173	1.47535	2.65127	0	0	0.320577	-4.17016	2.55072e-06
ENSMUSG00000020658.9	Efr3b	protein_coding	116.169	100.102	111.817	70.7136	65.3699	72.313	-0.655781	2.92887e-06
ENSMUSG00000063446.4	Plppr1	protein_coding	49.6831	35.6296	42.6602	27.4434	24.2463	25.9164	-0.726929	3.22922e-06
ENSMUSG00000028937.14	Acot7	protein_coding	75.6929	54.6616	67.7399	33.8365	37.4351	40.3927	-0.82569	3.57035e-06
ENSMUSG00000078503.9	Gm13225	protein_coding	0.711431	3.65222	2.29997	0.168403	0.126536	0.0686951	-4.16374	3.5837e-06
ENSMUSG00000043079.17	Synpo	protein_coding	14.4177	16.819	13.3889	5.22361	6.95339	4.94605	-1.37306	4.2674e-06
ENSMUSG00000024256.6	Adcyap1	protein_coding	11.5223	10.6963	11.4004	5.53546	5.21504	5.49561	-1.05174	5.53946e-06
ENSMUSG00000044499.11	Hs3st5	protein_coding	12.8223	10.9913	11.7319	6.15918	5.82144	5.95358	-0.991354	5.53946e-06
ENSMUSG00000025092.6	Hspa12a	protein_coding	149.731	137.355	147.013	89.1911	89.06	96.3105	-0.660727	7.05732e-06
ENSMUSG00000034751.16	Mast4	protein_coding	53.6527	42.0474	48.9822	31.6535	33.5137	30.409	-0.599185	1.0761e-05
ENSMUSG00000006154.13	Eps8l1	protein_coding	5.37709	7.52427	7.15842	2.65079	1.57664	1.32811	-1.88288	1.12197e-05
ENSMUSG00000032698.15	Lmo2	protein_coding	24.7583	19.4008	29.2302	5.61343	7.23638	9.7547	-1.69177	1.18388e-05
ENSMUSG00000074649.6	BC029722	protein_coding	17.963	17.1878	16.6367	10.4472	10.1471	10.1211	-0.755775	1.66578e-05
ENSMUSG00000006219.12	Fblim1	protein_coding	24.9355	17.3353	24.1265	9.04386	11.5216	10.8996	-1.07179	1.81873e-05
ENSMUSG00000029875.4	Ccdc184	protein_coding	10.5178	6.12269	8.94803	2.65079	3.19371	4.1675	-1.34103	2.2536e-05
ENSMUSG00000022054.11	Nefm	protein_coding	610.507	570.886	658.575	310.532	304.898	276.887	-1.04412	2.33314e-05
ENSMUSG00000066438.6	Plekhd1	protein_coding	15.1268	12.5405	16.1064	3.2745	2.82987	2.61041	-2.33051	2.76878e-05
ENSMUSG00000060969.8	Irx1	protein_coding	3.66351	2.65563	3.84434	0.701679	1.37451	0.961731	-1.69011	3.00295e-05
ENSMUSG00000052837.6	Junb	protein_coding	7.20885	9.29469	9.67713	2.33893	4.12352	4.30489	-1.247	3.00886e-05
ENSMUSG00000103034.1	Gm8797	protein_coding	50.2734	44.1852	56.8465	12.0665	21.076	14.4713	-1.6639	3.16996e-05
ENSMUSG00000031072.14	Oraov1	protein_coding	880.839	778.983	879.16	538.499	528.255	580.199	-0.624457	3.17339e-05
ENSMUSG00000068263.11	Efcc1	protein_coding	2.30447	1.62288	2.5187	0.233893	0.323413	0.824341	-2.14896	3.18528e-05
ENSMUSG00000022055.7	Nefl	protein_coding	485.77	440.76	489.556	208.009	192.795	196.926	-1.24442	3.20767e-05
ENSMUSG00000015401.12	Tmem27	protein_coding	1.00451	1.47535	1.19307	0.311857	0.24256	0.183187	-2.32178	3.24166e-05
ENSMUSG00000028546.17	Elavl4	protein_coding	225.011	253.981	221.381	146.261	128.193	124.521	-0.812341	3.77799e-05
ENSMUSG00000048899.8	Rimkla	protein_coding	26.5309	19.6959	23.4637	10.6031	12.411	11.2202	-1.02292	3.87614e-05
ENSMUSG00000036452.17	Arhgap26	protein_coding	36.2215	26.7776	32.2792	19.4131	18.0303	19.4178	-0.748163	4.03829e-05
ENSMUSG00000026247.13	Ecel1	protein_coding	11.286	9.29469	10.6714	4.366	5.49803	4.48808	-1.11433	4.20293e-05
ENSMUSG00000041309.17	Nkx6-2	protein_coding	6.49978	6.12269	7.42355	3.11857	3.39584	3.52635	-0.988047	4.8112e-05
ENSMUSG00000045287.6	Rtn4rl1	protein_coding	32.558	22.4253	26.2475	11.3828	12.4918	15.4793	-1.04235	4.99038e-05
ENSMUSG00000028393.10	Alad	protein_coding	40.3577	30.1709	40.1667	24.4808	24.2964	23.3105	-0.621856	5.21171e-05
ENSMUSG00000030905.5	Crym	protein_coding	14.7722	8.11441	9.94225	2.72875	2.95115	3.02258	-1.91188	5.85914e-05
ENSMUSG00000051065.8	Mb21d2	protein_coding	77.2292	61.5957	66.2817	45.2193	44.5502	45.2014	-0.604937	6.54778e-05
ENSMUSG00000052512.17	Nav2	protein_coding	52.1755	42.1212	50.109	21.752	23.0028	22.4862	-1.10226	6.93919e-05
ENSMUSG00000034612.7	Chst11	protein_coding	49.5165	34.0805	45.6018	26.7418	24.4986	27.5238	-0.716825	8.06957e-05
ENSMUSG00000033960.5	9430020K01Rik	protein_coding	43.3713	35.8509	41.2272	25.8062	23.6496	29.4015	-0.612439	9.33395e-05
ENSMUSG00000022421.18	Nptxr	protein_coding	40.0623	27.6163	33.6048	17.386	17.0601	19.2314	-0.916609	9.7997e-05
ENSMUSG00000042596.7	Tfap2d	protein_coding	11.9951	10.1799	11.4004	5.69139	4.97248	6.45734	-0.974387	0.000103083
ENSMUSG00000037936.15	Scarb1	protein_coding	35.867	26.2612	31.4838	17.542	18.9601	20.9291	-0.702986	0.000114535
ENSMUSG00000004085.14	Zak	protein_coding	18.4357	20.7286	20.3485	13.4878	12.0876	13.0979	-0.624893	0.000138954
ENSMUSG00000051111.15	Sv2c	protein_coding	26.8264	27.0726	32.2792	7.56254	6.83211	9.34253	-1.85883	0.000189887
ENSMUSG00000094786.1	Gm14403	protein_coding	4.31054	6.01278	4.7166	2.09022	2.37062	2.25457	-1.14511	0.000233242
ENSMUSG00000021219.16	Rgs6	protein_coding	33.2671	23.5318	32.4117	8.03032	5.86187	7.41907	-2.06722	0.00026796
ENSMUSG00000039639.6	Kcne1	protein_coding	2.42265	2.21302	2.5187	1.16946	0.565974	0.503764	-1.7566	0.000292423
ENSMUSG00000046186.8	Cd109	protein_coding	12.2905	13.7207	10.8039	6.39307	6.87254	7.51066	-0.816891	0.000293462
ENSMUSG00000071658.4	Gng3	protein_coding	95.724	75.0214	93.0595	55.1208	59.3868	56.101	-0.628667	0.000311968
ENSMUSG00000039096.10	Rsad1	protein_coding	11.4042	11.3602	11.7981	5.76936	7.15552	6.59473	-0.811897	0.000334704
ENSMUSG00000020701.12	Tmem132e	protein_coding	82.8427	66.4644	73.6389	46.3108	46.2481	44.1481	-0.706383	0.000334704
ENSMUSG00000050069.3	Grem2	protein_coding	1.5954	1.84418	2.25358	0.467786	0.404267	0.366374	-2.19797	0.000346632
ENSMUSG00000046961.7	Gpr156	protein_coding	11.3451	11.1389	11.5993	4.83379	5.37675	4.39649	-1.21977	0.000371414
ENSMUSG00000069072.9	Slc7a14	protein_coding	6.73614	4.8443	5.50138	1.94911	1.61707	2.35349	-1.52997	0.00042036
ENSMUSG00000039904.9	Gpr37	protein_coding	49.5165	33.0478	40.0341	22.1419	19.4452	22.7152	-0.933	0.000442158
ENSMUSG00000032511.17	Scn5a	protein_coding	9.39277	8.11293	10.3399	4.28804	5.01048	4.39099	-1.01845	0.000458076
ENSMUSG00000027071.14	P2rx3	protein_coding	15.7177	11.9503	15.3111	1.32539	1.53621	1.28231	-3.366	0.000485199
ENSMUSG00000075053.2	Vdac3-ps1	protein_coding	6.71841	9.88704	11.2407	2.98681	3.36229	4.36443	-1.36552	0.000487897
ENSMUSG00000003974.6	Grm3	protein_coding	1.89085	1.10651	1.92217	0.54575	0.404267	0.595358	-1.68815	0.000546488
ENSMUSG00000028012.15	Rrh	protein_coding	12.0541	11.6552	12.7261	4.67786	4.77035	2.24404	-1.64394	0.000684981
ENSMUSG00000022438.6	Parvb	protein_coding	50.4619	39.1705	45.403	23.0774	26.3582	25.692	-0.844531	0.000705415
ENSMUSG00000027971.16	Ndst4	protein_coding	11.1448	10.2537	13.5877	5.4575	4.2917	6.31995	-1.12503	0.000712488
ENSMUSG00000036560.14	Lgi4	protein_coding	6.73614	5.90139	6.29676	2.96264	3.43627	2.7478	-1.04438	0.0010937
ENSMUSG00000109824.1	Olfr643	protein_coding	0.236356	0.368837	0.512357	0	0.0404267	0	-3.96149	0.00116814
ENSMUSG00000030500.6	Slc17a6	protein_coding	39.3532	30.5397	36.5212	14.9691	12.1684	12.5483	-1.42486	0.00128152
ENSMUSG00000078591.1	Hs3st4	protein_coding	17.3131	10.3274	17.0344	6.23714	6.34699	9.11355	-1.03866	0.00137874
ENSMUSG00000032313.11	Tmem266	protein_coding	4.60894	2.87693	3.38037	0.701679	1.57664	1.64868	-1.4168	0.00144026
ENSMUSG00000019256.17	Ahr	protein_coding	10.3996	11.0651	12.3947	7.56254	7.15552	6.36575	-0.688688	0.0017809
ENSMUSG00000052560.15	Cpne8	protein_coding	13.6466	15.86	16.4379	10.837	8.16417	10.5332	-0.645842	0.00196371
ENSMUSG00000048087.5	Gm4737	protein_coding	107.721	100.503	129.936	42.9349	54.029	50.6622	-1.19493	0.00208154
ENSMUSG00000034853.16	Acot11	protein_coding	7.62247	6.27023	8.94803	4.05414	4.00224	4.71706	-0.836702	0.00210913
ENSMUSG00000021983.15	Atp8a2	protein_coding	16.7222	16.1551	17.4321	9.12182	7.07467	7.92284	-1.06585	0.00224192
ENSMUSG00000046727.12	Cystm1	protein_coding	4.84529	3.172	4.77228	1.55929	1.69792	2.19824	-1.21817	0.00228373
ENSMUSG00000020870.7	Cdc34b	protein_coding	1.78862	1.85746	2.49153	0.827981	0.698977	0.799611	-1.4041	0.00234705
ENSMUSG00000028755.3	Cda	protein_coding	4.13622	4.27851	4.37459	2.26096	1.53621	2.47302	-1.04244	0.00239815
ENSMUSG00000041046.7	Ramp3	protein_coding	7.20885	3.31953	5.30253	2.02707	2.38517	2.06085	-1.28781	0.00241685
ENSMUSG00000022894.5	Adamts5	protein_coding	18.0221	20.2123	21.1439	10.993	11.2386	10.9454	-0.838315	0.00279298
ENSMUSG00000044912.9	Syt16	protein_coding	15.954	11.2126	13.654	7.25068	6.54912	6.31995	-1.02564	0.00312097
ENSMUSG00000091955.2	Gm9844	protein_coding	36.878	20.4638	59.224	5.67268	11.328	7.07468	-2.27153	0.00331901
ENSMUSG00000050896.12	Rtn4rl2	protein_coding	10.2224	4.13097	5.4351	1.87114	2.87029	3.11418	-1.31769	0.0033254
ENSMUSG00000001552.14	Jup	protein_coding	74.5702	48.7602	59.9849	34.3823	39.8203	44.9266	-0.620245	0.00361242
ENSMUSG00000019888.15	Mgat4c	protein_coding	2.24538	1.69665	1.59076	0.935571	0.36384	0.641154	-1.58719	0.0037865
ENSMUSG00000026888.14	Grb14	protein_coding	10.8133	5.01618	7.09214	2.88468	2.99157	3.52635	-1.28429	0.00420352
ENSMUSG00000046607.6	Hrk	protein_coding	4.90438	4.86865	4.63972	2.65079	2.54688	1.32811	-1.15749	0.00421831
ENSMUSG00000048747.14	E130114P18Rik	protein_coding	29.899	18.8107	25.3196	15.5929	14.9983	17.4944	-0.625003	0.004302
ENSMUSG00000020431.5	Adcy1	protein_coding	62.9888	43.6703	52.6277	34.3823	31.0881	32.0577	-0.709852	0.00453906
ENSMUSG00000078994.8	Zfp429	protein_coding	2.61055	2.83045	3.47979	1.72379	1.1651	1.04279	-1.21949	0.00459631
ENSMUSG00000050447.15	Lypd6	protein_coding	17.1358	12.688	19.2217	9.04386	6.75126	10.0295	-0.929844	0.00479215
ENSMUSG00000027612.7	Mmp24	protein_coding	52.4119	38.359	42.9505	27.0536	25.3475	25.7836	-0.775802	0.00479215
ENSMUSG00000028392.15	Bspry	protein_coding	1.35905	0.663906	1.78961	0.155929	0.565974	0.0915935	-2.11132	0.00514053
ENSMUSG00000048022.11	Tmem229a	protein_coding	17.0767	15.1961	15.4436	10.0574	7.15552	11.8156	-0.722662	0.00551551
ENSMUSG00000053830.3	Gm9923	protein_coding	6.01348	8.78496	6.20397	2.66794	2.77853	3.09174	-1.29042	0.00578178
ENSMUSG00000038156.16	Spon1	protein_coding	47.212	35.6296	47.06	25.5723	32.5839	27.936	-0.590712	0.00612448
ENSMUSG00000006711.15	D130043K22Rik	protein_coding	1.83471	2.80316	2.78648	0.54575	1.09152	0.871054	-1.50492	0.00627128
ENSMUSG00000046321.8	Hs3st2	protein_coding	2.18629	0.885208	1.52448	0.233893	0.202133	0.457967	-2.32524	0.00633088
ENSMUSG00000030020.13	Prickle2	protein_coding	10.8133	11.6552	12.9249	6.31511	6.46827	8.4266	-0.731074	0.00700865
ENSMUSG00000021908.9	Gm6768	protein_coding	23.5026	28.0353	33.9303	5.78105	3.57938	8.6652	-2.24417	0.00712255
ENSMUSG00000037843.6	Vstm2l	protein_coding	22.6311	11.5815	15.7088	5.61343	7.19595	8.06023	-1.25397	0.00732992
ENSMUSG00000038729.21	Akap2	protein_coding	23.1038	25.3022	22.663	10.7591	16.4937	12.0903	-0.845661	0.00748876
ENSMUSG00000034731.9	Dgkh	protein_coding	12.9996	10.475	13.5877	4.28804	3.67883	4.12171	-1.61711	0.00782244
ENSMUSG00000039115.13	Itga9	protein_coding	10.0451	9.81106	11.4667	3.11857	6.14486	5.44981	-1.06992	0.00788787
ENSMUSG00000015843.10	Rxrg	protein_coding	20.7993	13.0568	19.288	9.74554	10.7535	11.495	-0.730698	0.0087036
ENSMUSG00000030752.8	Kdm8	protein_coding	12.9405	10.3274	12.1295	8.88793	6.91296	7.23588	-0.63687	0.00879612
ENSMUSG00000029219.10	Slc10a4	protein_coding	9.16646	5.77672	8.97852	4.06428	3.9513	5.05871	-0.871557	0.00891487
ENSMUSG00000040490.4	Lrfn2	protein_coding	2.89536	1.91795	2.85011	1.01354	0.72768	0.870138	-1.57022	0.0091269
ENSMUSG00000049409.9	Prokr1	protein_coding	8.44972	6.93413	8.88175	2.72875	3.15328	2.7478	-1.48701	0.0103604
ENSMUSG00000036885.14	Arhgef26	protein_coding	18.1994	16.3026	17.6309	9.35571	8.89387	11.1286	-0.826486	0.0104499
ENSMUSG00000028931.11	Kcnab2	protein_coding	26.6491	19.7261	24.0371	13.9158	15.876	14.1512	-0.679141	0.0104551
ENSMUSG00000057455.12	Rit2	protein_coding	5.61345	4.72111	5.63394	1.71521	2.14261	2.93099	-1.21654	0.0106578
ENSMUSG00000078307.2	AI593442	protein_coding	15.8949	11.5815	13.7866	8.65404	6.54912	9.38833	-0.753833	0.0109628
ENSMUSG00000053375.7	Atp6v1e2	protein_coding	2.24538	1.25405	1.59076	0.623714	0.6064	0.778545	-1.33895	0.0111933
ENSMUSG00000059857.15	Ntng1	protein_coding	5.79071	4.42604	6.1642	2.02707	1.57664	1.64868	-1.6472	0.0114579
ENSMUSG00000034488.14	Edil3	protein_coding	61.3934	53.4076	52.2962	31.3416	24.7816	34.5307	-0.883067	0.0114579
ENSMUSG00000078153.3	Psme2b	protein_coding	3.66351	4.21949	2.74207	0.93947	1.48245	1.72333	-1.32196	0.0117782
ENSMUSG00000030606.8	Hapln3	protein_coding	5.96798	4.94241	6.4956	2.41689	3.11285	3.80113	-0.879955	0.0119917
ENSMUSG00000040187.15	Arntl2	protein_coding	2.30683	3.69501	3.25774	0.551208	1.98333	0.785872	-1.40738	0.0121598
ENSMUSG00000047415.11	Gpr68	protein_coding	2.1272	1.18028	1.98845	0.389821	0.72768	0.595358	-1.57706	0.0121607
ENSMUSG00000030554.16	Synm	protein_coding	69.134	44.3342	62.835	8.65404	19.2431	7.37327	-2.31919	0.0121852
ENSMUSG00000004996.9	Mri1	protein_coding	14.9495	16.4501	17.4984	9.27775	11.9259	10.2585	-0.626528	0.0122223
ENSMUSG00000032890.17	Rims3	protein_coding	99.4466	65.7267	87.1604	52.1581	48.795	50.8802	-0.733664	0.0122404
ENSMUSG00000040138.7	Ndp	protein_coding	5.02256	3.09823	4.97113	2.26096	2.38517	1.87767	-1.01051	0.0137207
ENSMUSG00000063873.10	Slc24a3	protein_coding	14.2995	12.9831	13.9192	7.48457	7.03424	7.37327	-0.913412	0.0143268
ENSMUSG00000060780.2	Lrrtm1	protein_coding	14.5359	9.36846	12.5272	3.50839	3.92139	5.17503	-1.52656	0.0146909
ENSMUSG00000044156.14	Hepacam2	protein_coding	3.48625	2.28679	2.65127	1.01354	1.2128	1.83187	-1.0296	0.0155606
ENSMUSG00000066632.2	Pgk1-rs7	protein_coding	107.786	93.8372	82.2589	53.5155	27.552	14.5835	-1.57159	0.0163682
ENSMUSG00000060019.5	Gm10073	protein_coding	12.8843	12.3988	11.0399	5.08873	5.89259	5.26937	-1.15692	0.0169479
ENSMUSG00000103092.1	Pcdha5	protein_coding	2.60641	2.52063	2.7255	1.08994	1.20229	1.22598	-1.14461	0.0173315
ENSMUSG00000022103.9	Gfra2	protein_coding	14.9495	16.3764	16.7693	8.65404	9.17686	9.15935	-0.830898	0.0182555
ENSMUSG00000079598.3	Clec2l	protein_coding	8.80425	6.04892	8.15265	4.52193	4.52779	4.57967	-0.758694	0.0188302
ENSMUSG00000040420.14	Cdh18	protein_coding	4.84529	4.72111	4.83856	2.33893	2.70859	2.8394	-0.855556	0.0191416
ENSMUSG00000099104.1	Gm17087	protein_coding	0.846153	1.62657	1.02604	0.161386	0.181516	0	-3.29775	0.0200892
ENSMUSG00000033278.9	Ptprm	protein_coding	18.4948	20.1385	20.481	11.8506	10.5514	13.8764	-0.703707	0.0202518
ENSMUSG00000027217.13	Tspan18	protein_coding	44.0212	38.8016	44.7401	23.3113	30.0775	27.4322	-0.65552	0.0211021
ENSMUSG00000039684.8	Gm5422	protein_coding	2.99699	3.93328	3.18086	1.45092	1.27627	1.86713	-1.12874	0.0213154
ENSMUSG00000065952.13	C330021F23Rik	protein_coding	7.65379	9.51747	9.25292	5.3195	6.15537	5.67284	-0.611514	0.0227211
ENSMUSG00000024211.15	Grm8	protein_coding	2.00902	2.06549	2.45242	1.01354	1.25323	0.870138	-1.03929	0.0229364
ENSMUSG00000071151.3	Gm4799	protein_coding	1.42345	1.18618	1.7452	0.198809	0.36384	0.501474	-1.96224	0.0230964
ENSMUSG00000032172.7	Olfm2	protein_coding	23.3992	20.9499	24.1265	11.9285	12.0472	12.6399	-0.902577	0.0238735
ENSMUSG00000031376.15	Atp2b3	protein_coding	3.78169	2.72939	3.77806	1.40336	1.13195	1.14492	-1.49162	0.0246351
ENSMUSG00000067038.5	Rps12-ps3	protein_coding	265.328	223.049	220.038	82.3732	108.624	114.445	-1.21335	0.0247959
ENSMUSG00000034031.5	Ccdc182	protein_coding	4.96347	7.89311	5.36882	1.32539	3.47669	3.66374	-1.06495	0.0247959
ENSMUSG00000047712.7	Ust	protein_coding	11.0496	11.5815	10.6714	6.86086	8.3279	6.82371	-0.588789	0.0254111
ENSMUSG00000018507.16	Trpv2	protein_coding	10.1042	10.1061	12.5935	5.92529	7.43851	7.0527	-0.673819	0.0261414
ENSMUSG00000020912.4	Krt12	protein_coding	2.48173	1.25405	2.25358	0.233893	0.6064	1.09912	-1.5597	0.0263304
ENSMUSG00000020121.15	Srgap1	protein_coding	74.6293	62.1859	71.054	45.2973	43.014	42.5452	-0.668367	0.0273418
ENSMUSG00000091086.1	Rpl6l	protein_coding	7.7956	4.63997	1.4635	0.563682	1.41493	0.821135	-2.28329	0.0278114
ENSMUSG00000048070.4	Pirt	protein_coding	11.8769	7.67181	11.4004	0.935571	0.768107	1.00753	-3.50366	0.029084
ENSMUSG00000032649.14	Colgalt2	protein_coding	9.15878	10.1799	10.8702	4.44396	5.37675	6.64053	-0.865121	0.029084
ENSMUSG00000030792.8	Dkkl1	protein_coding	2.00902	0.885208	1.39192	0.779643	0.565974	0.549561	-1.23005	0.0296902
ENSMUSG00000047986.12	Palm3	protein_coding	2.30447	2.58186	1.72332	1.16946	1.09152	0.686951	-1.17677	0.0319916
ENSMUSG00000004961.7	Syt5	protein_coding	20.9175	14.3109	20.7462	10.0574	12.9365	12.0445	-0.67146	0.0319916
ENSMUSG00000026547.15	Tagln2	protein_coding	22.9856	24.1957	22.9997	13.7997	14.7557	17.9065	-0.590727	0.0340242
ENSMUSG00000041736.7	Tspo	protein_coding	6.49978	7.15543	7.15842	3.66432	4.97248	4.48808	-0.643864	0.0346118
ENSMUSG00000020542.18	Myocd	protein_coding	1.12269	1.47682	1.72332	0.389821	0.6064	0.778545	-1.21474	0.0360684
ENSMUSG00000078889.11	Gm14288	protein_coding	0	22.3714	2.32317	0	0.0012128	0.0123651	-9.3829	0.0362393
ENSMUSG00000093865.7	Lrit3	protein_coding	2.36356	3.02446	3.31408	1.94911	1.09152	0.778545	-1.23354	0.0365845
ENSMUSG00000045455.7	Gm9797	protein_coding	8.42194	11.5903	9.34903	3.38131	3.3542	7.85551	-0.9961	0.0366585
ENSMUSG00000058126.6	Tpm3-rs7	protein_coding	15.2349	12.0794	17.1815	6.97624	8.52316	6.70876	-1.00026	0.0366803
ENSMUSG00000056158.14	Car10	protein_coding	8.98152	4.79488	6.95958	2.49486	1.98091	3.20577	-1.43276	0.0384272
ENSMUSG00000044646.14	Zbtb7c	protein_coding	5.73163	3.6146	4.83856	2.88468	2.66816	2.56462	-0.817207	0.0386235
ENSMUSG00000036469.16	March1	protein_coding	6.97249	4.57358	5.10369	2.33893	2.14261	3.25157	-1.10379	0.0390573
ENSMUSG00000025475.17	Adgra1	protein_coding	4.54985	2.43432	4.04318	1.87114	1.41493	2.42723	-0.958083	0.0397279
ENSMUSG00000068706.2	Gm10250	protein_coding	7.18167	8.16974	12.9978	3.4125	3.46901	4.14369	-1.35871	0.0449795
ENSMUSG00000059187.12	Fam19a1	protein_coding	2.42265	1.47535	1.65704	0.857607	0.72768	0.870138	-1.18956	0.0469136

## Sheet: Supplementary Data 2-3
Supplementary Data 2-3. Differentially expressed genes in E14.5 Isl1-null retina
GencodeID	Gene Symbol	class	WT.1	WT.2	WT.3	Isl1.1	Isl1.2	Isl1.3	logFC(Isl1/WT)	FDR(Isl1 vs WT)
ENSMUSG00000025407.6	Gli1	protein_coding	147.545	121.347	143.102	27.1613	33.9417	22.5795	-2.29611	7.89958e-42
ENSMUSG00000026247.13	Ecel1	protein_coding	11.286	9.29469	10.6714	1.07569	0.655878	0.839105	-3.57425	9.38684e-35
ENSMUSG00000064325.4	Hhip	protein_coding	45.0258	30.8348	38.9073	4.61652	6.17619	4.57693	-2.8973	1.37914e-34
ENSMUSG00000031737.11	Irx5	protein_coding	22.5731	18.326	19.0699	3.43953	2.80552	2.29533	-2.78691	1.98633e-33
ENSMUSG00000026100.6	Mstn	protein_coding	22.8674	15.9338	25.2533	1.21016	1.14779	1.67821	-4.00578	2.10572e-33
ENSMUSG00000032020.15	Ubash3b	protein_coding	43.7849	42.8588	49.8438	14.9252	18.5832	13.3494	-1.53653	4.54556e-28
ENSMUSG00000031028.14	Tub	protein_coding	168.64	146.502	159.54	74.5366	76.3005	73.3072	-1.0826	4.54556e-28
ENSMUSG00000059049.14	Frem1	protein_coding	80.0064	54.9567	76.2239	13.7599	19.2938	13.1968	-2.18898	3.28996e-26
ENSMUSG00000031734.13	Irx3	protein_coding	23.0423	18.0346	23.6056	3.57937	2.91483	1.52488	-2.9765	3.22169e-22
ENSMUSG00000045731.5	Pnoc	protein_coding	4.72711	3.90967	5.23625	0.582667	0.218626	0.305129	-3.558	7.94561e-22
ENSMUSG00000021604.15	Irx4	protein_coding	20.7916	10.9323	17.0158	1.93983	1.86816	1.76059	-3.12228	2.79917e-20
ENSMUSG00000027220.2	Syt13	protein_coding	139.863	112.274	126.598	43.0726	41.539	34.7847	-1.66344	2.79917e-20
ENSMUSG00000045382.6	Cxcr4	protein_coding	51.1119	44.408	51.2357	9.45714	8.74505	10.4507	-2.35854	1.43844e-19
ENSMUSG00000031586.16	Rbpms	protein_coding	71.6158	57.1697	71.3191	27.968	23.5023	25.402	-1.37943	7.62734e-18
ENSMUSG00000021466.11	Ptch1	protein_coding	130.941	113.897	120.765	62.9729	66.2984	60.4155	-0.946243	1.01294e-17
ENSMUSG00000039683.16	Sdk1	protein_coding	48.5711	42.5638	51.8986	23.5308	22.0266	21.8167	-1.08464	3.94819e-17
ENSMUSG00000043629.12	1700019D03Rik	protein_coding	13.8268	8.40948	11.1353	2.06175	2.02229	2.05962	-2.441	1.48176e-16
ENSMUSG00000021451.15	Sema4d	protein_coding	109.078	81.2916	90.1431	46.5686	49.6828	41.4975	-1.02488	9.58123e-15
ENSMUSG00000047992.10	Fam69c	protein_coding	35.0397	29.2119	32.942	11.3844	13.9921	9.07759	-1.48926	4.68089e-14
ENSMUSG00000022893.14	Adamts1	protein_coding	65.5887	58.0549	63.1664	31.8226	30.8263	23.2661	-1.11483	2.11553e-13
ENSMUSG00000028681.11	Ptch2	protein_coding	24.581	17.4829	22.4695	8.0677	6.83207	7.93335	-1.50083	1.04914e-12
ENSMUSG00000022144.3	Gdnf	protein_coding	3.13171	1.62288	2.78383	0.179282	0.16397	0.0762822	-4.03191	1.41512e-11
ENSMUSG00000042581.14	Thsd7b	protein_coding	46.6802	46.5472	52.3625	11.9671	20.7148	10.2218	-1.75841	1.42305e-11
ENSMUSG00000075707.5	Dio3	protein_coding	57.1981	48.3914	51.1032	25.5029	26.1258	22.427	-1.07898	2.92805e-11
ENSMUSG00000025056.4	Nr0b1	protein_coding	10.8724	8.99962	10.8039	2.73405	2.24092	1.60193	-2.19504	3.38498e-11
ENSMUSG00000032698.15	Lmo2	protein_coding	24.7583	19.4008	29.2302	3.89939	5.24703	4.11924	-2.46607	6.36735e-11
ENSMUSG00000039166.15	Akap7	protein_coding	49.3983	41.9736	46.9274	21.7828	23.7209	22.0456	-1.03431	8.78162e-11
ENSMUSG00000024924.14	Vldlr	protein_coding	102.401	77.5295	101.08	35.9909	47.2233	38.5988	-1.20638	1.77533e-10
ENSMUSG00000034324.16	Tmem132c	protein_coding	12.9405	8.99962	12.461	3.45118	3.49802	3.20385	-1.75744	3.02537e-10
ENSMUSG00000045493.4	Bhlhe23	protein_coding	2.59991	2.58186	2.65127	0.493026	0.273283	0.305129	-2.79932	4.07493e-10
ENSMUSG00000015484.3	Fam163a	protein_coding	21.6856	17.6304	20.5473	8.33663	7.81589	6.71284	-1.38174	4.07493e-10
ENSMUSG00000040209.12	Zfp704	protein_coding	269.8	218.204	253.594	116.489	126.202	119.839	-1.03274	5.49966e-10
ENSMUSG00000029275.17	Gfi1	protein_coding	3.60442	1.77042	2.65127	0.358565	0.0546565	0.228847	-3.56607	2.25466e-09
ENSMUSG00000037071.2	Scd1	protein_coding	36.6316	38.5493	37.5956	17.6584	21.4609	18.4786	-0.968866	3.45598e-09
ENSMUSG00000070348.5	Ccnd1	protein_coding	3114.58	2674.66	3166.08	1661.05	1701.35	1558.9	-0.863685	6.22772e-09
ENSMUSG00000000567.5	Sox9	protein_coding	66.8887	50.1618	59.1895	35.5427	35.7454	33.1065	-0.755493	6.75747e-09
ENSMUSG00000002633.4	Shh	protein_coding	6.61796	3.90967	4.706	0.986052	1.20244	1.06795	-2.22708	9.48378e-09
ENSMUSG00000025889.13	Snca	protein_coding	64.5842	48.0963	56.0743	28.4162	35.5268	25.3257	-0.916952	2.96359e-08
ENSMUSG00000040373.12	Cacng5	protein_coding	15.4222	8.85208	13.0575	3.22708	4.37252	2.44103	-1.88422	5.99445e-08
ENSMUSG00000051065.8	Mb21d2	protein_coding	77.2292	61.5957	66.2817	39.3973	41.2657	39.8956	-0.767667	1.54312e-07
ENSMUSG00000031072.14	Oraov1	protein_coding	880.839	778.983	879.16	514.63	514.701	475.315	-0.754743	2.31555e-07
ENSMUSG00000022438.6	Parvb	protein_coding	50.4619	39.1705	45.403	17.7489	26.0712	15.4853	-1.18448	3.57215e-07
ENSMUSG00000047261.9	Gap43	protein_coding	521.105	385.139	492.804	255.97	312.909	234.339	-0.800424	4.45318e-07
ENSMUSG00000030606.8	Hapln3	protein_coding	5.96798	4.94241	6.4956	1.70318	1.91298	2.28847	-1.57751	5.54677e-07
ENSMUSG00000103034.1	Gm8797	protein_coding	50.2734	44.1852	56.8465	13.5062	14.7059	10.5582	-1.96182	7.24823e-07
ENSMUSG00000041309.17	Nkx6-2	protein_coding	6.49978	6.12269	7.42355	2.77888	2.73283	3.28014	-1.2012	9.13332e-07
ENSMUSG00000029207.16	Apbb2	protein_coding	80.2428	60.4892	77.881	40.966	42.2495	41.2687	-0.813287	9.13332e-07
ENSMUSG00000035357.16	Pdzrn3	protein_coding	100.747	90.365	105.587	67.4998	57.9359	71.4002	-0.593961	1.17666e-06
ENSMUSG00000034926.3	Dhcr24	protein_coding	297.808	271.169	256.245	194.521	185.122	167.897	-0.591131	1.22171e-06
ENSMUSG00000050840.8	Cdh20	protein_coding	58.3799	51.9322	62.7688	31.6433	32.5753	35.2424	-0.801429	1.74448e-06
ENSMUSG00000040274.11	Cdk6	protein_coding	109.196	102.978	94.6403	58.9731	56.8215	55.8386	-0.837651	2.37996e-06
ENSMUSG00000060969.8	Irx1	protein_coding	3.66351	2.65563	3.84434	0.986052	0.819848	0.762822	-1.96142	2.38075e-06
ENSMUSG00000036264.9	Fstl4	protein_coding	31.9671	35.3346	35.3281	21.2898	14.2654	17.3923	-0.950898	3.13433e-06
ENSMUSG00000050963.6	Kcns2	protein_coding	6.20434	3.02446	4.44087	0.80677	0.765192	0.610258	-2.62435	3.49912e-06
ENSMUSG00000022454.16	Nell2	protein_coding	126.687	82.3981	122.687	22.1414	23.1197	18.9943	-2.3675	5.82054e-06
ENSMUSG00000062760.10	1810041L15Rik	protein_coding	93.3605	69.0463	98.6934	35.0497	52.1423	28.3007	-1.17521	8.2937e-06
ENSMUSG00000033960.5	9430020K01Rik	protein_coding	43.3713	35.8509	41.2272	24.741	23.6116	26.3174	-0.693093	8.97457e-06
ENSMUSG00000024087.3	Cyp1b1	protein_coding	63.0479	61.6695	54.6824	38.9939	34.4336	40.0482	-0.661858	1.11886e-05
ENSMUSG00000002881.14	Nab1	protein_coding	40.5941	36.3673	40.6943	24.8301	27.4359	24.1815	-0.621456	1.7051e-05
ENSMUSG00000078591.1	Hs3st4	protein_coding	17.3131	10.3274	17.0344	5.06472	7.37863	5.64489	-1.30655	3.00822e-05
ENSMUSG00000034612.7	Chst11	protein_coding	49.5165	34.0805	45.6018	23.7997	28.2574	23.8763	-0.767843	3.00822e-05
ENSMUSG00000063446.4	Plppr1	protein_coding	49.6831	35.6296	42.6602	24.6979	28.3788	27.0039	-0.679818	3.30803e-05
ENSMUSG00000038156.16	Spon1	protein_coding	47.212	35.6296	47.06	23.1274	28.7493	21.8167	-0.817013	3.32259e-05
ENSMUSG00000024064.13	Galnt14	protein_coding	10.9905	10.4012	11.5993	2.19621	5.24703	1.44936	-1.87667	4.7322e-05
ENSMUSG00000005360.14	Slc1a3	protein_coding	164.208	132.412	170.013	37.3355	49.0269	46.1508	-1.81634	4.7322e-05
ENSMUSG00000029651.16	Mtus2	protein_coding	54.1845	49.1291	58.6593	37.1114	35.6361	33.8693	-0.601971	5.22224e-05
ENSMUSG00000028327.14	Stra6l	protein_coding	2.36356	2.28679	3.2478	0.80677	0.819848	0.915387	-1.63858	7.34499e-05
ENSMUSG00000035873.7	Pawr	protein_coding	45.7939	33.1215	36.5875	23.5308	24.7048	23.4949	-0.68906	7.51365e-05
ENSMUSG00000057098.14	Ebf1	protein_coding	94.4241	93.6846	97.9643	62.5695	69.3592	57.8219	-0.591034	0.000119564
ENSMUSG00000001504.10	Irx2	protein_coding	51.9492	41.7575	45.2711	29.1132	23.7362	24.1609	-0.850192	0.000192907
ENSMUSG00000062309.7	Rpp25	protein_coding	1.65449	1.25405	1.32563	0.268923	0.218626	0.0762822	-2.78004	0.000370074
ENSMUSG00000060019.5	Gm10073	protein_coding	12.8843	12.3988	11.0399	3.04242	4.23861	4.88664	-1.58546	0.000445531
ENSMUSG00000030905.5	Crym	protein_coding	14.7722	8.11441	9.94225	1.88246	5.62962	2.28847	-1.74125	0.000610901
ENSMUSG00000036452.17	Arhgap26	protein_coding	36.2215	26.7776	32.2792	20.8416	19.4031	19.6808	-0.669784	0.000680335
ENSMUSG00000091955.2	Gm9844	protein_coding	36.878	20.4638	59.224	6.54515	7.41307	5.00106	-2.6173	0.000699145
ENSMUSG00000019987.8	Arg1	protein_coding	4.19531	2.95069	3.91062	1.38944	1.74901	1.14423	-1.35494	0.000839504
ENSMUSG00000031738.14	Irx6	protein_coding	15.0074	12.1591	12.8865	7.6446	7.31742	6.64495	-0.887163	0.00192658
ENSMUSG00000039488.15	Cntn5	protein_coding	2.00902	2.13925	2.78383	1.07569	0.765192	0.610258	-1.44777	0.00207156
ENSMUSG00000060371.12	Caln1	protein_coding	10.1633	7.2292	11.0028	2.50995	4.09924	3.35642	-1.51382	0.00259928
ENSMUSG00000068263.11	Efcc1	protein_coding	2.30447	1.62288	2.5187	0.80677	0.546565	0.610258	-1.69079	0.00296259
ENSMUSG00000015843.10	Rxrg	protein_coding	20.7993	13.0568	19.288	9.8157	11.0953	9.15387	-0.821953	0.00342337
ENSMUSG00000022790.14	Igsf11	protein_coding	31.4353	21.245	25.4522	15.732	16.9435	16.2481	-0.678201	0.00398825
ENSMUSG00000034853.16	Acot11	protein_coding	7.62247	6.27023	8.94803	4.07867	4.53649	4.34809	-0.821371	0.00498477
ENSMUSG00000099104.1	Gm17087	protein_coding	0.846153	1.62657	1.02604	0.0461652	0.112592	0	-4.19819	0.00539216
ENSMUSG00000030110.13	Ret	protein_coding	101.101	84.4636	99.8865	25.234	61.5979	21.4353	-1.39767	0.00563701
ENSMUSG00000039684.8	Gm5422	protein_coding	2.99699	3.93328	3.18086	1.18326	1.51125	1.22052	-1.35921	0.00592445
ENSMUSG00000053375.7	Atp6v1e2	protein_coding	2.24538	1.25405	1.59076	0.582667	0.710535	0.457693	-1.52007	0.00597794
ENSMUSG00000079598.3	Clec2l	protein_coding	8.80425	6.04892	8.15265	3.98903	4.75512	3.66155	-0.889091	0.00605322
ENSMUSG00000046186.8	Cd109	protein_coding	12.2905	13.7207	10.8039	7.03683	7.48795	8.23848	-0.6981	0.0062038
ENSMUSG00000050621.6	Rps27rt	protein_coding	51.0889	46.4697	45.1537	29.3588	24.5484	17.4038	-0.997406	0.0064754
ENSMUSG00000071379.1	Hpcal1	protein_coding	31.648	29.2488	34.6991	18.8506	25.5027	17.191	-0.632526	0.00652055
ENSMUSG00000069899.3	Gm12166	protein_coding	2.59696	3.18896	2.62277	0.493923	0.981085	0	-2.43795	0.0075165
ENSMUSG00000051111.15	Sv2c	protein_coding	26.8264	27.0726	32.2792	6.45416	18.2006	5.49232	-1.51195	0.00768469
ENSMUSG00000037843.6	Vstm2l	protein_coding	22.6311	11.5815	15.7088	6.45416	9.89283	3.96668	-1.2911	0.00864736
ENSMUSG00000046546.3	Fam43a	protein_coding	9.39514	9.88483	9.61084	6.05078	6.2855	5.95001	-0.656984	0.00890029
ENSMUSG00000024256.6	Adcyap1	protein_coding	11.5223	10.6963	11.4004	7.17129	7.87054	5.11091	-0.724622	0.00898534
ENSMUSG00000039115.13	Itga9	protein_coding	10.0451	9.81106	11.4667	4.16831	5.73894	4.65322	-1.10506	0.00978319
ENSMUSG00000019785.13	Clvs2	protein_coding	3.78169	3.09823	4.50715	1.34462	2.07695	1.67821	-1.1656	0.00979558
ENSMUSG00000066438.6	Plekhd1	protein_coding	15.1268	12.5405	16.1064	2.86852	8.74505	2.05962	-1.6716	0.00986393
ENSMUSG00000051726.6	Kcnf1	protein_coding	7.68156	7.59804	6.89329	3.94421	4.53649	3.81411	-0.8469	0.00999458
ENSMUSG00000063873.10	Slc24a3	protein_coding	14.2995	12.9831	13.9192	5.78185	10.4394	4.42437	-0.988886	0.0103048
ENSMUSG00000066189.9	Cacng3	protein_coding	5.318	3.02446	6.09791	1.5239	2.73283	1.67821	-1.28265	0.010564
ENSMUSG00000042734.5	Ttc9	protein_coding	20.6811	22.3515	18.4926	11.7878	15.5771	13.5782	-0.589025	0.0108252
ENSMUSG00000050447.15	Lypd6	protein_coding	17.1358	12.688	19.2217	8.02288	9.83818	8.46733	-0.898561	0.0117196
ENSMUSG00000049409.9	Prokr1	protein_coding	8.44972	6.93413	8.88175	1.88246	3.38871	3.12757	-1.53666	0.0123143
ENSMUSG00000020542.18	Myocd	protein_coding	1.12269	1.47682	1.72332	0.493026	0.382596	0.68654	-1.48617	0.0133682
ENSMUSG00000043079.17	Synpo	protein_coding	14.4177	16.819	13.3889	7.48503	10.6034	5.64489	-0.90222	0.0133682
ENSMUSG00000036111.8	Lmo1	protein_coding	12.0541	10.77	7.42355	4.97508	3.98993	3.89039	-1.22885	0.0135906
ENSMUSG00000094935.1	Gm9726	protein_coding	0	0.835784	3.34192	0	0	0	-7.554	0.0167163
ENSMUSG00000067038.5	Rps12-ps3	protein_coding	265.328	223.049	220.038	96.6313	93.4419	92.8729	-1.324	0.0171782
ENSMUSG00000021303.13	Gng4	protein_coding	16.2495	13.647	14.3831	8.47109	10.8767	9.459	-0.623896	0.0171782
ENSMUSG00000053166.14	Cdh22	protein_coding	19.4403	8.70455	11.2016	6.90237	6.94138	6.56027	-0.949842	0.0181862
ENSMUSG00000068706.2	Gm10250	protein_coding	7.18167	8.16974	12.9978	3.43057	3.04109	2.86211	-1.59736	0.0182948
ENSMUSG00000020838.12	Slc6a4	protein_coding	2.48173	1.47535	2.65127	0.627488	0.601222	0.0762822	-2.26266	0.0206382
ENSMUSG00000047712.7	Ust	protein_coding	11.0496	11.5815	10.6714	7.08165	7.65192	6.63655	-0.635338	0.0212367
ENSMUSG00000040138.7	Ndp	protein_coding	5.02256	3.09823	4.97113	1.83764	2.73283	1.90706	-1.0168	0.0220913
ENSMUSG00000039639.6	Kcne1	protein_coding	2.42265	2.21302	2.5187	1.38944	0.710535	0.762822	-1.27934	0.0234299
ENSMUSG00000060143.6	Gm10076	protein_coding	108.171	91.6914	110.708	38.7474	51.7248	29.0529	-1.37689	0.0252396
ENSMUSG00000091449.2	Gm10269	protein_coding	2.18747	1.09323	1.65041	0.727438	0.182553	0.266225	-1.99692	0.0298782
ENSMUSG00000047415.11	Gpr68	protein_coding	2.1272	1.18028	1.98845	0.672308	0.874505	0.228847	-1.51795	0.0300512
ENSMUSG00000025582.4	Nptx1	protein_coding	19.0857	17.0403	19.288	9.18822	12.2977	9.61156	-0.833112	0.0320396
ENSMUSG00000052512.17	Nav2	protein_coding	52.1755	42.1212	50.109	29.3127	31.0996	25.402	-0.749896	0.0327634
ENSMUSG00000075053.2	Vdac3-ps1	protein_coding	6.71841	9.88704	11.2407	5.04993	5.49517	3.07951	-1.01618	0.03296
ENSMUSG00000022523.9	Fgf12	protein_coding	11.9951	12.0978	11.6656	6.3197	9.34627	6.94168	-0.661106	0.0336708
ENSMUSG00000045690.8	Wdr89	protein_coding	13.5834	12.8259	13.0171	8.4554	8.71936	7.7785	-0.657072	0.0354493
ENSMUSG00000050321.2	Neto1	protein_coding	2.89536	4.27851	3.11524	1.56872	2.24092	1.06795	-1.04492	0.0382111
ENSMUSG00000002930.6	Ppp1r17	protein_coding	22.6901	24.417	22.4695	15.732	14.2654	16.0956	-0.594302	0.0383214
ENSMUSG00000078153.3	Psme2b	protein_coding	3.66351	4.21949	2.74207	0.740884	1.83045	2.02987	-1.23653	0.0394464
ENSMUSG00000078126.3	Rpl23a-ps3	protein_coding	95.4977	107.269	90.5003	60.3867	53.9083	69.6808	-0.673273	0.0433072
