# Supplementary material for: Single cell transcriptomics reveals lineage trajectory of retinal ganglion cells in wild-type and Atoh7-null retinas
Source: Nat Commun. 2021 Mar 5;12:1465. doi: 10.1038/s41467-021-21704-4 (PMC7935890; doi:10.1038/s41467-021-21704-4)
Supplement: Supplementary file 5 — Supplementary Data 3 [file 41467_2021_21704_MOESM5_ESM.xlsx]

## Sheet: Sheet1
Supplementary Data 3. Gene Ontology analysis by DAVID of DEGs in E14.5 Atoh7-, Pou4f2-, and Isl1-null retinas
Top ten relevant GO terms	Count	%	PValue	Genes	List Total	Pop Hits	Fold Enrichment
Downregulated genes in all three mutants combined
GO:0007268~chemical synaptic transmission	27	3.67347	2.93226e-10	SNCG, SNAP91, SLC6A4, SNCA, TAC1, FGF12, KCNMB2, HTR1B, PCDHB16, SV2B, SV2A, SV2C, KCNMA1, GABRG2, NRXN2, OPRL1, GRIN1, GRIN2A, GRIA4, NRXN1, GRM2, PNOC, GRM8, P2RX3, SLC18A2, UNC13C, CACNA1A	632	172	4.49122
GO:0007399~nervous system development	40	5.44218	1.42221e-09	DCC, SCN3B, L1CAM, TTLL7, MYT1, NRN1, EPHB3, PLPPR1, GDNF, ADCYAP1, LHX1, CRMP1, CXCR4, SEMA3E, ACTL6B, D130043K22RIK, POU4F1, DCLK1, ISLR2, DSCAM, INA, RET, SCN2B, MAP1B, NTNG1, DPYSL3, GDPD5, INSC, GAL, ALK, RUFY3, SEMA6B, NAV2, DOK5, NGFR, NRSN1, SEMA4D, GFRA2, SEMA4A, GAP43	632	377	3.03562
GO:0007409~axonogenesis	19	2.58503	2.96389e-08	ADCY1, KLF7, SNAP91, ATL1, UCHL1, MAP1B, NTNG1, NRN1, NTN1, CTNNA2, LINGO1, PAK3, MAPT, ATP8A2, POU4F2, LRRC55, SEMA4A, DCLK1, LRFN2	632	107	5.08042
GO:0007155~cell adhesion	42	5.71429	1.7208e-07	ACHE, PCDHA9, CYP1B1, PCDHA3, BCAM, L1CAM, 9430020K01RIK, EDIL3, CD24A, CNTNAP5A, SDC3, MMP24, APLP1, CDH22, IGSF11, RGMB, CDH20, CGREF1, GP1BB, MSLN, SPON1, DSCAM, HAPLN1, RET, PTPRM, HAPLN3, CNTN5, ADAM23, NFASC, SDK1, FBLIM1, PCDH15, AJAP1, NRXN1, KITL, CTNNA2, JUP, ITGA9, LAMA1, FREM1, ITGA7, PARVB	632	485	2.47763
GO:0007269~neurotransmitter secretion	10	1.36054	2.76277e-07	SYT1, SNAP91, GRM2, SYT4, SYN1, NRXN2, NRXN1, RIMS1, SNAP25, CACNA1B	632	28	10.2181
GO:0048791~calcium ion-regulated exocytosis of neurotransmitter	10	1.36054	2.76277e-07	SYT4, SYT5, SYT13, SYTL3, SYT7, RPH3A, RIMS1, SNAP25, CACNA1A, RIMS3	632	28	10.2181
GO:0034765~regulation of ion transmembrane transport	19	2.58503	1.08879e-06	KCNMA1, HCN1, KCND3, SCN2B, KCNAB2, SCN3B, CACNG5, CACNG3, CACNG2, KCNS2, KCNE1, SCN9A, KCNF1, KCNH8, HCN4, KCNQ2, SCN5A, CACNA1A, CACNA1B	632	135	4.0267
GO:0007411~axon guidance	20	2.72109	1.09966e-06	ABLIM1, DCC, KLF7, CDK5R1, KIF5A, NFASC, L1CAM, EPHB3, NTN1, CD24A, SHH, LAMA1, CRMP1, POU4F2, NGFR, UNC5C, APBB2, GAP43, TUBB3, GFRA3	632	149	3.84037
GO:2000463~positive regulation of excitatory postsynaptic potential	8	1.08844	3.80557e-05	PRKCZ, STX1A, GRIN1, GRIN2A, NRXN1, NGFR, RIMS1, NETO1	632	28	8.1745
GO:0048813~dendrite morphogenesis	9	1.22449	0.000103511	FMN1, KLF7, MAP6, ELAVL4, CACNA1A, DCLK1, VLDLR, CTNNA2, DSCAM	632	43	5.9883
Atoh7 upregulated genes
GO:0007399~nervous system development	21	7.29167	2.44902e-07	INSM1, BHLHE22, ERBB4, MDGA1, EFNB2, NR4A2, NTNG2, NEUROG1, NEUROG2, DLL1, PRDM8, EPHA4, FEZF2, HES5, VEGFA, NEUROD1, POU3F3, CNTN4, ROBO3, TCF4, UNCX	247	377	4.07781
GO:0045665~negative regulation of neuron differentiation	9	3.125	8.89636e-06	FEZF2, SOX21, HES5, SOX3, FOXG1, CNTN4, DLL1, TRP73, JAG1	247	76	8.66919
GO:0048666~neuron development	7	2.43056	0.000133614	PACSIN1, TENM1, SOX3, VEGFA, NEUROD1, TRP73, EN2	247	58	8.83526
GO:0043524~negative regulation of neuron apoptotic process	10	3.47222	0.000349906	XRCC4, SNCB, BTG2, APOE, PCP4, VEGFA, NR4A2, MT1, TRP73, EN2	247	160	4.5754
GO:0045666~positive regulation of neuron differentiation	8	2.77778	0.000517827	FEZF2, FOXG1, NEUROG1, NEUROD1, VWC2, MMD2, NEUROG2, TCF4	247	103	5.68594
GO:0050808~synapse organization	5	1.73611	0.00155175	ELFN1, LRRTM4, SNCB, TNR, LRP4	247	37	9.89277
GO:0030182~neuron differentiation	8	2.77778	0.00177486	HES5, BHLHE22, BTG2, NR4A2, NEUROG1, NEUROG2, EN2, DDIT4	247	127	4.61143
GO:0008285~negative regulation of cell proliferation	14	4.86111	0.00240439	INSM1, ERBB4, DRD2, HIST1H2AE, DLL1, ZBTB16, PTPRU, BDKRB2, FEZF2, SSTR2, BTG2, BCHE, INPP5D, ERDR1	247	384	2.66899
GO:0007155~cell adhesion	16	5.55556	0.00271542	PARVG, PCDH10, EFNB2, PTPRU, PCDH17, VCAM1, EPHA4, CDH7, HES5, HPSE, TNR, TTYH1, CX3CR1, CNTN4, BOC, SPP1	247	485	2.41506
GO:0007267~cell-cell signaling	7	2.43056	0.00284332	BARX1, SH2D1A, FZD1, ADRA1A, LHX5, DLL1, TNFSF9	247	103	4.9752
Pou4f2 upregulated genes
GO:0007268~chemical synaptic transmission	8	4.79042	0.000387753	PNOC, SLC6A1, NRXN3, SLC12A5, CACNA1G, SLC18A3, DLG2, CHAT	141	172	5.9647
GO:0042136~neurotransmitter biosynthetic process	3	1.79641	0.00161644	GAD2, TH, CHAT	141	8	48.0904
GO:0007399~nervous system development	10	5.98802	0.00270075	FEZF1, PRDM8, BHLHE22, ERBB4, BARHL2, NR4A2, SEMA3A, SLIT1, DLG2, UNCX	141	377	3.40162
GO:0021952~central nervous system projection neuron axonogenesis	3	1.79641	0.00373355	PRDM8, BHLHE22, NR4A2	141	12	32.0603
GO:0007601~visual perception	6	3.59281	0.00376961	CRYBB1, MIP, CRYGC, TH, CRYBA1, CRYBA4	141	133	5.78531
GO:0000122~negative regulation of transcription from RNA polymerase II promoter	13	7.78443	0.0111494	TXNIP, SAMD11, NR4A2, CBX7, NRIP2, FEZF1, SHOX2, NPAS1, DLX2, DLX1, SIX1, ST18, BHLHE41	141	729	2.28688
GO:0070509~calcium ion import	3	1.79641	0.0135378	GCK, CACNA1I, CACNA1G	141	23	16.7271
GO:0006355~regulation of transcription, DNA-templated	28	16.7665	0.0154074	ERBB4, ONECUT3, ONECUT2, CBX7, DMRTA1, NPAS1, BHLHE41, PITX1, TXNIP, INSM2, MAGEL2, BHLHE22, TBX5, BARHL2, NR4A2, NRIP2, FEZF1, PRDM8, SHOX2, DLX2, DLX1, ZFHX4, TENM1, ZFP868, SIX1, SP8, ST18, UNCX	141	2279	1.57558
GO:0051965~positive regulation of synapse assembly	4	2.39521	0.0170502	LRRTM4, NRXN3, LRTM2, ASIC2	141	70	7.32806
GO:0006351~transcription, DNA-templated	24	14.3713	0.0185035	TXNIP, MAGEL2, INSM2, BHLHE22, ERBB4, TBX5, ONECUT3, ONECUT2, BARHL2, NR4A2, CBX7, NRIP2, DMRTA1, FEZF1, PRDM8, NPAS1, ZFHX4, TENM1, SIX1, SP8, ST18, BHLHE41, PITX1, UNCX	141	1885	1.63278
GO:0007269~neurotransmitter secretion	3	1.79641	0.0197241	NRXN3, SYT2, LIN7A	141	28	13.7401
Isl1 upregulated genes
GO:0007399~nervous system development	9	11.5385	7.39236e-05	FEZF1, DPF3, SEMA3E, NR4A2, DSCAML1, CNTN4, SEMA3A, ROBO3, DLG2	68	377	6.34803
GO:0001764~neuron migration	6	7.69231	9.61463e-05	FEZF1, BARHL1, NR4A2, SEMA3A, ROBO3, GAS6	68	124	12.8667
GO:0007155~cell adhesion	8	10.2564	0.00207459	NCAM2, ATP1B1, CNTNAP4, DSCAML1, CNTN4, PCDH19, CDH23, CNTNAP5B	68	485	4.38617
GO:0007411~axon guidance	5	6.41026	0.00226944	FEZF1, CNTN4, SEMA3A, ROBO3, BMP7	68	149	8.92321
GO:0007268~chemical synaptic transmission	4	5.12821	0.0259943	GRIK2, GRM8, SV2B, DLG2	68	172	6.18399
GO:0051965~positive regulation of synapse assembly	3	3.84615	0.027786	LRTM2, ASIC2, OXTR	68	70	11.3962
GO:0006351~transcription, DNA-templated	13	16.6667	0.0427157	FEZF1, DPF3, ZFHX4, TENM1, BARHL1, ONECUT3, EBF2, ONECUT2, ESRRG, NR4A2, NHLH2, TFAP2D, NHLH1	68	1885	1.83387
GO:0042391~regulation of membrane potential	3	3.84615	0.0502798	GRIK2, CACNA1I, ASIC2	68	97	8.22408
GO:0006874~cellular calcium ion homeostasis	3	3.84615	0.0530811	ATP1B1, GRIK2, APOE	68	100	7.97735
GO:0007413~axonal fasciculation	2	2.5641	0.0646659	NCAM2, SEMA3A	68	18	29.5458
