# Supplementary material for: Single cell transcriptomics reveals lineage trajectory of retinal ganglion cells in wild-type and Atoh7-null retinas
Source: Nat Commun. 2021 Mar 5;12:1465. doi: 10.1038/s41467-021-21704-4 (PMC7935890; doi:10.1038/s41467-021-21704-4)
Supplement: Supplementary file 6 — Supplementary Data 4 [file 41467_2021_21704_MOESM6_ESM.xlsx]

## Sheet: Core-Cluster-Markers-11-25-19 c
Supplementary Data 4. Genes enriched in individual E13.5 wild-type clusters
gene	avg_logFC	FC	pct.1	pct.2	p_val	p_val_adj	cluster
Sfrp2	0.795535	2.21563	0.981	0.662	2.34e-116	1.26e-111	C0
Mcm3	0.750112	2.11724	0.641	0.267	2.35e-95	1.26e-90	C0
Mest	0.729012	2.07303	0.837	0.505	5e-90	2.69e-85	C0
Hes1	0.66039	1.93555	0.876	0.534	1.23e-75	6.62e-71	C0
Lig1	0.643814	1.90373	0.684	0.344	3.33e-75	1.79e-70	C0
Sparc	0.62588	1.86989	0.72	0.37	1.03e-71	5.54e-67	C0
Slc2a1	0.61621	1.8519	0.81	0.548	7.43e-62	3.99e-57	C0
Mdk	0.595182	1.81336	0.98	0.766	5.08e-92	2.73e-87	C0
Siva1	0.584946	1.79489	0.827	0.542	2.2e-78	1.18e-73	C0
Ccnd1	0.58238	1.79029	0.992	0.73	1.23e-87	6.63e-83	C0
Dapl1	0.575795	1.77854	0.882	0.587	1.63e-67	8.75e-63	C0
Id3	0.552152	1.73699	0.774	0.474	3.17e-54	1.7e-49	C0
Plagl1	0.544173	1.72318	0.697	0.414	1.15e-52	6.17e-48	C0
Mcm7	0.532478	1.70315	0.646	0.446	1.36e-41	7.3e-37	C0
Prss23	0.525705	1.69165	0.467	0.252	1.43e-34	7.7e-30	C0
Serpinh1	0.524423	1.68948	0.872	0.651	7.07e-60	3.8e-55	C0
Eno1	0.518808	1.68002	0.994	0.951	4.41e-107	2.37e-102	C0
Cp	0.508734	1.66318	0.505	0.236	2.7e-49	1.45e-44	C0
Fgf15	0.496583	1.6431	0.981	0.645	6.36e-75	3.42e-70	C0
Sox2	0.492364	1.63618	0.816	0.514	7.77e-56	4.17e-51	C0
Slc1a3	0.490101	1.63248	0.446	0.214	1.93e-38	1.03e-33	C0
Gapdh	0.475382	1.60863	0.988	0.947	2.53e-92	1.36e-87	C0
Lpar1	0.470864	1.60138	0.35	0.139	1.11e-41	5.97e-37	C0
Dhfr	0.461631	1.58666	0.452	0.229	1.32e-37	7.09e-33	C0
Cyp26a1	0.444688	1.56	0.237	0.115	3.17e-17	1.7e-12	C0
Zfp36l1	0.433536	1.5427	0.777	0.468	3.74e-46	2.01e-41	C0
Myb	0.426269	1.53153	0.463	0.27	3.1e-29	1.67e-24	C0
Id2	0.424199	1.52837	0.67	0.429	6e-34	3.22e-29	C0
Ckb	0.41977	1.52161	1	0.984	1.31e-73	7.02e-69	C0
Crabp2	0.419473	1.52116	0.734	0.561	2.35e-34	1.26e-29	C0
Cox4i2	0.416915	1.51727	0.421	0.224	3.42e-28	1.84e-23	C0
Foxp1	0.409691	1.50635	0.675	0.526	6.21e-27	3.33e-22	C0
Bcl2	0.40449	1.49854	0.455	0.262	9.96e-28	5.35e-23	C0
Paics	0.399812	1.49154	0.737	0.581	6.33e-32	3.4e-27	C0
Lhx2	0.39621	1.48618	0.707	0.488	7.65e-31	4.11e-26	C0
Dkk3	0.388232	1.47437	0.872	0.657	2.99e-37	1.61e-32	C0
Cspg5	0.384065	1.46824	0.472	0.277	4.21e-26	2.26e-21	C0
Idi1	0.380002	1.46229	0.571	0.434	1.58e-19	8.47e-15	C0
Cdt1	0.378609	1.46025	0.316	0.13	7.02e-33	3.77e-28	C0
Sfr1	0.377577	1.45875	0.896	0.809	7.06e-38	3.79e-33	C0
Pmm1	0.375895	1.45629	0.416	0.257	1.25e-22	6.7e-18	C0
Kcnk1	0.375013	1.45501	0.438	0.254	8.2e-26	4.4e-21	C0
Vax2os	0.372936	1.45199	0.231	0.149	6.92e-09	0.000371598	C0
Dut	0.370876	1.449	0.738	0.591	3.14e-30	1.68e-25	C0
Eef1d	0.368456	1.4455	0.782	0.608	8.28e-33	4.45e-28	C0
Dctpp1	0.366987	1.44338	0.724	0.594	1e-29	5.4e-25	C0
Fgf3	0.366925	1.44329	0.358	0.2	7.23e-20	3.89e-15	C0
Nr2e1	0.366409	1.44255	0.424	0.233	3.77e-27	2.02e-22	C0
Fgfbp3	0.363246	1.43799	0.223	0.082	1.33e-27	7.14e-23	C0
Timeless	0.360293	1.43375	0.337	0.169	2.57e-25	1.38e-20	C0
Lman1	0.35386	1.42456	0.788	0.62	2.86e-31	1.54e-26	C0
Hat1	0.352525	1.42266	0.584	0.404	1.2e-24	6.43e-20	C0
Grb10	0.352056	1.42199	0.763	0.632	1.53e-23	8.22e-19	C0
Nme4	0.349216	1.41796	0.466	0.304	4.4e-21	2.36e-16	C0
Chaf1a	0.342938	1.40908	0.358	0.183	3.76e-26	2.02e-21	C0
Tk1	0.336647	1.40024	0.317	0.171	5.84e-20	3.14e-15	C0
Fgf9	0.333708	1.39614	0.433	0.294	3.42e-17	1.84e-12	C0
Tgfb2	0.331346	1.39284	0.475	0.312	1.68e-18	9.02e-14	C0
Sox9	0.330755	1.39202	0.331	0.202	2.83e-15	1.52e-10	C0
Dbi	0.33009	1.39109	0.879	0.798	2.04e-30	1.09e-25	C0
Gnai2	0.327761	1.38786	0.954	0.868	3.69e-40	1.98e-35	C0
Impdh2	0.325799	1.38514	0.701	0.546	5.3e-24	2.85e-19	C0
Arl6ip6	0.323977	1.38262	0.568	0.449	9.03e-18	4.85e-13	C0
Six3os1	0.322747	1.38092	0.746	0.614	6.49e-21	3.48e-16	C0
Col9a1	0.322199	1.38016	0.534	0.336	1.26e-24	6.78e-20	C0
Pfkl	0.320901	1.37837	0.553	0.435	1.93e-16	1.04e-11	C0
Ndufa4l2	0.320105	1.37727	0.217	0.114	4.71e-13	2.53e-08	C0
Nedd9	0.319037	1.3758	0.245	0.117	9.24e-19	4.96e-14	C0
Hnrnpf	0.319036	1.3758	0.92	0.871	1.71e-35	9.18e-31	C0
Gsr	0.317679	1.37394	0.44	0.287	8.19e-20	4.4e-15	C0
E2f1	0.316266	1.372	0.457	0.271	1.22e-23	6.54e-19	C0
Six6	0.316173	1.37187	0.876	0.744	3.96e-30	2.13e-25	C0
Hadh	0.314819	1.37001	0.483	0.294	8.51e-24	4.57e-19	C0
Npm1	0.314707	1.36986	0.994	0.977	6.81e-53	3.66e-48	C0
Dek	0.314562	1.36966	0.92	0.752	4.74e-32	2.54e-27	C0
Nmral1	0.312573	1.36694	0.466	0.336	3.26e-16	1.75e-11	C0
Jpt2	0.311132	1.36497	0.621	0.491	6.51e-19	3.5e-14	C0
Umps	0.309552	1.36281	0.333	0.205	7.29e-16	3.92e-11	C0
Cd81	0.308472	1.36134	0.876	0.766	2.12e-30	1.14e-25	C0
Cdk6	0.308175	1.36094	0.297	0.166	2.6e-16	1.4e-11	C0
Ldha	0.304792	1.35634	0.958	0.892	2.69e-32	1.44e-27	C0
Kdr	0.298141	1.34735	0.248	0.123	6.09e-18	3.27e-13	C0
Id1	0.297636	1.34667	0.56	0.4	1.75e-16	9.41e-12	C0
Sfrp1	0.297596	1.34662	0.342	0.21	1.45e-15	7.78e-11	C0
Ppil1	0.296447	1.34507	0.537	0.444	6.39e-13	3.43e-08	C0
Mif	0.295734	1.34411	0.974	0.939	6.62e-41	3.56e-36	C0
Cdo1	0.29405	1.34185	0.221	0.118	7.11e-14	3.82e-09	C0
Dnajc9	0.292542	1.33983	0.661	0.533	2.35e-17	1.26e-12	C0
Sumo3	0.292525	1.33981	0.763	0.667	9.25e-22	4.97e-17	C0
Vsx2	0.288125	1.33392	0.481	0.321	1.52e-17	8.19e-13	C0
Prdx1	0.28626	1.33144	0.94	0.903	8.74e-34	4.7e-29	C0
Ppic	0.28614	1.33128	0.341	0.202	3.04e-16	1.63e-11	C0
Isyna1	0.285646	1.33062	0.461	0.331	1.45e-14	7.8e-10	C0
Cyba	0.284643	1.32929	0.274	0.141	2.91e-18	1.56e-13	C0
Npm3	0.278704	1.32142	0.579	0.467	5.45e-13	2.93e-08	C0
Zfp367	0.27857	1.32124	0.183	0.067	1.36e-21	7.29e-17	C0
Snx5	0.276921	1.31906	0.45	0.311	1.17e-15	6.31e-11	C0
Pola2	0.275626	1.31736	0.228	0.104	5.65e-19	3.03e-14	C0
Hspe1	0.274566	1.31596	0.893	0.84	2.1e-26	1.13e-21	C0
Ak2	0.273343	1.31435	0.548	0.453	5.13e-12	2.76e-07	C0
Dio3	0.272817	1.31366	0.206	0.099	1.8e-15	9.68e-11	C0
Fam111a	0.271856	1.3124	0.245	0.117	2.49e-18	1.34e-13	C0
Lrrc42	0.271679	1.31217	0.542	0.443	4.21e-12	2.26e-07	C0
Sapcd1	0.271595	1.31206	0.54	0.422	1.56e-13	8.4e-09	C0
Msmo1	0.271544	1.31199	0.543	0.467	5.38e-09	0.00028891	C0
Egfem1	0.271344	1.31173	0.274	0.163	3.97e-13	2.13e-08	C0
Pold1	0.271336	1.31172	0.297	0.17	1.55e-15	8.32e-11	C0
Trip6	0.270872	1.31111	0.221	0.108	9.99e-17	5.37e-12	C0
Tcf19	0.269839	1.30975	0.212	0.096	1.35e-17	7.27e-13	C0
Pmepa1	0.26819	1.3076	0.305	0.198	1.84e-11	9.88e-07	C0
Mthfd1	0.266201	1.305	0.237	0.112	5.97e-19	3.2e-14	C0
Mettl1	0.265376	1.30392	0.339	0.21	3.02e-15	1.62e-10	C0
Pnp	0.260688	1.29782	0.356	0.258	1.09e-10	5.87e-06	C0
Tpi1	0.25809	1.29446	0.837	0.75	2.9e-18	1.56e-13	C0
Tsen15	0.256837	1.29283	0.358	0.251	3.86e-11	2.08e-06	C0
Sri	0.255997	1.29175	0.492	0.399	5.13e-11	2.76e-06	C0
Tkt	0.255745	1.29142	0.714	0.635	1.16e-13	6.21e-09	C0
Nkd1	0.255296	1.29084	0.471	0.36	1.01e-11	5.43e-07	C0
Cisd3	0.255091	1.29058	0.262	0.159	8.82e-12	4.74e-07	C0
Pold2	0.254591	1.28993	0.395	0.294	1.58e-10	8.48e-06	C0
Atic	0.254577	1.28992	0.336	0.23	1.35e-11	7.22e-07	C0
Acsl3	0.253216	1.28816	0.373	0.291	4.25e-08	0.00228058	C0
Espn	0.253212	1.28816	0.178	0.089	5.23e-12	2.81e-07	C0
Anp32b	0.252903	1.28776	0.929	0.831	3.19e-24	1.71e-19	C0
Pole2	0.25058	1.28477	0.163	0.052	2.25e-23	1.21e-18	C0
Suclg2	0.250307	1.28442	0.35	0.216	1.59e-14	8.55e-10	C0
Hist1h2ap	1.7075	5.51515	0.989	0.339	3.46e-247	1.86e-242	C1
Fgf15	1.26569	3.54553	1	0.664	6.6e-163	3.54e-158	C1
Pclaf	0.886592	2.42684	0.942	0.55	2.02e-117	1.08e-112	C1
Dek	0.774446	2.16939	0.973	0.754	1.78e-112	9.57e-108	C1
Hist1h1b	0.90675	2.47626	0.478	0.104	1.34e-102	7.21e-98	C1
Hist1h2ae	0.798795	2.22286	0.504	0.125	2.47e-96	1.33e-91	C1
Tuba1b	0.56883	1.7662	1	0.94	3.48e-95	1.87e-90	C1
Hes1	0.79538	2.21528	0.967	0.543	1.61e-94	8.66e-90	C1
Sfrp2	0.782418	2.18675	0.998	0.679	4.67e-93	2.51e-88	C1
Spc25	0.713382	2.04088	0.783	0.307	7.22e-89	3.88e-84	C1
Esco2	0.594834	1.81273	0.445	0.103	1.16e-85	6.23e-81	C1
Id2	0.827941	2.2886	0.805	0.424	2.41e-76	1.3e-71	C1
Zfp36l1	0.701362	2.0165	0.852	0.476	5.87e-74	3.15e-69	C1
Hist1h1e	0.754162	2.12583	0.451	0.128	6.43e-71	3.46e-66	C1
Ccnd1	0.632079	1.88152	0.991	0.747	6.2e-69	3.33e-64	C1
Spc24	0.642392	1.90102	0.721	0.339	1.31e-67	7.04e-63	C1
Fbxo5	0.628751	1.87527	0.577	0.213	3.37e-66	1.81e-61	C1
Neil3	0.627814	1.87351	0.425	0.122	1.19e-65	6.38e-61	C1
H2afx	0.528695	1.69672	0.942	0.633	1.09e-64	5.85e-60	C1
Pbk	0.603495	1.8285	0.69	0.302	1.36e-64	7.32e-60	C1
Dkk3	0.606412	1.83384	0.934	0.661	4.64e-60	2.49e-55	C1
Sox2	0.588629	1.80152	0.869	0.526	2.01e-56	1.08e-51	C1
Id3	0.677825	1.96959	0.841	0.483	2.45e-56	1.32e-51	C1
Prc1	0.543672	1.72232	0.595	0.232	3.36e-55	1.8e-50	C1
Six6	0.555563	1.74292	0.929	0.745	6.11e-55	3.28e-50	C1
Hist1h4i	0.651239	1.91792	0.577	0.262	5.76e-54	3.1e-49	C1
Id1	0.629202	1.87611	0.732	0.385	1.14e-53	6.11e-49	C1
Hist2h2bb	0.492651	1.63665	0.181	0.026	1.71e-50	9.21e-46	C1
Cdca5	0.466016	1.59363	0.341	0.099	7.32e-50	3.93e-45	C1
Hist1h2bj	0.549279	1.732	0.319	0.089	4.73e-48	2.54e-43	C1
Dnajc9	0.516633	1.67637	0.794	0.522	1.57e-46	8.44e-42	C1
Sparc	0.488605	1.63004	0.735	0.39	2e-46	1.07e-41	C1
Smc2	0.495918	1.64201	0.752	0.423	4.42e-44	2.38e-39	C1
Kif15	0.515629	1.67469	0.403	0.147	9.23e-44	4.96e-39	C1
Fgf3	0.571907	1.77164	0.467	0.194	2.13e-41	1.14e-36	C1
Ccna2	0.443941	1.55884	0.655	0.312	2.99e-41	1.61e-36	C1
Casz1	0.505559	1.65791	0.569	0.272	4.67e-41	2.51e-36	C1
Anp32b	0.381534	1.46453	0.962	0.832	3.91e-39	2.1e-34	C1
Ccdc34	0.452725	1.57259	0.847	0.624	7.48e-39	4.02e-34	C1
Lig1	0.511314	1.66748	0.648	0.37	1.02e-38	5.49e-34	C1
Lsm2	0.441532	1.55509	0.819	0.6	7.07e-38	3.8e-33	C1
Hist1h2bm	0.651286	1.91801	0.235	0.062	1.64e-37	8.83e-33	C1
Eno1	0.329393	1.39012	0.996	0.954	1.7e-37	9.11e-33	C1
Slc2a1	0.4379	1.54945	0.83	0.562	1.93e-37	1.04e-32	C1
Tk1	0.420116	1.52214	0.416	0.166	2.28e-37	1.23e-32	C1
Hist2h2aa2	0.524067	1.68888	0.175	0.035	1.78e-36	9.57e-32	C1
H2afz	0.293633	1.34129	0.996	0.989	2.08e-36	1.12e-31	C1
Pmepa1	0.431893	1.54017	0.436	0.186	2.64e-36	1.42e-31	C1
Nr2e1	0.474843	1.60776	0.502	0.233	3.47e-36	1.86e-31	C1
Asf1b	0.442215	1.55615	0.44	0.188	3.58e-36	1.92e-31	C1
Mlf1	0.385871	1.47089	0.277	0.084	3.85e-36	2.07e-31	C1
Hist1h3i	0.387082	1.47268	0.144	0.025	4.78e-34	2.57e-29	C1
Hist1h2bb	0.340682	1.40591	0.148	0.027	5.34e-34	2.87e-29	C1
Incenp	0.439886	1.55253	0.462	0.206	7.17e-34	3.85e-29	C1
Hist1h1a	0.372149	1.45085	0.17	0.035	7.31e-34	3.93e-29	C1
H1f0	0.466056	1.5937	0.914	0.803	1.73e-33	9.31e-29	C1
Hirip3	0.465062	1.59211	0.549	0.282	1.92e-33	1.03e-28	C1
Ska1	0.374386	1.4541	0.305	0.107	7.81e-33	4.2e-28	C1
Dut	0.420804	1.52319	0.801	0.591	7.9e-33	4.24e-28	C1
Skp2	0.427071	1.53276	0.5	0.247	1.43e-31	7.7e-27	C1
Mis18bp1	0.426487	1.53187	0.396	0.164	1.87e-31	1.01e-26	C1
Tcf7l2	0.420962	1.52343	0.381	0.16	5.56e-31	2.98e-26	C1
Siva1	0.393417	1.48204	0.794	0.565	1.24e-30	6.68e-26	C1
Dapl1	0.372891	1.45193	0.854	0.61	3.15e-30	1.69e-25	C1
Cit	0.44833	1.5657	0.396	0.177	4.8e-30	2.58e-25	C1
Bcl2	0.481275	1.61814	0.502	0.267	1.14e-29	6.14e-25	C1
Cox4i2	0.418169	1.51918	0.467	0.229	2.54e-29	1.36e-24	C1
Kcnk1	0.426068	1.53122	0.496	0.257	4.54e-29	2.44e-24	C1
Sox9	0.433012	1.5419	0.425	0.196	4.75e-29	2.55e-24	C1
Shcbp1	0.375833	1.4562	0.347	0.143	6.49e-29	3.48e-24	C1
Col9a1	0.443291	1.55783	0.593	0.34	6.82e-29	3.66e-24	C1
Dusp6	0.404667	1.4988	0.332	0.136	1.26e-28	6.76e-24	C1
Mis18a	0.436403	1.54713	0.414	0.202	1.39e-28	7.44e-24	C1
Paics	0.426111	1.53129	0.754	0.588	3.28e-28	1.76e-23	C1
Hist1h1d	0.387955	1.47396	0.157	0.036	6.25e-28	3.36e-23	C1
Plagl1	0.389213	1.47582	0.686	0.433	1.43e-27	7.71e-23	C1
Alyref	0.370186	1.448	0.83	0.678	1.48e-27	7.95e-23	C1
Cenpk	0.369498	1.44701	0.409	0.192	2.95e-27	1.58e-22	C1
H1fx	0.336391	1.39989	0.947	0.821	4.43e-27	2.38e-22	C1
Six3os1	0.373199	1.45237	0.814	0.613	4.6e-27	2.47e-22	C1
Ncapg	0.347586	1.41565	0.305	0.121	9.64e-27	5.18e-22	C1
Slc1a3	0.411933	1.50973	0.451	0.227	2.6e-26	1.39e-21	C1
Vsx2	0.416966	1.51735	0.558	0.32	3.48e-26	1.87e-21	C1
Nrm	0.401832	1.49456	0.456	0.241	5.35e-26	2.87e-21	C1
Id4	0.433342	1.5424	0.467	0.252	9.45e-26	5.08e-21	C1
Shmt2	0.38018	1.46255	0.498	0.273	1.27e-25	6.83e-21	C1
Lrr1	0.307127	1.35951	0.263	0.099	4.41e-25	2.37e-20	C1
Hist1h2ak	0.393653	1.48239	0.168	0.047	8.15e-25	4.38e-20	C1
Hist2h2ac	0.315101	1.3704	0.146	0.036	8.45e-25	4.54e-20	C1
Gnai2	0.296156	1.34468	0.956	0.873	8.8e-25	4.73e-20	C1
Mest	0.316884	1.37284	0.788	0.533	1.72e-24	9.24e-20	C1
Melk	0.317638	1.37388	0.341	0.15	9.06e-24	4.87e-19	C1
Spag5	0.30631	1.3584	0.228	0.081	1.56e-23	8.39e-19	C1
Lpl	0.2834	1.32764	0.206	0.067	2.62e-23	1.41e-18	C1
Tmem165	0.369598	1.44715	0.71	0.513	4.12e-23	2.21e-18	C1
Fus	0.287765	1.33344	0.954	0.877	5.12e-23	2.75e-18	C1
Tox2	0.394041	1.48296	0.52	0.312	5.8e-23	3.12e-18	C1
Nsmce4a	0.363376	1.43818	0.754	0.577	7.71e-23	4.14e-18	C1
Hist1h2an	0.282866	1.32693	0.108	0.022	8.22e-23	4.41e-18	C1
Pold1	0.339627	1.40442	0.354	0.17	1.15e-22	6.19e-18	C1
Pkmyt1	0.301167	1.35144	0.243	0.091	1.19e-22	6.37e-18	C1
Kif22	0.357805	1.43019	0.462	0.244	1.84e-22	9.87e-18	C1
Impdh2	0.356288	1.42802	0.748	0.549	1.87e-22	1.01e-17	C1
Hist1h4d	0.280491	1.32378	0.159	0.045	3.11e-22	1.67e-17	C1
Dleu2	0.393414	1.48203	0.365	0.184	4.54e-22	2.44e-17	C1
Hist1h2ag	0.285184	1.33001	0.175	0.054	8.06e-22	4.33e-17	C1
Cp	0.313705	1.36849	0.476	0.257	1.25e-21	6.74e-17	C1
Mthfd2	0.328554	1.38896	0.365	0.178	1.45e-21	7.82e-17	C1
Cyp26a1	0.487793	1.62872	0.279	0.117	1.59e-21	8.53e-17	C1
Hist1h2ac	0.260456	1.29752	0.128	0.032	2.49e-21	1.34e-16	C1
Jun	0.381696	1.46477	0.608	0.405	2.68e-21	1.44e-16	C1
Smc6	0.389701	1.47654	0.679	0.501	3.38e-21	1.82e-16	C1
Prim2	0.316838	1.37278	0.296	0.131	5.32e-21	2.86e-16	C1
Hist1h3e	0.327038	1.38685	0.153	0.045	8.19e-21	4.4e-16	C1
Plk4	0.31806	1.37446	0.347	0.17	9.06e-21	4.86e-16	C1
Cep57	0.343967	1.41053	0.454	0.255	1.07e-20	5.73e-16	C1
Hist1h3c	0.255624	1.29127	0.122	0.03	1.08e-20	5.78e-16	C1
Hat1	0.33509	1.39807	0.615	0.411	1.47e-20	7.91e-16	C1
Cenph	0.322185	1.38014	0.305	0.14	1.66e-20	8.93e-16	C1
Aldh1a3	0.458759	1.58211	0.319	0.151	1.69e-20	9.08e-16	C1
Fzd5	0.300581	1.35064	0.279	0.118	1.93e-20	1.04e-15	C1
Fosb	0.28344	1.32769	0.212	0.078	2.43e-20	1.31e-15	C1
Ube2t	0.344747	1.41163	0.316	0.151	2.49e-20	1.33e-15	C1
Tcf19	0.268901	1.30853	0.248	0.098	5.46e-20	2.93e-15	C1
Lhx2	0.300496	1.35053	0.715	0.5	7.74e-20	4.16e-15	C1
Mad2l1	0.302444	1.35316	0.438	0.239	8.03e-20	4.31e-15	C1
Cdca4	0.364123	1.43925	0.412	0.231	9.22e-20	4.95e-15	C1
Eef1d	0.320822	1.37826	0.783	0.618	1.05e-19	5.66e-15	C1
Ncapd3	0.29578	1.34417	0.319	0.148	1.31e-19	7.01e-15	C1
Mybl2	0.254094	1.28929	0.179	0.061	2.44e-19	1.31e-14	C1
Cdc7	0.26705	1.30611	0.223	0.088	2.87e-19	1.54e-14	C1
Sgol1	0.362901	1.43749	0.352	0.176	3.1e-19	1.67e-14	C1
Fignl1	0.311224	1.36509	0.354	0.18	3.84e-19	2.06e-14	C1
Gli1	0.297822	1.34692	0.195	0.071	4.11e-19	2.21e-14	C1
Hes5	0.254185	1.28941	0.668	0.421	4.53e-19	2.43e-14	C1
Mns1	0.262773	1.30053	0.243	0.101	5.99e-19	3.22e-14	C1
Cenpp	0.261449	1.29881	0.252	0.107	6.94e-19	3.73e-14	C1
Ldha	0.286958	1.33237	0.945	0.898	1.26e-18	6.76e-14	C1
Ticrr	0.272421	1.31314	0.173	0.06	1.72e-18	9.23e-14	C1
Ptprz1	0.268674	1.30823	0.228	0.093	1.75e-18	9.41e-14	C1
Nrarp	0.346159	1.41363	0.493	0.297	2.02e-18	1.08e-13	C1
Nr2f1	0.365099	1.44066	0.577	0.395	5.33e-18	2.86e-13	C1
Prss23	0.321614	1.37935	0.458	0.267	1.38e-17	7.42e-13	C1
Dtymk	0.312628	1.36701	0.65	0.491	1.76e-17	9.43e-13	C1
Acp1	0.272542	1.3133	0.923	0.859	2.17e-17	1.17e-12	C1
Kifc1	0.285523	1.33046	0.279	0.129	2.88e-17	1.54e-12	C1
Phgdh	0.28206	1.32586	0.394	0.215	3.16e-17	1.7e-12	C1
Six3	0.308851	1.36186	0.892	0.772	3.72e-17	2e-12	C1
Myb	0.30382	1.35502	0.476	0.28	4.27e-17	2.29e-12	C1
Ptbp1	0.292976	1.34041	0.527	0.34	6.06e-17	3.25e-12	C1
Etv5	0.253319	1.28829	0.217	0.09	6.51e-17	3.49e-12	C1
Cep192	0.342481	1.40844	0.294	0.147	1.43e-16	7.71e-12	C1
Adamts1	0.286753	1.33209	0.192	0.076	1.52e-16	8.15e-12	C1
Cenpm	0.286719	1.33205	0.458	0.27	1.87e-16	1e-11	C1
Pard3b	0.257619	1.29385	0.232	0.102	1.98e-16	1.06e-11	C1
Cenpu	0.285025	1.32979	0.223	0.098	2.6e-16	1.4e-11	C1
Hnrnpdl	0.260692	1.29783	0.894	0.803	2.77e-16	1.49e-11	C1
Trip13	0.253736	1.28883	0.29	0.14	3.04e-16	1.63e-11	C1
Haus5	0.269943	1.30989	0.243	0.112	4.43e-16	2.38e-11	C1
Ankle1	0.253382	1.28838	0.159	0.058	8.27e-16	4.44e-11	C1
Cmc2	0.270942	1.3112	0.442	0.271	9.94e-16	5.34e-11	C1
Pa2g4	0.316009	1.37164	0.728	0.618	1.21e-15	6.48e-11	C1
Wee1	0.289713	1.33604	0.31	0.16	1.62e-15	8.7e-11	C1
Fgf9	0.32124	1.37884	0.469	0.298	1.83e-15	9.83e-11	C1
Nucks1	0.258947	1.29557	0.843	0.734	2.09e-15	1.12e-10	C1
Pgam1	0.275262	1.31688	0.85	0.774	2.2e-15	1.18e-10	C1
Ccnf	0.253498	1.28853	0.248	0.115	2.24e-15	1.2e-10	C1
Larp7	0.296427	1.34504	0.679	0.507	2.25e-15	1.21e-10	C1
Nup62	0.2956	1.34393	0.458	0.289	3.01e-15	1.62e-10	C1
Nudc	0.259471	1.29624	0.801	0.728	3.2e-15	1.72e-10	C1
Exosc7	0.294053	1.34185	0.56	0.395	4.42e-15	2.38e-10	C1
Cenpw	0.272424	1.31314	0.485	0.302	4.57e-15	2.46e-10	C1
Ano1	0.265329	1.30386	0.228	0.102	4.86e-15	2.61e-10	C1
Fos	0.292971	1.3404	0.257	0.123	5.97e-15	3.21e-10	C1
Ssbp4	0.265176	1.30366	0.615	0.444	6.22e-15	3.34e-10	C1
Klf6	0.315247	1.3706	0.281	0.144	8.71e-15	4.68e-10	C1
Gar1	0.27191	1.31247	0.637	0.472	1.83e-14	9.85e-10	C1
Ctdspl2	0.279088	1.32192	0.316	0.173	2.39e-14	1.28e-09	C1
Gpc6	0.312858	1.36733	0.338	0.194	2.53e-14	1.36e-09	C1
Crabp2	0.255096	1.29059	0.737	0.572	3.7e-14	1.99e-09	C1
Lman1	0.298219	1.34746	0.79	0.63	4.01e-14	2.16e-09	C1
Hnrnpd	0.263854	1.30194	0.808	0.727	6.41e-14	3.44e-09	C1
Bub3	0.298774	1.34821	0.726	0.604	7.32e-14	3.93e-09	C1
Nop56	0.290937	1.33768	0.692	0.572	1e-13	5.39e-09	C1
Bora	0.360743	1.43439	0.336	0.196	1.02e-13	5.5e-09	C1
Pold2	0.262809	1.30058	0.454	0.292	2.08e-13	1.12e-08	C1
Cars	0.257903	1.29421	0.319	0.179	2.4e-13	1.29e-08	C1
Tubb6	0.284632	1.32927	0.389	0.238	2.88e-13	1.55e-08	C1
Chaf1a	0.254104	1.28931	0.345	0.196	3.66e-13	1.97e-08	C1
Tmem107	0.293012	1.34046	0.423	0.271	3.82e-13	2.05e-08	C1
Srrm1	0.280519	1.32382	0.715	0.611	5.2e-13	2.79e-08	C1
Cd47	0.282535	1.32649	0.531	0.375	5.55e-13	2.98e-08	C1
Sae1	0.298369	1.34766	0.684	0.568	5.69e-13	3.06e-08	C1
Cdk6	0.286981	1.3324	0.308	0.173	1.62e-12	8.69e-08	C1
Egfem1	0.252821	1.28765	0.296	0.167	1.98e-12	1.06e-07	C1
Espn	0.258627	1.29515	0.197	0.092	2.15e-12	1.15e-07	C1
Smc3	0.261722	1.29917	0.743	0.644	2.68e-12	1.44e-07	C1
Ddost	0.262187	1.29977	0.657	0.531	2.87e-12	1.54e-07	C1
Hspa5	0.277409	1.31971	0.821	0.709	3.33e-12	1.79e-07	C1
Ppwd1	0.262852	1.30063	0.31	0.179	6.58e-12	3.53e-07	C1
Gltp	0.285224	1.33006	0.378	0.246	7.08e-12	3.8e-07	C1
Dctpp1	0.250521	1.28469	0.712	0.604	1.38e-11	7.41e-07	C1
Cspg5	0.260949	1.29816	0.445	0.294	1.92e-11	1.03e-06	C1
Kdelr2	0.258441	1.29491	0.478	0.336	2.35e-11	1.26e-06	C1
Nrcam	0.266831	1.30582	0.352	0.222	2.72e-11	1.46e-06	C1
Hist1h1c	0.297083	1.34593	0.173	0.081	4.55e-11	2.44e-06	C1
Lrrc42	0.281858	1.32559	0.573	0.444	1.24e-10	6.68e-06	C1
Jpt2	0.254136	1.28935	0.611	0.501	1.45e-10	7.77e-06	C1
Ndufa4l2	0.260732	1.29788	0.223	0.119	3.57e-10	1.92e-05	C1
Acsl3	0.272359	1.31306	0.42	0.289	4.55e-10	2.44e-05	C1
Taf1d	0.270566	1.31071	0.608	0.477	4.87e-10	2.62e-05	C1
Zcchc3	0.255136	1.29064	0.44	0.314	6.74e-10	3.62e-05	C1
Brd8	0.285554	1.3305	0.467	0.34	1.59e-09	8.53e-05	C1
Tgfb2	0.288127	1.33393	0.456	0.325	1.63e-09	8.77e-05	C1
Adk	0.251385	1.2858	0.398	0.273	3.56e-09	0.000191179	C1
Odf2	0.250985	1.28529	0.301	0.196	2.6e-08	0.00139708	C1
Knstrn	0.938087	2.55509	0.744	0.182	1.17e-182	6.31e-178	C2
Ccnb1	1.16027	3.1908	0.813	0.25	5.31e-179	2.85e-174	C2
Ccna2	0.878719	2.40781	0.804	0.27	5.12e-148	2.75e-143	C2
Pttg1	0.822927	2.27715	0.841	0.316	3.21e-144	1.72e-139	C2
Nde1	0.830867	2.29531	0.748	0.24	2.25e-141	1.21e-136	C2
Tuba1c	0.741833	2.09978	0.499	0.094	2.25e-131	1.21e-126	C2
H2afx	0.86717	2.38017	0.959	0.618	1.85e-128	9.91e-124	C2
H1fx	0.703128	2.02006	0.995	0.807	4.02e-127	2.16e-122	C2
Lockd	0.693101	1.99991	0.799	0.296	6.2e-116	3.33e-111	C2
Plk1	0.73034	2.07579	0.54	0.136	2.91e-111	1.57e-106	C2
H2afz	0.471803	1.60288	1	0.988	6.23e-108	3.35e-103	C2
Dynll1	0.509711	1.66481	1	0.949	6.79e-108	3.65e-103	C2
Kif22	0.712725	2.03954	0.63	0.203	1.06e-104	5.67e-100	C2
Hsp90b1	0.755186	2.12801	0.945	0.687	7.99e-104	4.29e-99	C2
Arl6ip1	0.973173	2.64633	0.878	0.616	2.12e-101	1.14e-96	C2
Cdkn3	0.553068	1.73858	0.436	0.09	7.17e-101	3.85e-96	C2
Dapl1	0.682998	1.9798	0.954	0.582	6.74e-96	3.62e-91	C2
Sapcd2	0.502093	1.65218	0.402	0.08	1.41e-94	7.58e-90	C2
Sfrp2	0.682753	1.97932	0.993	0.668	6.39e-93	3.43e-88	C2
Bub1b	0.483401	1.62158	0.425	0.094	4.57e-90	2.45e-85	C2
Ccnd1	0.623541	1.86552	0.993	0.737	4.45e-86	2.39e-81	C2
Fgf15	0.523134	1.68731	0.993	0.652	4.05e-78	2.18e-73	C2
Tuba1b	0.443991	1.55892	0.998	0.938	1.94e-77	1.04e-72	C2
Kif20a	0.495853	1.6419	0.451	0.123	7.44e-77	4e-72	C2
Ube2s	0.413386	1.51193	0.977	0.855	1.81e-74	9.7e-70	C2
Nucks1	0.523056	1.68718	0.935	0.712	1.55e-72	8.33e-68	C2
Nup37	0.57322	1.77397	0.589	0.226	3.73e-72	2e-67	C2
Kpna2	0.805418	2.23763	0.651	0.324	1.32e-69	7.07e-65	C2
Ccdc34	0.503441	1.6544	0.91	0.603	2.07e-66	1.11e-61	C2
Prc1	0.654692	1.92455	0.554	0.225	1.5e-65	8.07e-61	C2
Cep55	0.379092	1.46096	0.305	0.065	1.14e-64	6.13e-60	C2
Hmgn2	0.379974	1.46225	0.998	0.945	4.21e-63	2.26e-58	C2
Gnai2	0.420108	1.52213	0.991	0.863	4.37e-63	2.35e-58	C2
Sox2	0.486614	1.6268	0.884	0.509	1.25e-62	6.72e-58	C2
Incenp	0.480125	1.61628	0.515	0.186	1.8e-62	9.69e-58	C2
Lmnb1	0.4841	1.62271	0.921	0.651	4.54e-62	2.44e-57	C2
Cep89	0.443272	1.5578	0.4	0.119	5.82e-62	3.13e-57	C2
Gpsm2	0.448191	1.56548	0.453	0.15	7.01e-62	3.76e-57	C2
Crabp2	0.510324	1.66583	0.854	0.543	3.52e-60	1.89e-55	C2
Hes1	0.449292	1.5672	0.921	0.535	2.38e-59	1.28e-54	C2
Aspm	0.339922	1.40484	0.24	0.043	2.75e-59	1.47e-54	C2
Ccnf	0.425833	1.53087	0.34	0.092	2.01e-58	1.08e-53	C2
Fam83d	0.286815	1.33218	0.22	0.037	7.42e-58	3.99e-53	C2
Arhgef39	0.263679	1.30171	0.205	0.03	8.93e-58	4.8e-53	C2
Mis18bp1	0.513806	1.67164	0.432	0.148	1.86e-56	9.98e-52	C2
Cenpl	0.309177	1.3623	0.293	0.07	1.69e-54	9.08e-50	C2
Sgol1	0.445244	1.56087	0.432	0.154	3.08e-52	1.65e-47	C2
Ssbp4	0.454873	1.57597	0.735	0.415	8.93e-52	4.8e-47	C2
Troap	0.283727	1.32807	0.235	0.048	6.65e-51	3.57e-46	C2
Spc25	0.535683	1.70861	0.633	0.317	7.71e-51	4.14e-46	C2
Ddx39	0.451904	1.5713	0.843	0.548	1.17e-50	6.3e-46	C2
Id3	0.446941	1.56352	0.825	0.472	7.96e-48	4.28e-43	C2
Zfp36l1	0.385742	1.47071	0.813	0.469	3.08e-47	1.65e-42	C2
Fgf3	0.383916	1.46802	0.474	0.182	3.85e-47	2.07e-42	C2
2610318N02Rik	0.409284	1.50574	0.469	0.188	6.5e-47	3.49e-42	C2
Terf1	0.394906	1.48424	0.416	0.153	1.81e-46	9.72e-42	C2
Dek	0.355088	1.42631	0.984	0.744	2.36e-46	1.27e-41	C2
Tubb6	0.380891	1.46359	0.506	0.21	6.89e-46	3.7e-41	C2
Kifc1	0.334081	1.39666	0.347	0.11	2.81e-45	1.51e-40	C2
Mad2l1	0.38636	1.47161	0.511	0.217	3.62e-45	1.94e-40	C2
Six6	0.37352	1.45284	0.94	0.735	9.1e-45	4.89e-40	C2
Kcnk1	0.372568	1.45146	0.547	0.238	7.85e-44	4.22e-39	C2
Cenpw	0.395352	1.48491	0.577	0.277	1.08e-43	5.8e-39	C2
Gcat	0.391358	1.47899	0.444	0.182	2.83e-43	1.52e-38	C2
Npm3	0.380221	1.46261	0.753	0.436	4.23e-43	2.27e-38	C2
Bora	0.432702	1.54142	0.43	0.172	6.41e-43	3.44e-38	C2
Lhx2	0.396505	1.48662	0.806	0.475	2.59e-42	1.39e-37	C2
Cp	0.363715	1.43866	0.538	0.237	2.92e-42	1.57e-37	C2
Cntrl	0.329012	1.38959	0.27	0.075	3.88e-42	2.08e-37	C2
Sgol2a	0.281619	1.32527	0.254	0.067	8.67e-42	4.66e-37	C2
Odc1	0.397919	1.48872	0.794	0.518	1.61e-41	8.66e-37	C2
Eef1d	0.377792	1.45906	0.861	0.597	4.92e-41	2.64e-36	C2
Id2	0.387772	1.47369	0.758	0.418	8.98e-41	4.82e-36	C2
Nrarp	0.339995	1.40494	0.58	0.273	1.08e-40	5.78e-36	C2
Smc2	0.433686	1.54293	0.714	0.417	1.63e-40	8.76e-36	C2
Nr2e1	0.356799	1.42875	0.506	0.222	5.26e-40	2.83e-35	C2
Ska1	0.282626	1.32661	0.309	0.099	1.37e-39	7.34e-35	C2
Sparc	0.28771	1.33337	0.737	0.376	3.57e-39	1.92e-34	C2
Hadh	0.390277	1.47739	0.571	0.282	3.59e-39	1.93e-34	C2
Shcbp1	0.321302	1.37892	0.36	0.132	2.46e-37	1.32e-32	C2
Kif18a	0.281233	1.32476	0.279	0.087	9.23e-37	4.96e-32	C2
Srsf9	0.362808	1.43736	0.795	0.526	1.3e-36	7.01e-32	C2
Pth1r	0.287072	1.33252	0.326	0.113	3.11e-36	1.67e-31	C2
Ncapg	0.297124	1.34598	0.319	0.111	4.5e-36	2.42e-31	C2
Prss23	0.317731	1.37401	0.524	0.247	1.98e-35	1.06e-30	C2
Cox4i2	0.3249	1.38389	0.478	0.218	1.61e-34	8.66e-30	C2
Slc1a3	0.302593	1.35336	0.481	0.213	2e-34	1.07e-29	C2
Tmem97	0.313454	1.36814	0.473	0.216	2.25e-34	1.21e-29	C2
Ift74	0.370936	1.44909	0.631	0.348	6.64e-34	3.57e-29	C2
Mest	0.266376	1.30523	0.831	0.515	2.86e-33	1.54e-28	C2
Lsm5	0.327457	1.38744	0.887	0.681	3.34e-33	1.79e-28	C2
Melk	0.317151	1.37321	0.351	0.141	4.39e-33	2.36e-28	C2
Dbf4	0.326995	1.38679	0.443	0.198	5.17e-33	2.78e-28	C2
Larp7	0.355094	1.42632	0.75	0.487	1.7e-32	9.14e-28	C2
Cdc25b	0.277641	1.32001	0.287	0.101	8.69e-32	4.67e-27	C2
Casc5	0.254668	1.29003	0.235	0.072	2.01e-31	1.08e-26	C2
Nudt4	0.36042	1.43393	0.691	0.436	2.78e-31	1.5e-26	C2
Plagl1	0.279222	1.3221	0.728	0.415	4.55e-31	2.45e-26	C2
Cspg5	0.278505	1.32115	0.541	0.269	8.68e-31	4.66e-26	C2
Pdia6	0.354904	1.42604	0.915	0.726	1.29e-30	6.9e-26	C2
Sfrp1	0.323397	1.38181	0.427	0.197	3.19e-30	1.71e-25	C2
Hspa5	0.394182	1.48317	0.869	0.696	3.72e-30	2e-25	C2
Glul	0.356625	1.4285	0.825	0.622	4.76e-30	2.56e-25	C2
Ostc	0.323118	1.38143	0.854	0.656	1.61e-29	8.64e-25	C2
Anp32b	0.283683	1.32801	0.961	0.827	2.88e-29	1.54e-24	C2
Cby1	0.326232	1.38574	0.506	0.268	6.17e-29	3.32e-24	C2
Setd8	0.329789	1.39068	0.568	0.32	7.14e-29	3.83e-24	C2
Exosc8	0.312954	1.36746	0.619	0.364	1.37e-28	7.36e-24	C2
Emg1	0.31628	1.37201	0.829	0.616	1.64e-28	8.82e-24	C2
Phgdh	0.301553	1.35196	0.427	0.201	4.05e-28	2.17e-23	C2
Hdgf	0.28986	1.33624	0.915	0.76	4.18e-28	2.24e-23	C2
Trim59	0.323506	1.38196	0.48	0.254	5.47e-27	2.94e-22	C2
Frat2	0.342365	1.40827	0.534	0.302	2.53e-26	1.36e-21	C2
Triobp	0.263742	1.30179	0.273	0.108	1.2e-25	6.43e-21	C2
Pmf1	0.288182	1.334	0.494	0.264	1.33e-25	7.13e-21	C2
Spc24	0.256846	1.29285	0.607	0.346	3.56e-25	1.91e-20	C2
Clic1	0.272176	1.31282	0.921	0.729	4.56e-25	2.45e-20	C2
Tmem237	0.300295	1.35026	0.506	0.28	5.06e-25	2.72e-20	C2
Nudcd2	0.285537	1.33048	0.765	0.518	6.5e-25	3.49e-20	C2
Vsx2	0.262025	1.29956	0.561	0.31	8.63e-25	4.64e-20	C2
Lsm2	0.269235	1.30896	0.825	0.59	1.54e-24	8.27e-20	C2
Tmem138	0.289265	1.33545	0.485	0.261	2.03e-24	1.09e-19	C2
Lman1	0.266717	1.30567	0.847	0.613	2.3e-24	1.24e-19	C2
Pnrc2	0.311233	1.36511	0.589	0.364	9.03e-24	4.85e-19	C2
Nr2f1	0.273207	1.31417	0.61	0.382	3.33e-23	1.79e-18	C2
Lsm4	0.265992	1.30472	0.852	0.699	8.88e-22	4.77e-17	C2
Fgf9	0.28061	1.32394	0.496	0.286	9.59e-22	5.15e-17	C2
Tmed10	0.280786	1.32417	0.794	0.624	1.74e-21	9.34e-17	C2
Fzr1	0.289258	1.33544	0.437	0.249	5.06e-21	2.72e-16	C2
Fkbp2	0.290124	1.33659	0.515	0.307	5.46e-21	2.93e-16	C2
Jam3	0.259292	1.29601	0.683	0.455	1.58e-20	8.51e-16	C2
Sdf2l1	0.284083	1.32854	0.457	0.273	2.56e-18	1.38e-13	C2
Id4	0.267705	1.30696	0.43	0.251	2.33e-17	1.25e-12	C2
Metrn	0.252625	1.2874	0.561	0.354	4.56e-17	2.45e-12	C2
Fbxo5	0.25896	1.29558	0.404	0.232	3.05e-16	1.64e-11	C2
Bub3	0.322624	1.38075	0.691	0.606	1.08e-15	5.81e-11	C2
Neurog2	1.87642	6.53007	0.681	0.184	1.12e-107	6.03e-103	C3
Atoh7	1.49278	4.44945	0.861	0.372	1.04e-96	5.59e-92	C3
Hes6	1.43773	4.21111	0.986	0.622	8.77e-116	4.71e-111	C3
Gadd45a	1.13809	3.12079	0.92	0.396	3.85e-98	2.07e-93	C3
Phlda1	1.12899	3.09253	0.663	0.213	1.78e-81	9.58e-77	C3
Hist1h2ap	1.00988	2.74527	0.774	0.391	3.62e-53	1.94e-48	C3
Pbk	0.914235	2.49487	0.712	0.32	1.83e-61	9.83e-57	C3
Sstr2	0.875089	2.39909	0.34	0.054	1.73e-68	9.27e-64	C3
Btg2	0.863071	2.37043	0.851	0.33	9.4e-79	5.05e-74	C3
Dlx2	0.801008	2.22778	0.483	0.125	2.63e-60	1.41e-55	C3
Penk	0.797121	2.21914	0.375	0.042	2.41e-99	1.3e-94	C3
Dll4	0.78704	2.19688	0.323	0.042	6.63e-77	3.56e-72	C3
Pclaf	0.779032	2.17936	0.906	0.573	9.46e-52	5.08e-47	C3
Hes5	0.745411	2.10731	0.622	0.437	1.72e-17	9.24e-13	C3
Dll1	0.738193	2.09215	0.517	0.091	2.75e-97	1.48e-92	C3
Spc25	0.733227	2.08179	0.712	0.337	7.33e-45	3.94e-40	C3
Ube2s	0.7185	2.05135	0.951	0.868	8.26e-42	4.44e-37	C3
Gadd45g	0.711634	2.03732	0.33	0.066	5.62e-53	3.02e-48	C3
H2afx	0.708449	2.03084	0.882	0.655	1.08e-40	5.78e-36	C3
H1f0	0.690513	1.99474	0.92	0.808	2.57e-32	1.38e-27	C3
Igfbp2	0.675252	1.96453	0.729	0.484	1.27e-28	6.83e-24	C3
Bhlhe22	0.669102	1.95248	0.312	0.064	1e-49	5.37e-45	C3
Smc2	0.651376	1.91818	0.767	0.438	3.31e-42	1.78e-37	C3
Olig2	0.64215	1.90056	0.226	0.023	4.56e-65	2.45e-60	C3
Insm1	0.595613	1.81414	0.361	0.133	4.39e-28	2.36e-23	C3
Csrp2	0.595414	1.81378	0.958	0.783	2.64e-49	1.42e-44	C3
Mybl1	0.594184	1.81155	0.372	0.062	1.22e-70	6.55e-66	C3
Fbxo5	0.585418	1.79574	0.562	0.233	5.08e-38	2.73e-33	C3
E2f1	0.580119	1.78625	0.601	0.279	2.75e-34	1.48e-29	C3
Lockd	0.551588	1.73601	0.663	0.351	5.6e-30	3.01e-25	C3
Neurod1	0.544497	1.72374	0.583	0.215	3.15e-42	1.69e-37	C3
Hmgn2	0.542479	1.72027	1	0.949	3.11e-60	1.67e-55	C3
Hat1	0.534053	1.70583	0.715	0.412	9.68e-30	5.2e-25	C3
Psip1	0.533276	1.70451	0.979	0.928	7.21e-36	3.87e-31	C3
Ccnb1	0.531255	1.70107	0.552	0.322	3.85e-17	2.07e-12	C3
Tuba1b	0.526548	1.69308	0.997	0.943	6.49e-48	3.49e-43	C3
Miat	0.519596	1.68135	0.576	0.257	9.23e-34	4.96e-29	C3
Srrm4	0.516877	1.67678	0.628	0.256	2.48e-39	1.33e-34	C3
Ccna2	0.511292	1.66744	0.642	0.331	1.7e-28	9.11e-24	C3
Dut	0.509266	1.66407	0.844	0.598	3.54e-29	1.9e-24	C3
H2afv	0.500799	1.65004	0.993	0.951	1.79e-49	9.6e-45	C3
Asf1b	0.49402	1.63889	0.528	0.193	1.58e-40	8.5e-36	C3
Eya2	0.49387	1.63865	0.34	0.113	9.76e-30	5.24e-25	C3
Kpna2	0.491177	1.63424	0.597	0.357	2.69e-20	1.45e-15	C3
Spc24	0.488707	1.63021	0.66	0.364	2.07e-26	1.11e-21	C3
Hnrnph3	0.470013	1.60001	0.778	0.629	1.36e-20	7.33e-16	C3
H2afz	0.469796	1.59967	1	0.989	4.41e-56	2.37e-51	C3
Dnajc9	0.466474	1.59436	0.812	0.534	7.53e-28	4.04e-23	C3
Tex30	0.460781	1.58531	0.566	0.302	3.09e-25	1.66e-20	C3
Skp2	0.443513	1.55817	0.493	0.26	3.35e-21	1.8e-16	C3
Ezh2	0.439805	1.55241	0.872	0.694	8.24e-24	4.43e-19	C3
Tfdp2	0.430423	1.53791	0.545	0.283	2.67e-24	1.43e-19	C3
Hmgb1	0.429602	1.53665	0.993	0.97	2.6e-43	1.4e-38	C3
Prc1	0.427858	1.53397	0.51	0.258	1.94e-21	1.04e-16	C3
Bub3	0.423184	1.52681	0.802	0.604	2.16e-22	1.16e-17	C3
Anp32b	0.423096	1.52668	0.986	0.837	6.36e-34	3.42e-29	C3
Hnrnpa3	0.413863	1.51265	0.979	0.896	1.23e-35	6.63e-31	C3
Tubb6	0.402104	1.49497	0.462	0.239	1.57e-17	8.42e-13	C3
Lsm8	0.398976	1.4903	0.764	0.561	3.6e-21	1.94e-16	C3
Alyref	0.39482	1.48412	0.861	0.683	6.14e-22	3.3e-17	C3
Insm2	0.392811	1.48114	0.257	0.073	1.56e-25	8.38e-21	C3
Cenpq	0.389951	1.47691	0.427	0.194	4.42e-22	2.37e-17	C3
H1fx	0.388409	1.47463	0.948	0.828	1.99e-20	1.07e-15	C3
Notch1	0.383916	1.46802	0.479	0.24	1.14e-19	6.12e-15	C3
Mfng	0.382067	1.46531	0.465	0.179	1.53e-28	8.22e-24	C3
Hnrnpab	0.380752	1.46338	0.931	0.834	2.38e-25	1.28e-20	C3
Mad2l1	0.376792	1.4576	0.486	0.245	9.39e-20	5.04e-15	C3
Cycs	0.373413	1.45268	0.885	0.758	9.74e-19	5.23e-14	C3
Snrpd1	0.372384	1.45119	0.892	0.796	2.05e-18	1.1e-13	C3
Kif22	0.371137	1.44938	0.497	0.252	3.72e-19	2e-14	C3
Hist1h1b	0.370471	1.44842	0.358	0.134	2.37e-23	1.27e-18	C3
Epha3	0.368043	1.4449	0.253	0.061	5.27e-32	2.83e-27	C3
Chtf18	0.367478	1.44409	0.243	0.066	3.18e-27	1.71e-22	C3
Hirip3	0.366574	1.44278	0.51	0.299	2.14e-15	1.15e-10	C3
Gldc	0.365224	1.44084	0.601	0.367	1.27e-16	6.82e-12	C3
Spint2	0.364701	1.44008	0.458	0.253	1.32e-15	7.11e-11	C3
Dtymk	0.364508	1.43981	0.715	0.493	3.34e-17	1.79e-12	C3
Ccnd1	0.364056	1.43915	0.875	0.77	5.36e-08	0.00287843	C3
Cdk2ap1	0.362941	1.43755	0.865	0.712	8.12e-21	4.36e-16	C3
Qsox1	0.357063	1.42913	0.337	0.106	1.34e-28	7.21e-24	C3
Bcl7a	0.355783	1.4273	0.601	0.383	3.2e-15	1.72e-10	C3
Nr2f6	0.355234	1.42651	0.503	0.333	1.26e-12	6.75e-08	C3
Tpm4	0.355068	1.42628	0.788	0.568	1.86e-19	1e-14	C3
Esco2	0.354904	1.42604	0.351	0.129	1.08e-24	5.82e-20	C3
Cbx1	0.354616	1.42563	0.951	0.858	1.11e-23	5.95e-19	C3
Lyar	0.35276	1.42299	0.74	0.51	6.92e-19	3.72e-14	C3
H3f3b	0.351891	1.42175	1	0.999	6e-22	3.22e-17	C3
Ube2i	0.349614	1.41852	0.889	0.77	9.04e-21	4.85e-16	C3
Lsm6	0.348584	1.41706	0.851	0.676	4.08e-18	2.19e-13	C3
Ak6	0.348528	1.41698	0.569	0.373	8.28e-14	4.45e-09	C3
Plk1	0.348259	1.4166	0.403	0.183	1.65e-18	8.87e-14	C3
Mcm3	0.348051	1.4163	0.545	0.317	2.63e-15	1.41e-10	C3
Hnrnpf	0.346766	1.41449	0.965	0.873	3.74e-25	2.01e-20	C3
Hist1h2ae	0.346231	1.41373	0.361	0.157	1.18e-18	6.36e-14	C3
Cep57	0.345441	1.41261	0.455	0.265	1.97e-13	1.06e-08	C3
Incenp	0.344849	1.41178	0.451	0.22	1.02e-18	5.48e-14	C3
Btbd17	0.342377	1.40829	0.562	0.288	5.31e-20	2.85e-15	C3
Lig1	0.33996	1.40489	0.587	0.39	4.03e-12	2.17e-07	C3
Sapcd2	0.339304	1.40397	0.316	0.115	4.19e-22	2.25e-17	C3
Ube2t	0.338266	1.40251	0.372	0.154	2.04e-21	1.09e-16	C3
Mis18bp1	0.3361	1.39948	0.378	0.177	7.01e-17	3.76e-12	C3
Ccdc34	0.33555	1.39871	0.806	0.639	5.82e-16	3.13e-11	C3
Pkib	0.331685	1.39331	0.271	0.079	2.28e-25	1.22e-20	C3
Sgol1	0.331582	1.39317	0.424	0.178	1.64e-22	8.8e-18	C3
Mcm7	0.330864	1.39217	0.684	0.465	5.65e-14	3.04e-09	C3
Itga6	0.328892	1.38943	0.295	0.126	5.73e-16	3.08e-11	C3
Tead2	0.328857	1.38938	0.788	0.573	5.5e-18	2.96e-13	C3
Foxn3	0.327829	1.38795	0.674	0.426	4.29e-18	2.31e-13	C3
Actl6a	0.324681	1.38359	0.778	0.616	5.16e-15	2.77e-10	C3
Ctps	0.322953	1.3812	0.448	0.265	5.17e-13	2.78e-08	C3
Cenpw	0.32291	1.38114	0.517	0.308	1.4e-14	7.53e-10	C3
Ncapd3	0.322052	1.37996	0.34	0.155	3.32e-16	1.79e-11	C3
Dlx1	0.321418	1.37908	0.285	0.104	4.08e-19	2.19e-14	C3
Timm50	0.321046	1.37857	0.59	0.403	2.35e-13	1.26e-08	C3
Trim59	0.320448	1.37775	0.434	0.277	2.4e-10	1.29e-05	C3
Lsm2	0.32044	1.37773	0.83	0.61	9.82e-16	5.27e-11	C3
Cenpm	0.320019	1.37715	0.507	0.276	2.34e-16	1.26e-11	C3
Cenpk	0.319774	1.37682	0.406	0.204	8.13e-16	4.37e-11	C3
Lmnb1	0.317931	1.37428	0.865	0.68	9.16e-16	4.92e-11	C3
Snrpb	0.317657	1.37391	0.965	0.889	6.22e-22	3.34e-17	C3
Ddx39b	0.314794	1.36998	0.92	0.8	5.34e-18	2.87e-13	C3
Pmf1	0.310305	1.36384	0.517	0.281	3.69e-17	1.98e-12	C3
Dll3	0.310214	1.36372	0.337	0.16	1.25e-13	6.71e-09	C3
Baz1a	0.309623	1.36291	0.465	0.308	1.11e-09	5.97e-05	C3
Serpine2	0.308539	1.36143	0.472	0.261	7.78e-15	4.18e-10	C3
Hnrnpd	0.30567	1.35753	0.84	0.728	4.61e-13	2.48e-08	C3
Calm2	0.303827	1.35504	1	0.976	1.81e-22	9.71e-18	C3
Snrpg	0.303131	1.35409	0.986	0.915	6.64e-21	3.57e-16	C3
Pgp	0.302171	1.35279	0.542	0.398	1.17e-08	0.000629006	C3
Pdlim1	0.301182	1.35146	0.253	0.101	1.2e-15	6.47e-11	C3
Orc6	0.299748	1.34952	0.476	0.321	7.6e-10	4.08e-05	C3
Paics	0.299036	1.34856	0.74	0.598	2.33e-11	1.25e-06	C3
Ddx39	0.298704	1.34811	0.753	0.581	9.13e-13	4.91e-08	C3
Tra2b	0.297102	1.34595	0.889	0.78	1.58e-13	8.51e-09	C3
Dek	0.296087	1.34459	0.941	0.768	1.9e-17	1.02e-12	C3
Hist1h4i	0.296049	1.34454	0.486	0.286	4.88e-13	2.62e-08	C3
Fn1	0.295346	1.34359	0.264	0.103	6.17e-17	3.31e-12	C3
Nxt1	0.294716	1.34275	0.538	0.362	4.03e-10	2.16e-05	C3
Chaf1a	0.29445	1.34239	0.378	0.2	3.09e-13	1.66e-08	C3
Kifc1	0.293869	1.34161	0.295	0.135	1.29e-13	6.92e-09	C3
Mrfap1	0.293435	1.34103	0.965	0.879	1.43e-16	7.69e-12	C3
Fam111a	0.292168	1.33933	0.281	0.128	3.47e-13	1.86e-08	C3
Larp7	0.291492	1.33842	0.722	0.512	1.24e-13	6.67e-09	C3
Shf	0.290932	1.33767	0.208	0.07	6.22e-17	3.34e-12	C3
Srsf7	0.290533	1.33714	0.944	0.845	2.09e-16	1.12e-11	C3
Eny2	0.290338	1.33688	0.847	0.726	1.1e-12	5.91e-08	C3
Melk	0.289947	1.33636	0.337	0.16	1.54e-14	8.26e-10	C3
Smarca5	0.289715	1.33605	0.743	0.577	4.14e-12	2.22e-07	C3
Tox3	0.289294	1.33548	0.514	0.307	4.63e-13	2.49e-08	C3
Kif20a	0.287383	1.33294	0.337	0.161	8.07e-14	4.33e-09	C3
Hsp90aa1	0.287056	1.3325	0.997	0.978	2.87e-26	1.54e-21	C3
Ascl1	0.284079	1.32854	0.306	0.166	2.47e-09	0.000132559	C3
Lsm5	0.283948	1.32836	0.872	0.701	2.37e-14	1.27e-09	C3
Cdk4	0.283481	1.32774	0.976	0.937	3.66e-21	1.97e-16	C3
Ncaph	0.282871	1.32693	0.285	0.12	1.65e-15	8.87e-11	C3
Ppia	0.282662	1.32666	1	0.995	1.17e-39	6.31e-35	C3
Dhx15	0.28252	1.32647	0.531	0.401	1.07e-07	0.005742	C3
Ak2	0.282388	1.32629	0.615	0.457	9.39e-10	5.04e-05	C3
Srsf10	0.281689	1.32537	0.781	0.632	1.51e-11	8.11e-07	C3
Hdac1	0.281485	1.3251	0.681	0.511	1.89e-11	1.02e-06	C3
Foxn4	0.28092	1.32435	0.267	0.123	1.58e-12	8.47e-08	C3
Ivns1abp	0.28016	1.32334	0.691	0.53	2.55e-10	1.37e-05	C3
Nudcd2	0.279296	1.3222	0.712	0.544	2.31e-10	1.24e-05	C3
Igsf8	0.279109	1.32195	0.306	0.178	1.2e-08	0.000645522	C3
Hmga1	0.27816	1.3207	0.469	0.277	1.12e-11	6.01e-07	C3
Shcbp1	0.276972	1.31913	0.309	0.157	8.32e-12	4.47e-07	C3
Tubg1	0.275859	1.31766	0.507	0.363	7.97e-09	0.000427979	C3
Onecut1	0.275185	1.31677	0.17	0.056	1.95e-14	1.05e-09	C3
Tfdp1	0.275024	1.31656	0.524	0.371	5e-09	0.000268768	C3
Sap30	0.274328	1.31565	0.583	0.45	7.33e-08	0.00393887	C3
Abracl	0.27358	1.31466	0.642	0.478	5.95e-11	3.2e-06	C3
Ptma	0.272415	1.31313	1	0.999	2.31e-42	1.24e-37	C3
U2af1	0.271996	1.31258	0.924	0.847	1.71e-12	9.17e-08	C3
Spag5	0.271749	1.31226	0.247	0.087	4.54e-18	2.44e-13	C3
Sfpq	0.271162	1.31149	0.878	0.796	1.13e-13	6.08e-09	C3
Hmgn1	0.270919	1.31117	0.99	0.974	1.93e-24	1.04e-19	C3
G3bp1	0.270595	1.31074	0.962	0.834	1.22e-16	6.56e-12	C3
Cdc25b	0.270491	1.31061	0.274	0.118	6.38e-14	3.43e-09	C3
Banf1	0.270223	1.31026	0.753	0.619	1.96e-11	1.05e-06	C3
Zfp91	0.269452	1.30925	0.465	0.345	3.99e-07	0.0214216	C3
Snrnp40	0.269367	1.30914	0.74	0.578	7.77e-10	4.18e-05	C3
Gps2	0.269335	1.30909	0.51	0.352	3.76e-09	0.000202194	C3
Dbf4	0.269031	1.3087	0.378	0.225	8.61e-10	4.63e-05	C3
Otx2	0.269001	1.30866	0.382	0.167	4.57e-17	2.45e-12	C3
Pa2g4	0.268596	1.30813	0.75	0.622	2.79e-10	1.5e-05	C3
Mis18a	0.268365	1.30782	0.382	0.215	4.79e-11	2.57e-06	C3
Cit	0.268283	1.30772	0.365	0.191	1.58e-12	8.5e-08	C3
Erh	0.268279	1.30771	0.972	0.901	8.87e-17	4.77e-12	C3
Vrk1	0.266055	1.30481	0.403	0.223	1.43e-12	7.69e-08	C3
Nmral1	0.263894	1.30199	0.507	0.347	3.11e-08	0.00167296	C3
Ptpru	0.263507	1.30149	0.25	0.095	3.74e-16	2.01e-11	C3
Ybx1	0.263458	1.30142	1	0.995	1.61e-31	8.63e-27	C3
Fam110a	0.263358	1.30129	0.455	0.284	1.35e-09	7.26e-05	C3
Jam2	0.26123	1.29853	0.226	0.085	2.12e-14	1.14e-09	C3
Cdca4	0.260865	1.29805	0.403	0.241	4.02e-10	2.16e-05	C3
Srsf2	0.260347	1.29738	0.983	0.899	9.98e-16	5.36e-11	C3
H2afy	0.260246	1.29725	0.958	0.905	5.75e-15	3.09e-10	C3
Jpt2	0.259417	1.29617	0.694	0.499	1.18e-10	6.33e-06	C3
Sh3glb1	0.2579	1.29421	0.604	0.494	3.52e-08	0.00188978	C3
Tbx3	0.25717	1.29327	0.257	0.127	4.46e-10	2.4e-05	C3
Eif1ad	0.255964	1.29171	0.41	0.262	1.22e-08	0.000653418	C3
Dhfr	0.254	1.28917	0.403	0.258	2.49e-08	0.00133489	C3
Magi1	0.253973	1.28914	0.306	0.145	1e-12	5.37e-08	C3
Gjc1	0.252723	1.28753	0.41	0.247	3.16e-10	1.7e-05	C3
Ybx3	0.252493	1.28723	0.497	0.343	2.42e-08	0.00129926	C3
Ptges3	0.251545	1.28601	0.764	0.653	6.42e-10	3.45e-05	C3
Nudt5	0.25093	1.28522	0.573	0.424	2.3e-08	0.00123584	C3
Mrps33	0.250321	1.28444	0.906	0.817	2.31e-13	1.24e-08	C3
Atoh7	1.72013	5.58528	0.988	0.384	1.95e-98	1.05e-93	C4
Neurog2	1.63017	5.10475	0.701	0.201	1.95e-67	1.05e-62	C4
Gadd45a	1.56702	4.79236	1	0.411	1.17e-92	6.26e-88	C4
Hes6	1.40681	4.08293	0.982	0.636	7.2e-76	3.87e-71	C4
Pkib	1.23928	3.45312	0.599	0.07	3.31e-122	1.78e-117	C4
Btg2	1.23744	3.44679	0.916	0.346	1.66e-74	8.89e-70	C4
Pcdh17	1.22318	3.39799	0.599	0.092	4.45e-97	2.39e-92	C4
Ube2s	1.20655	3.34194	0.994	0.869	1.53e-79	8.22e-75	C4
Dll3	1.16928	3.21966	0.659	0.151	1.45e-70	7.78e-66	C4
Penk	1.12141	3.06917	0.533	0.047	3.99e-132	2.14e-127	C4
Psip1	1.08037	2.94577	0.994	0.929	7.58e-71	4.07e-66	C4
Pttg1	1.0599	2.88608	0.808	0.38	1.51e-50	8.11e-46	C4
Sstr2	1.03461	2.814	0.485	0.057	1.76e-92	9.46e-88	C4
Otx2	0.983573	2.67399	0.659	0.161	8.3e-60	4.46e-55	C4
Dll4	0.970498	2.63926	0.467	0.045	7.55e-104	4.06e-99	C4
Phlda1	0.934778	2.54665	0.533	0.236	4.27e-23	2.29e-18	C4
Ccnb1	0.904009	2.46948	0.635	0.326	4.81e-24	2.58e-19	C4
Neurod1	0.891233	2.43814	0.671	0.224	4.14e-43	2.22e-38	C4
Mgarp	0.869966	2.38683	0.689	0.45	2.47e-21	1.33e-16	C4
Dll1	0.757407	2.13274	0.479	0.108	8.11e-48	4.35e-43	C4
Hnrnph3	0.751367	2.1199	0.892	0.629	2.01e-35	1.08e-30	C4
Fam110a	0.749828	2.11664	0.689	0.278	1.12e-38	6.02e-34	C4
Lockd	0.710726	2.03547	0.707	0.36	1.32e-29	7.1e-25	C4
Dynll1	0.708593	2.03113	1	0.955	6.84e-58	3.68e-53	C4
Hmgn3	0.705596	2.02505	0.874	0.609	5.53e-31	2.97e-26	C4
Srrm4	0.684557	1.98289	0.617	0.27	4.56e-27	2.45e-22	C4
H2afv	0.678922	1.97175	0.988	0.953	3.98e-52	2.14e-47	C4
Nudcd2	0.670644	1.9555	0.778	0.547	1.9e-24	1.02e-19	C4
Mfng	0.667141	1.94866	0.557	0.185	1.49e-34	8.03e-30	C4
Notch1	0.65904	1.93294	0.587	0.244	1.33e-28	7.13e-24	C4
Hmgn2	0.647911	1.91154	0.994	0.951	1.26e-45	6.78e-41	C4
Kif20a	0.647256	1.91029	0.401	0.165	1.86e-18	1e-13	C4
Glrx	0.634358	1.88581	0.407	0.151	3.02e-22	1.62e-17	C4
Calm1	0.631246	1.87995	0.988	0.946	6.72e-34	3.61e-29	C4
Olig2	0.625689	1.86953	0.287	0.027	2.46e-63	1.32e-58	C4
Sdccag8	0.615833	1.8512	0.359	0.082	3.63e-35	1.95e-30	C4
Nxn	0.607964	1.83669	0.545	0.262	1.08e-19	5.81e-15	C4
Pbk	0.605695	1.83253	0.629	0.338	8.37e-19	4.49e-14	C4
Tuba1c	0.602917	1.82744	0.425	0.146	2.41e-24	1.3e-19	C4
H2afz	0.58735	1.79921	1	0.99	2.76e-43	1.48e-38	C4
Knstrn	0.585179	1.79531	0.545	0.259	2.92e-19	1.57e-14	C4
Onecut1	0.553797	1.73985	0.299	0.053	1.38e-37	7.41e-33	C4
Cdkn3	0.541878	1.71923	0.413	0.133	2.58e-26	1.39e-21	C4
Hspa2	0.538216	1.71295	0.353	0.086	9.09e-32	4.88e-27	C4
Plk1	0.535565	1.70841	0.407	0.191	5.27e-14	2.83e-09	C4
Hmgb1	0.535445	1.70821	0.988	0.971	4.87e-39	2.61e-34	C4
Qsox1	0.53392	1.7056	0.359	0.113	1.36e-22	7.32e-18	C4
Tfdp2	0.531275	1.7011	0.551	0.292	6.39e-17	3.43e-12	C4
Bhlhe22	0.530622	1.69999	0.234	0.077	2.15e-13	1.15e-08	C4
Dlx2	0.518523	1.67955	0.353	0.144	2.18e-13	1.17e-08	C4
Igfbp2	0.509364	1.66423	0.707	0.494	5.11e-15	2.75e-10	C4
Ppp1cb	0.506996	1.6603	0.749	0.579	1.83e-16	9.85e-12	C4
Arl6ip1	0.504065	1.65544	0.737	0.654	5.48e-07	0.029433	C4
Insm2	0.496602	1.64313	0.228	0.081	2.11e-11	1.13e-06	C4
Gadd45g	0.485831	1.62553	0.24	0.08	4.91e-13	2.64e-08	C4
Mybl1	0.47766	1.6123	0.251	0.08	2.2e-15	1.18e-10	C4
Btbd17	0.47514	1.60824	0.611	0.295	6.07e-19	3.26e-14	C4
Nde1	0.462147	1.58748	0.551	0.31	3.15e-13	1.69e-08	C4
Ttc5	0.459285	1.58294	0.563	0.353	3.93e-13	2.11e-08	C4
Cald1	0.458976	1.58245	0.533	0.293	1.23e-14	6.6e-10	C4
Ppp1r14b	0.454937	1.57607	0.862	0.671	5.53e-18	2.97e-13	C4
Gdpd1	0.454248	1.57499	0.485	0.287	1.75e-11	9.39e-07	C4
Tnfaip8	0.452465	1.57218	0.467	0.319	2.48e-07	0.0133428	C4
Amer2	0.449186	1.56704	0.689	0.426	3.5e-16	1.88e-11	C4
Mycl	0.448533	1.56601	0.539	0.267	3.28e-17	1.76e-12	C4
Cbx1	0.447273	1.56404	0.958	0.861	2.6e-22	1.4e-17	C4
Dnaja1	0.446863	1.5634	0.958	0.875	1.23e-19	6.62e-15	C4
Msi1	0.44461	1.55988	0.79	0.643	5.97e-12	3.21e-07	C4
Top1	0.440648	1.55371	0.826	0.754	6.21e-13	3.33e-08	C4
Myef2	0.439859	1.55249	0.617	0.427	7.2e-11	3.87e-06	C4
Ddx39	0.439019	1.55119	0.713	0.589	3.63e-11	1.95e-06	C4
Cdk2ap1	0.438433	1.55028	0.868	0.717	1.76e-13	9.43e-09	C4
Ppib	0.438047	1.54968	0.916	0.773	2.55e-17	1.37e-12	C4
Sox11	0.43651	1.5473	0.994	0.846	7.78e-25	4.18e-20	C4
Foxn3	0.435931	1.5464	0.557	0.441	1.25e-07	0.00668775	C4
Mphosph8	0.434977	1.54493	0.599	0.459	1.46e-08	0.000782465	C4
Ddx39b	0.43464	1.54441	0.91	0.805	1.61e-16	8.65e-12	C4
Cox7a2	0.431219	1.53913	0.946	0.881	7.46e-20	4.01e-15	C4
Ak6	0.430048	1.53733	0.575	0.38	1.04e-11	5.57e-07	C4
Hmga1	0.426413	1.53175	0.479	0.283	2.27e-10	1.22e-05	C4
Hsph1	0.425547	1.53043	0.383	0.228	2.05e-08	0.00110272	C4
Glrx3	0.424713	1.52915	0.916	0.795	8.82e-18	4.74e-13	C4
Cct6a	0.4245	1.52883	0.892	0.779	7.75e-15	4.16e-10	C4
Hsp90aa1	0.420838	1.52324	0.988	0.979	4.11e-29	2.21e-24	C4
Lmnb1	0.420764	1.52312	0.82	0.688	1.74e-11	9.35e-07	C4
2610318N02Rik	0.418146	1.51914	0.431	0.223	1.65e-12	8.84e-08	C4
Txnrd1	0.409325	1.5058	0.593	0.429	1e-09	5.37e-05	C4
Eif4g2	0.407914	1.50368	0.952	0.917	1.57e-19	8.44e-15	C4
Nucks1	0.40735	1.50283	0.88	0.741	2.22e-13	1.19e-08	C4
Carhsp1	0.406897	1.50215	0.766	0.567	1.6e-12	8.6e-08	C4
Lyar	0.402637	1.49576	0.689	0.521	2.54e-11	1.36e-06	C4
Fam118b	0.400827	1.49306	0.341	0.154	1.44e-12	7.73e-08	C4
Stmn1	0.398913	1.4902	1	0.996	3.98e-32	2.14e-27	C4
Insm1	0.398506	1.4896	0.341	0.142	3.66e-13	1.96e-08	C4
Ssna1	0.393545	1.48223	0.671	0.53	2.3e-09	0.000123471	C4
Akr1b8	0.392259	1.48032	0.186	0.044	6.69e-17	3.59e-12	C4
Hdac1	0.389991	1.47697	0.677	0.517	2.85e-09	0.000153137	C4
Cenpw	0.389173	1.47576	0.515	0.316	2.61e-10	1.4e-05	C4
Cox17	0.3887	1.47506	0.629	0.437	1.08e-10	5.8e-06	C4
Tpm4	0.386681	1.47209	0.731	0.578	9.11e-11	4.89e-06	C4
Mrfap1	0.385488	1.47033	0.976	0.882	4.32e-17	2.32e-12	C4
Phf21b	0.382162	1.46545	0.287	0.115	9.12e-12	4.9e-07	C4
Shf	0.38192	1.46509	0.263	0.072	2.11e-19	1.13e-14	C4
Ubald2	0.38132	1.46422	0.593	0.476	2.2e-07	0.0117951	C4
Cxxc5	0.379761	1.46194	0.796	0.699	1.44e-09	7.72e-05	C4
Ccna2	0.377679	1.45889	0.521	0.348	1.36e-07	0.00729774	C4
Dbf4	0.376966	1.45785	0.377	0.23	1.19e-07	0.00638146	C4
Ndufc1	0.373247	1.45244	0.898	0.788	9.09e-13	4.88e-08	C4
Dync1i2	0.371782	1.45032	0.808	0.668	3.56e-10	1.91e-05	C4
Mrps33	0.3663	1.44239	0.898	0.821	2.21e-15	1.19e-10	C4
Taldo1	0.362416	1.4368	0.731	0.608	3.56e-08	0.00191182	C4
Prdm1	0.360892	1.43461	0.234	0.061	1.2e-16	6.46e-12	C4
Phip	0.360794	1.43447	0.826	0.668	1.63e-12	8.78e-08	C4
Hnrnpa2b1	0.359567	1.43271	0.994	0.973	2.76e-22	1.48e-17	C4
Sarnp	0.359005	1.4319	0.82	0.706	8.94e-12	4.8e-07	C4
Ddx5	0.35795	1.43039	0.976	0.941	1.86e-16	9.99e-12	C4
Actl6a	0.353189	1.4236	0.725	0.624	2.8e-09	0.000150158	C4
Kif22	0.35195	1.42184	0.419	0.264	8.89e-07	0.0477627	C4
H1f0	0.351421	1.42109	0.922	0.812	7.64e-12	4.11e-07	C4
Banf1	0.349591	1.41849	0.731	0.625	1.81e-08	0.000971247	C4
Klhdc8a	0.349227	1.41797	0.263	0.106	6.91e-11	3.71e-06	C4
Stip1	0.348697	1.41722	0.689	0.542	7.86e-09	0.000422324	C4
Thoc7	0.34854	1.417	0.808	0.711	1.68e-09	9.05e-05	C4
Baz1a	0.348471	1.4169	0.455	0.314	6.08e-07	0.0326706	C4
Smim11	0.34777	1.41591	0.557	0.409	4.55e-07	0.0244248	C4
Polr2k	0.346839	1.41459	0.778	0.648	6.65e-09	0.000357184	C4
Odc1	0.346543	1.41417	0.725	0.554	3.39e-09	0.000182287	C4
Fzd2	0.345016	1.41201	0.317	0.152	8.69e-10	4.67e-05	C4
Swi5	0.342023	1.40779	0.964	0.855	9.3e-13	4.99e-08	C4
Paip2	0.341722	1.40737	0.964	0.881	2.89e-14	1.55e-09	C4
Cycs	0.341393	1.40691	0.88	0.763	1.38e-10	7.42e-06	C4
Ewsr1	0.340613	1.40581	0.916	0.842	8.47e-14	4.55e-09	C4
Timm8b	0.340447	1.40558	0.856	0.747	2.34e-10	1.26e-05	C4
Ezh2	0.339999	1.40495	0.802	0.704	6.17e-11	3.31e-06	C4
Eny2	0.334143	1.39674	0.862	0.729	3.16e-11	1.7e-06	C4
Psmc2	0.333311	1.39558	0.749	0.617	4.76e-09	0.000255517	C4
Eif4a1	0.333234	1.39547	1	0.989	3e-22	1.61e-17	C4
Ndufaf3	0.332693	1.39472	0.335	0.186	8.91e-08	0.00478684	C4
Psmc1	0.330666	1.39189	0.647	0.524	2.7e-08	0.00144906	C4
Hmgn1	0.33054	1.39172	0.994	0.975	5.16e-19	2.77e-14	C4
Hist1h2bc	0.328948	1.38951	0.347	0.184	2.09e-08	0.00112495	C4
Cyth2	0.327896	1.38804	0.611	0.447	3.63e-07	0.0194756	C4
Ppp1r14a	0.327258	1.38716	0.341	0.168	3.68e-09	0.000197759	C4
Bcl7a	0.32698	1.38677	0.569	0.392	6.76e-09	0.000363132	C4
Tax1bp1	0.32668	1.38636	0.581	0.439	6.47e-08	0.00347363	C4
Pam16	0.325995	1.38541	0.527	0.387	4.02e-07	0.0216146	C4
Jam2	0.322805	1.381	0.257	0.089	2.59e-13	1.39e-08	C4
Cntrl	0.32254	1.38063	0.269	0.099	5.97e-13	3.21e-08	C4
Grasp	0.320786	1.37821	0.204	0.069	7.7e-11	4.14e-06	C4
Vgll3	0.320635	1.378	0.156	0.019	1.62e-27	8.7e-23	C4
Srsf7	0.319674	1.37668	0.952	0.849	2.17e-12	1.17e-07	C4
Srsf1	0.31959	1.37656	0.82	0.716	7.2e-08	0.00386878	C4
Fip1l1	0.318807	1.37549	0.557	0.377	1.2e-08	0.000644624	C4
Kifc1	0.318741	1.37539	0.269	0.143	7.56e-07	0.0406192	C4
Snrpa	0.318151	1.37458	0.725	0.588	2.82e-08	0.00151382	C4
Dazap1	0.317651	1.3739	0.754	0.634	6.26e-09	0.000336362	C4
Psmb3	0.316978	1.37297	0.88	0.804	1.1e-08	0.00059099	C4
Vcp	0.316886	1.37285	0.874	0.796	3.22e-09	0.000172798	C4
Eif4e3	0.316414	1.3722	0.269	0.128	2.46e-08	0.00132181	C4
Hdgf	0.314046	1.36895	0.856	0.782	2.49e-10	1.34e-05	C4
Srsf6	0.313831	1.36866	0.88	0.787	1.82e-11	9.8e-07	C4
Oaz1	0.310937	1.3647	1	0.986	7.61e-20	4.09e-15	C4
Cct7	0.310426	1.36401	0.922	0.838	1.13e-11	6.07e-07	C4
Ptpru	0.309916	1.36331	0.24	0.101	2.93e-09	0.000157461	C4
Snrpa1	0.308816	1.36181	0.731	0.608	4.93e-08	0.00264891	C4
Pif1	0.308586	1.3615	0.174	0.044	1.6e-14	8.61e-10	C4
Slain1	0.30595	1.35791	0.281	0.123	3e-10	1.61e-05	C4
Shisa2	0.303215	1.35421	0.491	0.257	3.42e-11	1.84e-06	C4
Cmtm7	0.30102	1.35124	0.347	0.18	2.22e-08	0.00119125	C4
Cep55	0.300405	1.35041	0.234	0.097	4.98e-09	0.000267305	C4
Tcp1	0.300388	1.35038	0.862	0.792	5e-09	0.000268343	C4
Acin1	0.299618	1.34934	0.796	0.689	1.57e-07	0.00841548	C4
Khdrbs1	0.299309	1.34893	0.778	0.701	9.73e-08	0.0052245	C4
Abcd2	0.29917	1.34874	0.192	0.048	7.79e-16	4.18e-11	C4
Elavl1	0.298928	1.34841	0.772	0.637	1.17e-08	0.000626314	C4
Amotl2	0.29849	1.34782	0.299	0.169	8.69e-07	0.0466529	C4
Vps37b	0.296961	1.34576	0.335	0.191	5.59e-07	0.0300167	C4
Eif1	0.296931	1.34572	0.994	0.995	1.02e-22	5.5e-18	C4
H3f3b	0.296273	1.34484	1	0.999	1.31e-24	7.02e-20	C4
Psmc6	0.294195	1.34205	0.754	0.667	2.18e-07	0.0116973	C4
Chchd2	0.292466	1.33973	0.988	0.964	2.08e-15	1.12e-10	C4
Cct8	0.292358	1.33958	0.88	0.809	8.5e-10	4.57e-05	C4
Cct2	0.29156	1.33851	0.778	0.672	2.54e-07	0.0136657	C4
Hnrnpc	0.289637	1.33594	0.976	0.872	1.91e-10	1.03e-05	C4
Ube2l6	0.288955	1.33503	0.216	0.059	6.45e-16	3.46e-11	C4
Cep89	0.287831	1.33353	0.293	0.158	8.51e-07	0.0457106	C4
Elfn1	0.287338	1.33287	0.138	0.005	3.84e-56	2.06e-51	C4
Hnrnpab	0.285201	1.33003	0.922	0.838	2.86e-10	1.53e-05	C4
Sem1	0.283614	1.32792	0.946	0.91	2.15e-10	1.16e-05	C4
Ilf2	0.283477	1.32774	0.826	0.756	6.32e-08	0.0033934	C4
Lpar6	0.283194	1.32736	0.395	0.214	9.98e-09	0.000535838	C4
Srsf11	0.283157	1.32731	0.844	0.757	3.82e-07	0.0205155	C4
Lsm5	0.281756	1.32545	0.796	0.71	5.34e-07	0.0287103	C4
Hnrnpm	0.280927	1.32436	0.904	0.839	2.93e-08	0.0015724	C4
Cwc15	0.27869	1.3214	0.701	0.608	7.69e-07	0.0413261	C4
Sapcd2	0.278068	1.32058	0.275	0.125	8.61e-09	0.000462262	C4
Psmb7	0.276577	1.31861	0.796	0.73	4.72e-07	0.0253411	C4
Hnrnpu	0.275653	1.31739	0.904	0.877	9.54e-09	0.00051224	C4
Hes2	0.273491	1.31455	0.12	0.007	1.45e-39	7.81e-35	C4
Srsf3	0.271224	1.31157	0.964	0.928	6.48e-12	3.48e-07	C4
Efs	0.270229	1.31026	0.234	0.098	9.15e-09	0.000491423	C4
Snrpc	0.270167	1.31018	0.737	0.636	4.72e-07	0.02538	C4
Emid1	0.269079	1.30876	0.156	0.042	1.79e-11	9.59e-07	C4
Cdk4	0.268498	1.308	0.976	0.939	1.45e-11	7.79e-07	C4
Hnrnpa1	0.264699	1.30304	1	0.98	1.63e-14	8.76e-10	C4
Tril	0.262597	1.3003	0.168	0.043	1.4e-13	7.51e-09	C4
Cox7c	0.260702	1.29784	1	0.961	1.51e-13	8.12e-09	C4
Zfp503	0.259376	1.29612	0.156	0.039	8.88e-13	4.77e-08	C4
Galnt18	0.252385	1.28709	0.174	0.048	1.92e-12	1.03e-07	C4
Fscn1	0.251676	1.28618	0.898	0.827	5.45e-08	0.00292569	C4
Erh	0.251407	1.28583	0.946	0.905	1.19e-08	0.000638511	C4
Tmem260	0.250567	1.28475	0.21	0.08	2.93e-09	0.000157174	C4
Dlx2	1.33468	3.79877	0.759	0.106	8.7e-186	4.67e-181	C5
Pou4f2	1.06829	2.9104	0.632	0.078	8.35e-168	4.48e-163	C5
Dlx1	1.09787	2.99778	0.636	0.078	1.2e-164	6.47e-160	C5
Isl1	1.3873	4.00402	0.762	0.166	6.86e-125	3.68e-120	C5
Mfng	0.945811	2.5749	0.739	0.16	2.58e-119	1.39e-114	C5
Sp8	0.560477	1.75151	0.287	0.015	1.35e-118	7.26e-114	C5
Igfbpl1	1.2177	3.3794	0.812	0.197	7.04e-117	3.78e-112	C5
Atoh7	1.2467	3.47883	0.996	0.366	9.79e-115	5.26e-110	C5
Insm2	1.03718	2.82125	0.46	0.058	1.57e-111	8.46e-107	C5
Tubb3	1.3693	3.93259	1	0.552	7.71e-108	4.14e-103	C5
Gadd45a	1.40681	4.0829	0.946	0.398	9.49e-108	5.1e-103	C5
Elavl3	1.12088	3.06756	0.916	0.301	2.36e-103	1.27e-98	C5
Plk3	0.87386	2.39614	0.548	0.102	8.61e-98	4.62e-93	C5
Miat	0.90522	2.47248	0.778	0.244	2.44e-91	1.31e-86	C5
Ppp1r14a	0.853729	2.34839	0.598	0.142	8.87e-82	4.77e-77	C5
Chrna3	0.93058	2.53598	0.716	0.224	2.19e-80	1.18e-75	C5
Ppp1r14b	0.866029	2.37745	0.962	0.658	4.38e-79	2.35e-74	C5
Eya2	0.794437	2.2132	0.483	0.103	6.18e-75	3.32e-70	C5
Btbd17	0.889202	2.43319	0.782	0.272	5.93e-71	3.19e-66	C5
Tuba1a	0.662733	1.94009	1	0.998	1.84e-70	9.88e-66	C5
Tmsb10	0.444321	1.55943	1	0.997	3.53e-62	1.89e-57	C5
Bhlhe22	0.543947	1.72279	0.352	0.063	7.88e-59	4.23e-54	C5
Elavl4	0.834219	2.30302	0.678	0.222	1.07e-57	5.74e-53	C5
Fam110a	0.782921	2.18785	0.701	0.266	2.71e-57	1.46e-52	C5
Sox4	0.723619	2.06188	0.996	0.785	2.91e-57	1.56e-52	C5
Igfbp5	0.762331	2.14327	0.437	0.105	2.63e-55	1.41e-50	C5
Eif4a1	0.452069	1.57156	1	0.989	5.89e-55	3.16e-50	C5
Sox11	0.587237	1.79901	0.989	0.843	8.4e-54	4.51e-49	C5
Tspan9	0.569829	1.76797	0.387	0.086	8.43e-54	4.53e-49	C5
Dbn1	0.690245	1.9942	0.908	0.645	4e-52	2.15e-47	C5
Tpd52	0.635325	1.88763	0.774	0.351	2.4e-50	1.29e-45	C5
Map1b	0.920135	2.50963	0.966	0.886	2.47e-50	1.33e-45	C5
Prdx2	0.421121	1.52367	0.989	0.966	9.85e-47	5.29e-42	C5
Mfap4	0.521618	1.68475	0.552	0.176	2.91e-46	1.57e-41	C5
Klf7	0.77909	2.17949	0.651	0.258	3.22e-46	1.73e-41	C5
Pcbp4	0.604328	1.83002	0.95	0.729	1.98e-45	1.07e-40	C5
Cd24a	0.560178	1.75098	0.958	0.692	1.53e-44	8.23e-40	C5
Lmo1	0.607298	1.83546	0.368	0.095	6.23e-43	3.35e-38	C5
Igfbp2	0.716654	2.04757	0.824	0.479	6.28e-43	3.37e-38	C5
Mllt11	0.373337	1.45257	0.789	0.324	2.79e-41	1.5e-36	C5
Stmn2	0.559475	1.74975	0.843	0.416	2.99e-41	1.61e-36	C5
Apba2	0.540858	1.71748	0.648	0.26	1.48e-40	7.95e-36	C5
Hey1	0.643267	1.90269	0.41	0.124	7.13e-40	3.83e-35	C5
Hes6	0.491025	1.63399	0.962	0.627	7.3e-40	3.92e-35	C5
Ftl1	0.315549	1.37101	1	0.998	2.19e-38	1.18e-33	C5
Camk2n1	0.61924	1.85751	0.713	0.359	1.22e-37	6.54e-33	C5
Cfl1	0.357087	1.42916	1	0.975	1.88e-37	1.01e-32	C5
Tagln3	0.476605	1.6106	0.9	0.502	4.23e-37	2.27e-32	C5
Nme1	0.442362	1.55638	0.985	0.865	1.55e-36	8.3e-32	C5
Selm	0.629729	1.8771	0.452	0.162	4.74e-36	2.54e-31	C5
Tubb2b	0.387475	1.47326	0.969	0.769	4.92e-36	2.64e-31	C5
Gal	1.50992	4.52639	0.464	0.17	9.87e-36	5.3e-31	C5
Barhl2	0.39656	1.4867	0.303	0.073	9.9e-36	5.32e-31	C5
Soga3	0.507041	1.66037	0.571	0.227	1.55e-35	8.33e-31	C5
Pkm	0.366359	1.44247	1	0.975	3.57e-35	1.92e-30	C5
Srrm4	0.56124	1.75285	0.609	0.261	9.99e-35	5.37e-30	C5
Dcc	0.307773	1.36039	0.218	0.04	1.26e-34	6.78e-30	C5
Dner	0.40581	1.50052	0.276	0.066	1.36e-34	7.32e-30	C5
Hnrnph3	0.550419	1.73398	0.866	0.624	2.04e-34	1.09e-29	C5
Elavl2	0.469206	1.59872	0.506	0.186	2.86e-34	1.54e-29	C5
Basp1	0.475123	1.60821	0.95	0.803	1.2e-33	6.45e-29	C5
Cdk4	0.387947	1.47395	0.992	0.936	4.64e-32	2.49e-27	C5
Irx2	0.446918	1.56349	0.291	0.076	5.54e-32	2.97e-27	C5
Prmt1	0.417697	1.51846	0.973	0.887	6.29e-32	3.38e-27	C5
Shb	0.495531	1.64137	0.299	0.084	7.44e-31	4e-26	C5
Crmp1	0.406955	1.50224	0.674	0.285	9.11e-31	4.89e-26	C5
Clvs1	0.275983	1.31783	0.188	0.035	4.75e-30	2.55e-25	C5
Gad2	0.372556	1.45144	0.31	0.089	9.92e-30	5.33e-25	C5
Fscn1	0.416487	1.51662	0.954	0.82	1.42e-29	7.64e-25	C5
Marcksl1	0.282089	1.3259	1	0.987	4.07e-29	2.19e-24	C5
Cadm1	0.723639	2.06192	0.801	0.661	4.59e-29	2.47e-24	C5
Lsp1	0.283021	1.32713	0.165	0.03	5.87e-27	3.15e-22	C5
Gamt	0.348656	1.41716	0.375	0.127	8.8e-27	4.73e-22	C5
Hnrnpa1	0.295518	1.34382	0.996	0.98	1.06e-26	5.7e-22	C5
Smpd3	0.465882	1.59342	0.33	0.11	1.99e-26	1.07e-21	C5
Myt1	0.350235	1.4194	0.238	0.062	3.46e-26	1.86e-21	C5
Nkain4	0.401433	1.49396	0.452	0.186	1.89e-25	1.02e-20	C5
Pax6	0.367673	1.44437	0.962	0.828	2.03e-25	1.09e-20	C5
Nckap5	0.346829	1.41457	0.234	0.06	2.23e-25	1.2e-20	C5
Ppdpf	0.447767	1.56481	0.877	0.682	2.82e-25	1.51e-20	C5
Chchd2	0.301197	1.35147	1	0.963	3.49e-25	1.87e-20	C5
Traf4	0.457032	1.57938	0.521	0.252	1.59e-24	8.53e-20	C5
Dpysl4	0.385368	1.47015	0.586	0.28	2.6e-24	1.39e-19	C5
Podxl2	0.496298	1.64263	0.582	0.301	3.18e-24	1.71e-19	C5
Oaz1	0.251879	1.28644	0.992	0.986	1.01e-23	5.44e-19	C5
Cd151	0.416286	1.51632	0.379	0.153	1.36e-23	7.32e-19	C5
Abracl	0.531013	1.70065	0.709	0.474	1.99e-23	1.07e-18	C5
Cotl1	0.467906	1.59665	0.778	0.511	2.19e-23	1.17e-18	C5
Numbl	0.32084	1.37829	0.318	0.11	5.5e-23	2.96e-18	C5
Trim9	0.317405	1.37356	0.184	0.043	9.75e-23	5.24e-18	C5
Carhsp1	0.462667	1.5883	0.762	0.561	1e-22	5.38e-18	C5
Celf3	0.33025	1.39132	0.483	0.207	1.4e-22	7.52e-18	C5
Chmp5	0.394301	1.48335	0.72	0.449	2.08e-22	1.11e-17	C5
Onecut2	0.286948	1.33235	0.632	0.31	5.36e-22	2.88e-17	C5
Chmp1b	0.394271	1.4833	0.425	0.184	7.29e-22	3.91e-17	C5
Trim2	0.412081	1.50996	0.49	0.237	7.61e-22	4.09e-17	C5
Lag3	0.270655	1.31082	0.234	0.066	8.23e-22	4.42e-17	C5
Scg5	0.375936	1.45635	0.54	0.263	8.51e-22	4.57e-17	C5
Wdr66	0.397372	1.48791	0.421	0.182	2.69e-21	1.44e-16	C5
Ppib	0.458023	1.58095	0.889	0.771	3.37e-21	1.81e-16	C5
Acsl6	0.365711	1.44154	0.199	0.053	3.94e-21	2.12e-16	C5
Cyth2	0.415155	1.5146	0.697	0.436	4.92e-21	2.64e-16	C5
Trappc4	0.411621	1.50926	0.774	0.525	5.11e-21	2.75e-16	C5
Tmeff1	0.37745	1.45856	0.728	0.451	2.01e-20	1.08e-15	C5
Eif4g2	0.298283	1.34754	0.985	0.913	3.59e-20	1.93e-15	C5
Actb	0.338373	1.40266	0.996	0.975	6.91e-20	3.71e-15	C5
Ppp1r17	0.384036	1.4682	0.337	0.132	8.88e-20	4.77e-15	C5
Tmem199	0.319831	1.3769	0.406	0.18	2.11e-19	1.13e-14	C5
Tead2	0.453587	1.57395	0.785	0.575	2.57e-19	1.38e-14	C5
Trp53i11	0.302173	1.3528	0.617	0.307	2.79e-19	1.5e-14	C5
Ahsa2	0.372808	1.45181	0.548	0.301	2.99e-19	1.61e-14	C5
Serf1	0.354248	1.42511	0.92	0.764	3.02e-19	1.62e-14	C5
Atp6v1g1	0.31426	1.36925	0.935	0.786	6.28e-19	3.37e-14	C5
Snca	0.361335	1.43524	0.456	0.211	6.47e-19	3.47e-14	C5
Fabp5	0.314906	1.37013	0.95	0.817	7.38e-19	3.96e-14	C5
Psma7	0.307482	1.36	0.977	0.887	1.46e-18	7.82e-14	C5
Chrna4	0.313562	1.36829	0.268	0.094	1.88e-18	1.01e-13	C5
Car2	0.417827	1.51866	0.234	0.081	4.45e-18	2.39e-13	C5
Anks1	0.254562	1.2899	0.165	0.043	5.63e-18	3.03e-13	C5
Dync1li1	0.373286	1.4525	0.502	0.266	6.42e-18	3.45e-13	C5
Ddx5	0.262097	1.29965	0.981	0.939	1.14e-17	6.12e-13	C5
Phf21b	0.278525	1.32118	0.291	0.11	2.69e-17	1.44e-12	C5
Csnk1e	0.358803	1.43162	0.732	0.488	2.8e-17	1.5e-12	C5
Ccdc182	0.363071	1.43774	0.222	0.072	3.08e-17	1.65e-12	C5
Phlda1	0.615401	1.8504	0.452	0.234	5.47e-17	2.94e-12	C5
Ldhb	0.301688	1.35214	0.839	0.635	5.73e-17	3.08e-12	C5
Eif4e3	0.300704	1.35081	0.299	0.121	8.44e-17	4.53e-12	C5
Chd7	0.328805	1.38931	0.874	0.719	9.78e-17	5.26e-12	C5
Idh1	0.323869	1.38247	0.739	0.486	1.26e-16	6.78e-12	C5
Atp6v0e	0.366647	1.44289	0.605	0.383	1.36e-16	7.33e-12	C5
Tmem178	0.355274	1.42657	0.207	0.068	1.59e-16	8.54e-12	C5
Prdx6	0.38182	1.46495	0.912	0.792	2.72e-16	1.46e-11	C5
Atat1	0.353235	1.42367	0.582	0.345	2.88e-16	1.55e-11	C5
Dync1i2	0.355595	1.42703	0.835	0.662	5.05e-16	2.71e-11	C5
BC031181	0.347439	1.41544	0.747	0.545	5.82e-16	3.12e-11	C5
Ebf1	0.32802	1.38822	0.483	0.234	6.85e-16	3.68e-11	C5
Mrps33	0.342214	1.40806	0.931	0.816	8.64e-16	4.64e-11	C5
Sstr2	0.326311	1.38585	0.207	0.067	9.66e-16	5.19e-11	C5
Spg21	0.408507	1.50457	0.716	0.532	1.45e-15	7.77e-11	C5
Atl1	0.278174	1.32072	0.276	0.113	3.04e-15	1.63e-10	C5
Glrx3	0.30973	1.36306	0.927	0.791	3.5e-15	1.88e-10	C5
Map2	0.303472	1.35455	0.379	0.181	4.17e-15	2.24e-10	C5
Tle4	0.325181	1.38428	0.46	0.252	4.34e-15	2.33e-10	C5
Top1	0.30468	1.35619	0.908	0.746	4.96e-15	2.67e-10	C5
Hax1	0.401863	1.49461	0.625	0.408	5.42e-15	2.91e-10	C5
Pfdn4	0.361903	1.43606	0.72	0.533	6.58e-15	3.54e-10	C5
Parp6	0.30236	1.35305	0.402	0.195	9e-15	4.83e-10	C5
Tpm4	0.350719	1.42009	0.774	0.571	9.44e-15	5.07e-10	C5
Snapc3	0.303876	1.3551	0.372	0.184	9.47e-15	5.09e-10	C5
Vat1	0.336863	1.40055	0.36	0.177	1.01e-14	5.41e-10	C5
Dnaja1	0.261186	1.29847	0.958	0.873	1.34e-14	7.21e-10	C5
Ddit4	0.277069	1.31926	0.318	0.139	1.41e-14	7.55e-10	C5
Usmg5	0.275541	1.31724	0.939	0.852	1.47e-14	7.89e-10	C5
Tsg101	0.321077	1.37861	0.843	0.654	1.5e-14	8.08e-10	C5
Fam96b	0.344214	1.41088	0.598	0.395	3.32e-14	1.78e-09	C5
Prnp	0.30977	1.36311	0.425	0.223	4.11e-14	2.21e-09	C5
Kdm5b	0.294128	1.34196	0.456	0.252	4.17e-14	2.24e-09	C5
Dach1	0.338408	1.40271	0.395	0.205	5.51e-14	2.96e-09	C5
Serinc2	0.271085	1.31139	0.207	0.076	5.77e-14	3.1e-09	C5
Coro1c	0.356249	1.42796	0.548	0.337	6.26e-14	3.36e-09	C5
Ube2b	0.290368	1.33692	0.824	0.668	7.8e-14	4.19e-09	C5
Akr1a1	0.301811	1.35231	0.812	0.656	8.34e-14	4.48e-09	C5
Actg1	0.256294	1.29213	0.989	0.985	8.96e-14	4.82e-09	C5
Smad2	0.392846	1.48119	0.483	0.291	1.1e-13	5.89e-09	C5
Npdc1	0.300701	1.3508	0.398	0.203	1.17e-13	6.28e-09	C5
Gtf3c6	0.339473	1.40421	0.586	0.377	1.4e-13	7.51e-09	C5
Polr2k	0.312754	1.36719	0.785	0.643	2.52e-13	1.35e-08	C5
Tcf4	0.340397	1.40551	0.648	0.458	2.8e-13	1.51e-08	C5
Khdrbs1	0.318586	1.37518	0.835	0.694	2.84e-13	1.53e-08	C5
Kif5c	0.250524	1.2847	0.567	0.329	3.41e-13	1.83e-08	C5
Nt5c	0.289267	1.33545	0.333	0.164	3.62e-13	1.95e-08	C5
Cyb5r4	0.315624	1.37111	0.548	0.348	4.66e-13	2.5e-08	C5
Kdm6b	0.270416	1.31051	0.448	0.248	5.48e-13	2.94e-08	C5
E2f1	0.370451	1.44839	0.494	0.29	5.54e-13	2.98e-08	C5
Sbk1	0.270123	1.31013	0.594	0.36	5.59e-13	3e-08	C5
Cnot7	0.323621	1.38212	0.602	0.403	5.91e-13	3.17e-08	C5
Nr2f6	0.385326	1.47009	0.513	0.333	6.86e-13	3.69e-08	C5
Ddah2	0.266121	1.30489	0.931	0.857	7.39e-13	3.97e-08	C5
Oaz2	0.344309	1.41101	0.682	0.486	8.32e-13	4.47e-08	C5
Fjx1	0.384056	1.46823	0.333	0.171	1.03e-12	5.52e-08	C5
Ptpn1	0.331166	1.39259	0.448	0.261	1.1e-12	5.92e-08	C5
Nradd	0.288964	1.33504	0.326	0.16	1.27e-12	6.8e-08	C5
Kctd13	0.253257	1.28821	0.318	0.152	1.55e-12	8.31e-08	C5
Smarce1	0.328342	1.38866	0.751	0.575	1.96e-12	1.05e-07	C5
Pou2f2	0.45515	1.57641	0.59	0.408	2.66e-12	1.43e-07	C5
Glrx	0.28789	1.33361	0.314	0.152	3.88e-12	2.09e-07	C5
H13	0.298936	1.34842	0.521	0.329	4.08e-12	2.19e-07	C5
Gtpbp4	0.27622	1.31814	0.613	0.407	4.19e-12	2.25e-07	C5
Peli1	0.332114	1.39391	0.575	0.396	9e-12	4.84e-07	C5
Cdk2ap1	0.307435	1.35993	0.835	0.716	1.02e-11	5.5e-07	C5
Mfap2	0.281218	1.32474	0.602	0.404	1.1e-11	5.88e-07	C5
Amn1	0.278357	1.32096	0.513	0.314	1.18e-11	6.32e-07	C5
Midn	0.315242	1.37059	0.513	0.335	1.27e-11	6.81e-07	C5
Map2k2	0.275701	1.31745	0.782	0.623	1.54e-11	8.25e-07	C5
Hist3h2ba	0.251541	1.28601	0.674	0.466	1.81e-11	9.72e-07	C5
Fbrsl1	0.256785	1.29277	0.284	0.138	2.71e-11	1.46e-06	C5
Spsb4	0.357026	1.42907	0.483	0.31	3.83e-11	2.06e-06	C5
Mab21l2	0.30135	1.35168	0.674	0.479	3.95e-11	2.12e-06	C5
Zfhx4	0.281117	1.32461	0.253	0.119	4.69e-11	2.52e-06	C5
Gtf2f2	0.304624	1.35612	0.349	0.195	6.54e-11	3.52e-06	C5
Tspan15	0.266925	1.30594	0.674	0.471	7.07e-11	3.8e-06	C5
Eif2b3	0.262769	1.30053	0.326	0.171	7.33e-11	3.94e-06	C5
Trappc2l	0.277059	1.31924	0.49	0.306	7.79e-11	4.18e-06	C5
Tmcc1	0.30197	1.35252	0.41	0.239	7.83e-11	4.21e-06	C5
Fdps	0.286882	1.33227	0.759	0.57	8.49e-11	4.56e-06	C5
Hipk2	0.316231	1.37195	0.387	0.231	9.47e-11	5.09e-06	C5
Pard3	0.261023	1.29826	0.326	0.171	1.38e-10	7.4e-06	C5
Ptbp2	0.263378	1.30132	0.59	0.408	1.42e-10	7.63e-06	C5
Yrdc	0.299528	1.34922	0.444	0.276	1.88e-10	1.01e-05	C5
Cntn2	0.259143	1.29582	0.195	0.08	2.4e-10	1.29e-05	C5
Txndc9	0.257776	1.29405	0.72	0.538	2.6e-10	1.4e-05	C5
Dctn3	0.286559	1.33184	0.697	0.52	2.68e-10	1.44e-05	C5
Tle1	0.293858	1.34159	0.556	0.39	3.46e-10	1.86e-05	C5
App	0.283716	1.32806	0.536	0.359	4.9e-10	2.63e-05	C5
Acin1	0.27592	1.31774	0.801	0.686	6.28e-10	3.38e-05	C5
Psmb3	0.268422	1.3079	0.912	0.799	9.15e-10	4.92e-05	C5
Tax1bp3	0.283845	1.32823	0.536	0.365	1.03e-09	5.56e-05	C5
Apex1	0.273393	1.31442	0.801	0.665	1.09e-09	5.84e-05	C5
Bax	0.279103	1.32194	0.751	0.621	1.25e-09	6.73e-05	C5
Ubqln1	0.269189	1.3089	0.456	0.288	1.55e-09	8.31e-05	C5
Akt1	0.276285	1.31822	0.613	0.435	1.88e-09	0.000101047	C5
Yif1a	0.263257	1.30116	0.444	0.278	2.23e-09	0.000120006	C5
Mien1	0.262974	1.30079	0.648	0.478	3.43e-09	0.000184181	C5
Bcl7a	0.290982	1.33774	0.544	0.389	4.01e-09	0.000215188	C5
Fdft1	0.307363	1.35983	0.552	0.393	6.5e-09	0.000349355	C5
Ube2i	0.256624	1.29256	0.862	0.773	7.14e-09	0.000383757	C5
Fam32a	0.280061	1.32321	0.716	0.586	7.98e-09	0.000428534	C5
Leprotl1	0.311985	1.36613	0.349	0.211	8.36e-09	0.000448892	C5
Mrpl34	0.269031	1.3087	0.759	0.629	1.23e-08	0.000663366	C5
Caprin1	0.250099	1.28415	0.732	0.601	1.62e-08	0.000868105	C5
Vps72	0.265684	1.30432	0.651	0.493	2.21e-08	0.00118787	C5
Ankrd13a	0.256876	1.29289	0.341	0.206	2.62e-08	0.00140612	C5
Higd1a	0.254793	1.29019	0.728	0.614	4.15e-08	0.00222859	C5
Tacc2	0.257495	1.29368	0.314	0.186	6.81e-08	0.00365744	C5
Tbpl1	0.25164	1.28613	0.529	0.396	5.75e-07	0.0308628	C5
Nefl	3.31516	27.5267	1	0.128	0	0	C6
Sncg	3.22435	25.1373	0.993	0.103	0	0	C6
Gap43	3.15778	23.5183	1	0.245	0	0	C6
Nefm	2.69196	14.7606	0.985	0.116	0	0	C6
Ina	2.64045	14.0195	1	0.165	0	0	C6
Stmn2	2.32364	10.2128	1	0.375	1.48e-278	7.96e-274	C6
Stmn3	2.19771	9.00437	0.998	0.164	0	0	C6
Ebf1	2.18598	8.89939	0.99	0.156	0	0	C6
Pou6f2	2.16487	8.71349	0.976	0.034	0	0	C6
Elavl4	2.15375	8.61713	0.998	0.159	0	0	C6
Mllt11	1.99569	7.35727	1	0.274	8.39e-306	4.51e-301	C6
S100a10	1.98431	7.27403	0.936	0.137	0	0	C6
Igfbpl1	1.97914	7.23648	0.939	0.151	0	0	C6
Crabp1	1.93851	6.94842	0.575	0.346	1.59e-32	8.52e-28	C6
Gng3	1.88913	6.6136	0.983	0.138	0	0	C6
Tubb2b	1.875	6.52082	1	0.755	1.27e-232	6.83e-228	C6
Mapt	1.83858	6.28762	0.936	0.06	0	0	C6
Isl1	1.77956	5.92728	0.978	0.109	0	0	C6
Tubb2a	1.748	5.7431	0.966	0.159	0	0	C6
Tubb3	1.73082	5.64528	1	0.531	3.23e-202	1.74e-197	C6
Uchl1	1.68017	5.36646	0.985	0.256	6.25e-292	3.36e-287	C6
Snca	1.63175	5.11283	0.878	0.144	3.94e-289	2.11e-284	C6
Stmn4	1.62587	5.08284	0.927	0.157	6.92e-307	3.72e-302	C6
Klf7	1.56239	4.77023	0.983	0.195	1.67e-301	8.98e-297	C6
Tuba1a	1.55627	4.7411	1	0.998	7.46e-218	4.01e-213	C6
Tmsb10	1.53969	4.66314	1	0.996	4.78e-235	2.57e-230	C6
Islr2	1.51163	4.53413	0.846	0.053	0	0	C6
Tagln3	1.4773	4.3811	1	0.469	5.2e-225	2.79e-220	C6
Crmp1	1.4559	4.28834	0.98	0.226	3.37e-275	1.81e-270	C6
Syt4	1.42682	4.16544	0.694	0.019	0	0	C6
Map1b	1.39329	4.02807	1	0.877	2.1e-191	1.13e-186	C6
Basp1	1.32275	3.75372	1	0.79	1.66e-209	8.93e-205	C6
Nhlh2	1.31695	3.73202	0.897	0.085	0	0	C6
Meg3	1.3104	3.70766	0.758	0.172	1.89e-161	1.02e-156	C6
Sst	1.28463	3.61335	0.34	0.011	8.47e-187	4.55e-182	C6
Kif5c	1.28401	3.61109	0.973	0.264	2.61e-239	1.4e-234	C6
Snhg11	1.27	3.56083	0.606	0.052	1.08e-243	5.82e-239	C6
Syt13	1.26501	3.54312	0.775	0.013	0	0	C6
Aplp1	1.24816	3.48394	0.973	0.237	5.08e-240	2.73e-235	C6
Tubb4a	1.24596	3.47627	0.878	0.095	0	0	C6
Dpysl2	1.24329	3.46698	0.961	0.472	2.99e-156	1.61e-151	C6
Dpysl3	1.22031	3.38823	0.993	0.362	1.13e-190	6.07e-186	C6
Klc1	1.20728	3.34439	0.973	0.385	5.72e-207	3.07e-202	C6
Elavl3	1.20659	3.34206	0.993	0.262	7.23e-211	3.88e-206	C6
Ebf3	1.19914	3.31727	0.819	0.057	0	0	C6
Fam63b	1.15225	3.16529	0.836	0.127	1.67e-258	8.95e-254	C6
Nsg1	1.14143	3.13125	0.968	0.34	4.85e-199	2.61e-194	C6
Pou4f1	1.13699	3.11736	0.636	0.037	5.64e-299	3.03e-294	C6
Tmeff1	1.12224	3.07173	0.985	0.404	3.11e-192	1.67e-187	C6
Snrpn	1.11326	3.04428	0.963	0.402	1.33e-172	7.14e-168	C6
Actg1	1.11295	3.04334	1	0.984	2.41e-216	1.3e-211	C6
Cd24a	1.10431	3.01714	1	0.674	1.96e-171	1.05e-166	C6
Mgst3	1.0972	2.99577	0.848	0.161	2.44e-228	1.31e-223	C6
Nrn1	1.0853	2.96033	0.643	0.011	0	0	C6
Irx5	1.08289	2.95321	0.518	0.022	1.33e-264	7.14e-260	C6
Ly6h	1.0784	2.93996	0.601	0.029	7.13e-302	3.83e-297	C6
Irx3	1.0666	2.90549	0.513	0.012	0	0	C6
Actb	1.06252	2.89367	1	0.973	2.31e-136	1.24e-131	C6
Arl8a	1.0614	2.89043	0.853	0.151	9.94e-241	5.34e-236	C6
Tppp3	1.05207	2.86357	0.795	0.102	1.69e-262	9.08e-258	C6
Cdk5r1	1.04387	2.84018	0.878	0.123	5.29e-275	2.84e-270	C6
Stmn1	1.04259	2.83656	1	0.995	3.43e-217	1.84e-212	C6
Evl	1.02986	2.80066	0.983	0.528	1.07e-161	5.73e-157	C6
Stx7	1.02897	2.79818	0.897	0.176	7.34e-230	3.94e-225	C6
Crip2	1.02665	2.7917	0.922	0.339	3.65e-161	1.96e-156	C6
Apbb2	1.01296	2.75373	0.68	0.091	2.23e-211	1.2e-206	C6
Hist3h2ba	1.00149	2.72233	0.976	0.416	7.99e-160	4.29e-155	C6
Cnih2	0.994626	2.70371	0.655	0.089	1.44e-201	7.73e-197	C6
Podxl2	0.988484	2.68716	0.922	0.243	6.61e-190	3.55e-185	C6
Ubash3b	0.970045	2.63806	0.548	0.029	1.43e-264	7.66e-260	C6
Akap7	0.948337	2.58141	0.663	0.074	2.54e-230	1.37e-225	C6
Gal	0.940353	2.56088	0.687	0.127	7.06e-162	3.79e-157	C6
Serf1	0.929525	2.53331	0.993	0.747	1.34e-157	7.18e-153	C6
Olfm2	0.929513	2.53327	0.68	0.025	0	0	C6
Mab21l2	0.928524	2.53077	0.954	0.433	1.74e-132	9.35e-128	C6
Cntn2	0.925691	2.52361	0.572	0.025	3.46e-293	1.86e-288	C6
Nsg2	0.925587	2.52335	0.731	0.048	0	0	C6
Dusp26	0.914575	2.49571	0.758	0.069	1.45e-279	7.79e-275	C6
Hmgcs1	0.910058	2.48447	0.985	0.616	1.54e-112	8.25e-108	C6
Gng2	0.909996	2.48431	0.77	0.112	3.34e-224	1.79e-219	C6
Map1lc3a	0.907311	2.47765	0.936	0.387	4.98e-138	2.68e-133	C6
Fdps	0.901772	2.46396	0.951	0.536	2.68e-112	1.44e-107	C6
Sbk1	0.901661	2.46369	0.934	0.304	1.55e-157	8.32e-153	C6
Snap25	0.87305	2.3942	0.79	0.115	9.93e-216	5.33e-211	C6
Trp53i11	0.857942	2.3583	0.868	0.259	6.93e-137	3.72e-132	C6
Acot7	0.850419	2.34063	0.795	0.177	1.78e-168	9.55e-164	C6
Nrxn2	0.84896	2.33722	0.707	0.069	1.33e-256	7.12e-252	C6
Gnao1	0.84795	2.33486	0.67	0.056	9.6e-262	5.15e-257	C6
Scg3	0.839269	2.31467	0.731	0.098	1.09e-211	5.83e-207	C6
Ywhag	0.839033	2.31413	0.934	0.356	4.82e-141	2.59e-136	C6
Meis3	0.83262	2.29933	0.804	0.168	7.23e-174	3.88e-169	C6
Fabp5	0.830701	2.29493	0.993	0.806	2.77e-137	1.49e-132	C6
Dpysl4	0.826987	2.28642	0.834	0.233	5.29e-141	2.84e-136	C6
Idh1	0.825529	2.28309	0.922	0.45	1.35e-109	7.28e-105	C6
Sepw1	0.821426	2.27374	1	0.924	7.28e-161	3.91e-156	C6
Scn9a	0.817333	2.26445	0.589	0.008	0	0	C6
Ttc9b	0.806827	2.24079	0.631	0.025	0	0	C6
Olfm1	0.806186	2.23935	0.924	0.41	4.51e-115	2.42e-110	C6
Irx2	0.805985	2.2389	0.57	0.03	7.04e-271	3.78e-266	C6
Gsk3b	0.802876	2.23195	0.976	0.624	1.67e-112	8.98e-108	C6
Nrep	0.798259	2.22167	0.824	0.264	5.5e-121	2.95e-116	C6
Thra	0.794225	2.21273	0.812	0.189	2.84e-159	1.52e-154	C6
Arpc5	0.793171	2.2104	0.939	0.456	3.2e-121	1.72e-116	C6
Cnr1	0.785366	2.19321	0.477	0.029	9.66e-212	5.19e-207	C6
Elavl2	0.782561	2.18707	0.78	0.135	3.7e-188	1.99e-183	C6
Adam10	0.779323	2.18	0.726	0.135	1.42e-166	7.63e-162	C6
Celf4	0.775929	2.17261	0.702	0.173	3.54e-121	1.9e-116	C6
Ptms	0.775263	2.17116	0.99	0.719	8.02e-125	4.31e-120	C6
Ntm	0.773935	2.16828	0.584	0.124	7.69e-116	4.13e-111	C6
Nrp1	0.772709	2.16563	0.577	0.009	0	0	C6
Mmd	0.767231	2.15379	0.665	0.109	5.46e-170	2.93e-165	C6
Map1lc3b	0.766677	2.1526	0.985	0.64	1.35e-121	7.25e-117	C6
Hist3h2a	0.761584	2.14167	0.768	0.18	4.66e-141	2.5e-136	C6
Ap2m1	0.760012	2.1383	0.98	0.674	1.71e-113	9.19e-109	C6
Mapk8ip1	0.755473	2.12862	0.826	0.222	1.27e-139	6.81e-135	C6
Ube2d1	0.752153	2.12156	0.897	0.33	1.05e-117	5.64e-113	C6
Ppp2r2b	0.751634	2.12046	0.487	0.02	2.17e-247	1.17e-242	C6
Lmo2	0.74514	2.10674	0.271	0.012	1.02e-132	5.49e-128	C6
Fdft1	0.741129	2.0983	0.844	0.347	5.81e-95	3.12e-90	C6
Eid1	0.740188	2.09633	0.968	0.518	9.49e-104	5.1e-99	C6
Atp2b1	0.738504	2.0928	0.888	0.444	5.97e-79	3.21e-74	C6
Nipsnap3b	0.737907	2.09155	0.814	0.273	4.19e-115	2.25e-110	C6
Pfn2	0.733786	2.08295	0.949	0.55	6.54e-101	3.52e-96	C6
Cpe	0.726579	2.06799	0.897	0.387	2.01e-103	1.08e-98	C6
Cadps	0.723219	2.06106	0.614	0.071	4.2e-195	2.26e-190	C6
Spock1	0.722497	2.05957	0.675	0.083	6.6e-204	3.55e-199	C6
Csnk1e	0.712868	2.03983	0.941	0.449	1.84e-104	9.87e-100	C6
Actl6b	0.712133	2.03833	0.619	0.041	1.03e-259	5.55e-255	C6
Zfhx3	0.710514	2.03504	0.589	0.18	1.78e-80	9.55e-76	C6
Cntnap2	0.710378	2.03476	0.65	0.159	2.93e-116	1.57e-111	C6
Map2	0.70962	2.03322	0.741	0.124	2.05e-174	1.1e-169	C6
Cotl1	0.708781	2.03151	0.941	0.477	5e-98	2.69e-93	C6
Myl6	0.707443	2.0288	0.99	0.823	3.21e-121	1.72e-116	C6
Cystm1	0.705981	2.02583	0.548	0.027	1.39e-264	7.46e-260	C6
Smpd3	0.705746	2.02536	0.592	0.065	5.02e-191	2.7e-186	C6
Myt1l	0.705341	2.02454	0.43	0.009	5.97e-255	3.21e-250	C6
Soga3	0.696747	2.00721	0.758	0.186	1.54e-128	8.28e-124	C6
Ndn	0.69388	2.00147	0.966	0.654	6.1e-100	3.28e-95	C6
Selk	0.689719	1.99316	0.998	0.764	5.75e-116	3.09e-111	C6
Cd200	0.686638	1.98702	0.496	0.025	4.58e-237	2.46e-232	C6
Nrxn1	0.685026	1.98382	0.623	0.081	8.38e-181	4.5e-176	C6
Nnat	0.684718	1.98321	1	0.705	8.91e-138	4.79e-133	C6
Atp6v1g1	0.682063	1.97795	0.993	0.771	2.15e-112	1.16e-107	C6
Nav2	0.678798	1.97151	0.499	0.031	2.17e-220	1.16e-215	C6
Apba2	0.678455	1.97083	0.79	0.223	3.67e-116	1.97e-111	C6
Cacnb3	0.677663	1.96927	0.653	0.138	2.7e-130	1.45e-125	C6
Vat1	0.674967	1.96397	0.689	0.125	5.58e-155	3e-150	C6
Ppp1r17	0.674817	1.96367	0.467	0.105	3.96e-86	2.13e-81	C6
Zc2hc1a	0.667474	1.94931	0.787	0.205	3.86e-127	2.07e-122	C6
Calm1	0.663067	1.94073	1	0.941	5.77e-131	3.1e-126	C6
Trim2	0.660659	1.93607	0.731	0.193	2.58e-114	1.39e-109	C6
Scrt1	0.65808	1.93108	0.565	0.046	1.08e-214	5.8e-210	C6
Sox4	0.657893	1.93072	1	0.774	2.18e-97	1.17e-92	C6
Dclk1	0.65594	1.92695	0.716	0.168	3.67e-128	1.97e-123	C6
Tmod2	0.655124	1.92538	0.594	0.082	3.68e-164	1.98e-159	C6
Sox11	0.651836	1.91906	1	0.834	2.65e-107	1.42e-102	C6
Cfl1	0.648672	1.913	1	0.973	1.69e-155	9.09e-151	C6
Parp6	0.642984	1.90215	0.702	0.146	3.76e-134	2.02e-129	C6
Lingo1	0.642902	1.90199	0.553	0.102	2.66e-121	1.43e-116	C6
Ywhah	0.642427	1.90109	0.995	0.779	1.58e-97	8.51e-93	C6
Fkbp1a	0.642096	1.90046	0.995	0.835	4.16e-110	2.24e-105	C6
Nell2	0.640101	1.89667	0.399	0.011	3.28e-226	1.76e-221	C6
2510009E07Rik	0.639567	1.89566	0.545	0.044	1.86e-210	1e-205	C6
Npdc1	0.634275	1.88565	0.741	0.149	5.96e-145	3.2e-140	C6
Pafah1b3	0.631581	1.88058	0.966	0.629	1.07e-84	5.75e-80	C6
Nfasc	0.631503	1.88043	0.501	0.038	3.36e-202	1.8e-197	C6
Itm2b	0.630818	1.87915	0.939	0.594	2.56e-65	1.37e-60	C6
Fam57b	0.629905	1.87743	0.526	0.044	3.72e-196	2e-191	C6
Traf4	0.629008	1.87575	0.765	0.207	2.55e-114	1.37e-109	C6
Dctn3	0.626774	1.87156	0.936	0.48	9e-87	4.83e-82	C6
Camk2n1	0.625111	1.86845	0.807	0.33	1.19e-76	6.37e-72	C6
Vamp2	0.618003	1.85522	0.67	0.154	1.02e-116	5.49e-112	C6
Tub	0.605392	1.83197	0.45	0.029	9.47e-192	5.09e-187	C6
Palm	0.600281	1.82263	0.707	0.203	2.55e-101	1.37e-96	C6
Slc25a4	0.596992	1.81665	0.998	0.933	4.99e-123	2.68e-118	C6
Ppp1r1a	0.596026	1.81489	0.773	0.316	1.91e-74	1.02e-69	C6
Mtch1	0.596018	1.81488	0.966	0.657	9.71e-77	5.21e-72	C6
Tecr	0.595472	1.81389	0.988	0.798	8.22e-87	4.41e-82	C6
Ostf1	0.593856	1.81096	0.557	0.101	1.69e-119	9.06e-115	C6
Chn1	0.59275	1.80896	0.689	0.162	1.02e-116	5.5e-112	C6
Calm2	0.59218	1.80793	1	0.975	2.49e-129	1.34e-124	C6
Hcfc1r1	0.591748	1.80714	0.697	0.161	1.63e-120	8.76e-116	C6
Fez1	0.590236	1.80441	0.719	0.201	7.73e-102	4.15e-97	C6
Kif5a	0.587464	1.79942	0.518	0.05	5.62e-177	3.02e-172	C6
Prmt2	0.586725	1.79809	0.785	0.256	1.62e-93	8.69e-89	C6
Nova2	0.582747	1.79095	0.518	0.049	1.9e-180	1.02e-175	C6
Hecw1	0.581518	1.78875	0.447	0.019	5.13e-222	2.75e-217	C6
Scn3a	0.581111	1.78802	0.487	0.018	1.48e-252	7.97e-248	C6
Ablim1	0.580701	1.78729	0.477	0.044	2.58e-170	1.39e-165	C6
Ywhab	0.580241	1.78647	0.961	0.661	9.7e-76	5.21e-71	C6
Kif1b	0.579778	1.78564	0.792	0.295	3.52e-81	1.89e-76	C6
Oaz2	0.57555	1.77811	0.892	0.449	2.17e-73	1.16e-68	C6
Arl6ip5	0.57332	1.77415	0.809	0.281	9.27e-88	4.98e-83	C6
Zwint	0.571844	1.77153	0.946	0.589	1.7e-69	9.11e-65	C6
Tax1bp3	0.571416	1.77077	0.831	0.318	1.49e-84	7.99e-80	C6
Nme1	0.5702	1.76862	0.998	0.858	1.49e-98	8e-94	C6
Pou2f2	0.567425	1.76372	0.592	0.399	7.07e-22	3.8e-17	C6
Apc2	0.567236	1.76339	0.535	0.059	1.23e-167	6.61e-163	C6
Pcbp3	0.565387	1.76013	0.731	0.206	2.24e-100	1.2e-95	C6
Calm3	0.563789	1.75732	0.98	0.718	3.53e-80	1.9e-75	C6
Crip1	0.563016	1.75596	0.32	0.029	3.92e-115	2.11e-110	C6
Mapre2	0.562119	1.75439	0.697	0.175	2.31e-107	1.24e-102	C6
Atpif1	0.561913	1.75403	1	0.931	6.6e-114	3.55e-109	C6
Chst1	0.560661	1.75183	0.381	0.018	2.7e-184	1.45e-179	C6
Smim18	0.555435	1.7427	0.413	0.005	1.68e-265	9.01e-261	C6
Mien1	0.555143	1.74219	0.895	0.437	8.24e-71	4.43e-66	C6
Dstn	0.55429	1.7407	0.988	0.723	7.74e-79	4.16e-74	C6
Cox5a	0.554031	1.74025	0.988	0.828	9.77e-80	5.25e-75	C6
Tspan13	0.546905	1.7279	0.944	0.567	4.15e-66	2.23e-61	C6
Zbtb20	0.545445	1.72538	0.675	0.182	2.86e-93	1.54e-88	C6
Tubb5	0.545359	1.72523	1	0.995	4.89e-122	2.63e-117	C6
Tspan17	0.54345	1.72194	0.447	0.062	7.64e-120	4.1e-115	C6
Cend1	0.541923	1.71931	0.435	0.015	1.03e-232	5.55e-228	C6
Ttc28	0.541534	1.71864	0.604	0.154	2.66e-90	1.43e-85	C6
Pou4f2	0.541507	1.7186	0.474	0.072	2.55e-115	1.37e-110	C6
Samd10	0.541397	1.71841	0.531	0.093	3.22e-115	1.73e-110	C6
Ank3	0.538867	1.71406	0.856	0.388	1.02e-68	5.5e-64	C6
Nkain3	0.538838	1.71401	0.386	0.016	5.66e-192	3.04e-187	C6
Dctn1	0.538191	1.71291	0.729	0.227	4.85e-85	2.6e-80	C6
Trappc4	0.535827	1.70886	0.929	0.493	1.22e-65	6.53e-61	C6
Ndfip2	0.535182	1.70776	0.702	0.238	8.73e-78	4.69e-73	C6
Srrm3	0.532491	1.70317	0.531	0.068	5.26e-147	2.83e-142	C6
Cirbp	0.525293	1.69095	0.912	0.515	8.46e-60	4.55e-55	C6
Ncs1	0.524291	1.68926	0.643	0.173	9.78e-88	5.25e-83	C6
Gria2	0.520639	1.6831	0.435	0.04	1.37e-152	7.36e-148	C6
Lhfp	0.519672	1.68148	0.391	0.039	2.5e-133	1.34e-128	C6
Ngfr	0.519265	1.68079	0.425	0.043	1.47e-141	7.91e-137	C6
Ank2	0.518424	1.67938	0.934	0.596	6.82e-57	3.66e-52	C6
Ftl1	0.516375	1.67594	1	0.997	2.95e-142	1.58e-137	C6
Brinp2	0.515263	1.67408	0.421	0.015	8.42e-218	4.52e-213	C6
Ppp2r5b	0.515222	1.67401	0.504	0.073	2.15e-128	1.16e-123	C6
Mtus2	0.515166	1.67392	0.406	0.024	7.13e-177	3.83e-172	C6
Onecut2	0.514952	1.67356	0.839	0.268	1.97e-97	1.06e-92	C6
Celf3	0.513151	1.67055	0.721	0.163	1.02e-113	5.48e-109	C6
Mpc1	0.511617	1.66799	0.785	0.336	4.47e-63	2.4e-58	C6
Cyfip2	0.511574	1.66791	0.526	0.072	1.04e-140	5.6e-136	C6
Pfkp	0.510906	1.6668	0.408	0.02	3.22e-192	1.73e-187	C6
Arpc3	0.509111	1.66381	0.912	0.522	9.85e-55	5.29e-50	C6
Cda	0.506098	1.65881	0.342	0.003	8.39e-227	4.51e-222	C6
Gdap1l1	0.505473	1.65777	0.57	0.074	2.33e-153	1.25e-148	C6
Cited2	0.500958	1.6503	0.866	0.379	2.21e-71	1.18e-66	C6
Plppr3	0.499366	1.64768	0.694	0.181	2.5e-97	1.34e-92	C6
Stx12	0.499328	1.64761	0.714	0.25	5.17e-70	2.78e-65	C6
Spsb4	0.499084	1.64721	0.719	0.27	3.33e-66	1.79e-61	C6
Acat2	0.497378	1.6444	0.88	0.555	6.83e-46	3.67e-41	C6
Vstm2l	0.497042	1.64385	0.381	0.004	7.68e-246	4.13e-241	C6
Ttc3	0.496007	1.64215	0.993	0.837	7.67e-72	4.12e-67	C6
Epb41l3	0.495905	1.64198	0.521	0.131	1.16e-78	6.25e-74	C6
Map6	0.494467	1.63962	0.489	0.077	4.07e-118	2.19e-113	C6
Elmo1	0.494122	1.63906	0.379	0.025	9.48e-159	5.09e-154	C6
Tcf25	0.494013	1.63888	0.91	0.45	1.24e-62	6.65e-58	C6
Add2	0.492406	1.63625	0.504	0.067	1.24e-134	6.68e-130	C6
Acat1	0.492342	1.63614	0.724	0.264	5.52e-69	2.97e-64	C6
Dlgap4	0.488804	1.63037	0.778	0.306	4.5e-66	2.42e-61	C6
Chrna3	0.488212	1.6294	0.645	0.21	7.63e-64	4.1e-59	C6
Anxa5	0.486517	1.62664	0.54	0.156	9.81e-69	5.27e-64	C6
Eef1a2	0.486284	1.62626	0.379	0.005	3.69e-240	1.98e-235	C6
Dpysl5	0.486232	1.62618	0.567	0.137	1.82e-86	9.78e-82	C6
Ctxn1	0.486015	1.62582	0.883	0.491	2.04e-52	1.09e-47	C6
Cyth2	0.48409	1.6227	0.863	0.401	3.18e-62	1.71e-57	C6
Stard3nl	0.48318	1.62122	0.726	0.254	3.54e-71	1.9e-66	C6
Malat1	0.480378	1.61668	1	1	1.17e-106	6.26e-102	C6
Smim14	0.480132	1.61629	0.751	0.281	3.07e-70	1.65e-65	C6
Coro1c	0.479492	1.61525	0.763	0.298	8.91e-67	4.79e-62	C6
Sptbn1	0.478999	1.61446	0.619	0.176	2.71e-77	1.46e-72	C6
Calb2	0.476754	1.61084	0.279	0.031	1.79e-84	9.59e-80	C6
Ywhaz	0.476351	1.61019	0.919	0.588	1.95e-52	1.05e-47	C6
Fgf12	0.475929	1.60951	0.306	0.019	9.71e-132	5.21e-127	C6
Gabarap	0.475616	1.609	0.971	0.714	3.85e-58	2.07e-53	C6
Zfp428	0.474947	1.60793	0.738	0.309	8.94e-59	4.8e-54	C6
Taf13	0.474385	1.60703	0.741	0.276	1.87e-64	1.01e-59	C6
Pak7	0.474263	1.60683	0.421	0.037	2.56e-150	1.37e-145	C6
Smad2	0.474251	1.60681	0.677	0.256	1.5e-57	8.08e-53	C6
Tbcb	0.471317	1.6021	0.897	0.523	5.33e-55	2.86e-50	C6
Cmas	0.471271	1.60203	0.817	0.357	6.98e-62	3.75e-57	C6
Pcdh9	0.471136	1.60181	0.408	0.056	8.81e-109	4.73e-104	C6
Tenm4	0.47101	1.60161	0.555	0.154	1.55e-73	8.32e-69	C6
Ccl27a	0.469987	1.59997	0.616	0.189	5.43e-71	2.92e-66	C6
Dynlrb1	0.469255	1.5988	0.976	0.699	1.78e-56	9.57e-52	C6
Tes	0.469096	1.59855	0.457	0.066	1.56e-115	8.38e-111	C6
Actr3	0.467205	1.59553	0.88	0.509	1.9e-50	1.02e-45	C6
Nap1l5	0.466895	1.59503	0.352	0.01	2.31e-196	1.24e-191	C6
Tac1	0.46557	1.59292	0.267	0.005	4.2e-160	2.26e-155	C6
Ttll1	0.464209	1.59076	0.538	0.112	4.77e-96	2.56e-91	C6
Myl12b	0.461662	1.58671	0.822	0.411	3.84e-51	2.06e-46	C6
Edil3	0.461133	1.58587	0.401	0.037	5.23e-141	2.81e-136	C6
Kidins220	0.459293	1.58296	0.455	0.072	1.99e-106	1.07e-101	C6
Coro1a	0.459089	1.58263	0.391	0.039	1.45e-131	7.81e-127	C6
Fstl4	0.4585	1.5817	0.289	0.051	4.07e-62	2.18e-57	C6
Phactr3	0.457213	1.57966	0.34	0.01	1.69e-187	9.08e-183	C6
Dda1	0.456702	1.57886	0.733	0.279	8.18e-62	4.39e-57	C6
Gabbr1	0.456487	1.57852	0.496	0.117	3.57e-78	1.92e-73	C6
Kctd13	0.456372	1.57834	0.531	0.116	1.48e-89	7.94e-85	C6
Zfhx2	0.456325	1.57826	0.501	0.111	1.92e-84	1.03e-79	C6
Pak1	0.455614	1.57714	0.513	0.127	2.14e-77	1.15e-72	C6
Peli2	0.455381	1.57677	0.35	0.034	1.5e-118	8.04e-114	C6
Cacng4	0.455053	1.57626	0.663	0.214	3.74e-68	2.01e-63	C6
Syt11	0.454962	1.57611	0.878	0.42	3.1e-55	1.67e-50	C6
Lmo1	0.453579	1.57393	0.433	0.074	3.41e-92	1.83e-87	C6
Tram1l1	0.453336	1.57355	0.633	0.169	1.43e-83	7.67e-79	C6
Pgm2l1	0.452277	1.57189	0.462	0.082	1.7e-96	9.12e-92	C6
Fam171b	0.451981	1.57142	0.557	0.159	3.84e-71	2.06e-66	C6
Srgap1	0.450532	1.56915	0.406	0.04	6.78e-136	3.64e-131	C6
Gdpd1	0.449255	1.56714	0.702	0.244	3.47e-67	1.86e-62	C6
Sqle	0.448716	1.5663	0.819	0.483	3.9e-39	2.1e-34	C6
Snap91	0.44863	1.56617	0.372	0.021	3.63e-165	1.95e-160	C6
Ddah2	0.448607	1.56613	0.988	0.846	4.98e-62	2.67e-57	C6
Atl1	0.44796	1.56512	0.494	0.076	1.27e-115	6.81e-111	C6
Ube3a	0.446562	1.56293	0.883	0.466	6.06e-49	3.26e-44	C6
Stk39	0.445617	1.56145	0.516	0.112	9.76e-89	5.24e-84	C6
Dusp8	0.444108	1.5591	0.487	0.074	3.55e-114	1.9e-109	C6
Vps28	0.443442	1.55806	0.824	0.396	3.77e-53	2.03e-48	C6
Peg13	0.442873	1.55717	0.46	0.066	4.76e-116	2.56e-111	C6
Prkar1a	0.44145	1.55496	0.841	0.485	1.55e-42	8.34e-38	C6
Clec2l	0.440278	1.55314	0.311	0.017	4.41e-139	2.37e-134	C6
Mycbp2	0.439667	1.55219	0.663	0.255	3.33e-53	1.79e-48	C6
Barhl2	0.439335	1.55168	0.328	0.059	6.03e-68	3.24e-63	C6
Kif1a	0.439128	1.55135	0.496	0.118	3.22e-76	1.73e-71	C6
Dync1li1	0.43816	1.54985	0.685	0.23	6.94e-66	3.73e-61	C6
Clic1	0.437697	1.54914	0.956	0.734	2.25e-45	1.21e-40	C6
Hspa12a	0.437248	1.54844	0.418	0.036	5.71e-149	3.07e-144	C6
Ncan	0.43649	1.54727	0.352	0.019	2.58e-159	1.39e-154	C6
Khdrbs2	0.433159	1.54212	0.567	0.178	6.94e-62	3.73e-57	C6
Afap1	0.431933	1.54023	0.413	0.066	1.19e-94	6.39e-90	C6
Pmvk	0.429489	1.53647	0.636	0.199	6.95e-69	3.73e-64	C6
Acly	0.42794	1.53409	0.731	0.323	6.87e-49	3.69e-44	C6
Vopp1	0.427447	1.53334	0.533	0.113	4.34e-91	2.33e-86	C6
Sh3bgrl3	0.427023	1.53269	0.888	0.507	5.76e-45	3.09e-40	C6
Atp6v1e1	0.426053	1.5312	0.817	0.365	5.8e-54	3.12e-49	C6
Hmgcr	0.425384	1.53018	0.736	0.341	7.06e-44	3.79e-39	C6
Camkk2	0.422192	1.5253	0.484	0.096	3.56e-90	1.91e-85	C6
App	0.421262	1.52388	0.743	0.323	4.53e-52	2.44e-47	C6
Sdk1	0.419277	1.52086	0.35	0.025	5.57e-138	2.99e-133	C6
Pou3f1	0.418067	1.51902	0.572	0.29	2.09e-27	1.12e-22	C6
Spg21	0.417518	1.51819	0.87	0.503	3.36e-43	1.8e-38	C6
Klc2	0.416839	1.51716	0.535	0.129	1.15e-79	6.17e-75	C6
Kifap3	0.416558	1.51673	0.687	0.284	1.47e-47	7.91e-43	C6
Cdkn2d	0.415621	1.51531	0.641	0.217	2.99e-60	1.61e-55	C6
Scg5	0.415479	1.5151	0.685	0.231	4.52e-63	2.43e-58	C6
Syngr3	0.415123	1.51456	0.34	0.017	2.87e-158	1.54e-153	C6
Gpm6a	0.413747	1.51247	0.819	0.327	1.05e-60	5.63e-56	C6
Atp6v0d1	0.413525	1.51214	0.782	0.386	1.15e-45	6.18e-41	C6
Ankrd12	0.413489	1.51208	0.584	0.175	4.22e-65	2.27e-60	C6
Fnbp1l	0.413369	1.5119	0.55	0.18	2.32e-55	1.25e-50	C6
Ywhaq	0.413009	1.51136	1	0.957	6.31e-76	3.39e-71	C6
Trappc6b	0.412356	1.51037	0.78	0.333	2.56e-52	1.37e-47	C6
Pfdn4	0.412104	1.50999	0.89	0.502	9.23e-45	4.96e-40	C6
Akap6	0.411812	1.50955	0.308	0.01	1.98e-165	1.06e-160	C6
Bbc3	0.411347	1.50885	0.457	0.084	8.54e-93	4.59e-88	C6
Xpr1	0.409555	1.50615	0.44	0.115	5.61e-61	3.01e-56	C6
2900055J20Rik	0.40695	1.50223	0.274	0.021	1.15e-105	6.16e-101	C6
Atp6v0b	0.406593	1.50169	0.878	0.442	4.12e-56	2.21e-51	C6
Serp2	0.406152	1.50103	0.428	0.085	8.73e-80	4.69e-75	C6
Atp6v1d	0.405886	1.50063	0.724	0.283	5.58e-55	3e-50	C6
Jup	0.405875	1.50061	0.394	0.045	9.9e-118	5.32e-113	C6
Vash2	0.405838	1.50056	0.447	0.092	1.83e-80	9.84e-76	C6
Hacd1	0.405531	1.5001	0.565	0.189	4.59e-55	2.46e-50	C6
Ctnna2	0.405522	1.50009	0.416	0.059	3.36e-104	1.81e-99	C6
Igsf9b	0.405331	1.4998	0.43	0.09	1.19e-75	6.4e-71	C6
Gprin1	0.404804	1.49901	0.372	0.043	2.79e-111	1.5e-106	C6
Ndrg4	0.403997	1.4978	0.342	0.019	1.32e-153	7.11e-149	C6
Vps29	0.403375	1.49687	0.851	0.431	1.61e-46	8.63e-42	C6
Txnrd3	0.402535	1.49561	0.32	0.05	3.28e-77	1.76e-72	C6
Dner	0.402278	1.49523	0.372	0.043	3.17e-110	1.7e-105	C6
Apc	0.401062	1.49341	0.499	0.133	1.23e-65	6.6e-61	C6
Gnb1	0.400189	1.49211	0.958	0.722	3.83e-34	2.06e-29	C6
Ppp2r2c	0.39967	1.49133	0.293	0.003	1.26e-187	6.74e-183	C6
Scrt2	0.399461	1.49102	0.35	0.022	5.96e-147	3.2e-142	C6
Dok5	0.399159	1.49057	0.298	0.004	3.63e-187	1.95e-182	C6
Fam219a	0.399117	1.49051	0.384	0.036	9.81e-131	5.27e-126	C6
Synm	0.398034	1.48889	0.171	0.005	7.4e-93	3.98e-88	C6
Asap1	0.396166	1.48612	0.545	0.176	1.6e-55	8.58e-51	C6
Arpc1a	0.395556	1.48521	0.892	0.545	3.12e-41	1.68e-36	C6
Trappc2l	0.394646	1.48386	0.711	0.268	7.51e-58	4.03e-53	C6
Cmpk1	0.394606	1.4838	0.79	0.423	2.48e-38	1.33e-33	C6
Cyp51	0.393712	1.48247	0.677	0.305	9.7e-42	5.21e-37	C6
Sema3a	0.393477	1.48213	0.291	0.005	3.17e-175	1.7e-170	C6
Snap47	0.392779	1.48109	0.641	0.25	4.2e-48	2.25e-43	C6
Thsd7b	0.391741	1.47955	0.308	0.009	7.09e-170	3.81e-165	C6
Apbb1	0.390595	1.47786	0.802	0.353	3.02e-58	1.62e-53	C6
Fam96b	0.390227	1.47732	0.785	0.361	4.45e-46	2.39e-41	C6
Fyn	0.389172	1.47576	0.697	0.262	6.17e-55	3.31e-50	C6
Mapre1	0.388665	1.47501	0.951	0.671	1.44e-40	7.75e-36	C6
Grina	0.387181	1.47282	0.682	0.206	1.59e-73	8.56e-69	C6
Stxbp1	0.386643	1.47203	0.636	0.19	1.11e-69	5.94e-65	C6
Hpcal1	0.386024	1.47112	0.533	0.162	9.36e-58	5.03e-53	C6
Tspyl4	0.385849	1.47086	0.413	0.082	4.09e-76	2.2e-71	C6
Gtf2e2	0.383089	1.46681	0.758	0.419	8.54e-32	4.59e-27	C6
Ncoa7	0.382789	1.46637	0.399	0.07	7.98e-83	4.29e-78	C6
Arhgdig	0.381893	1.46505	0.328	0.029	7.94e-116	4.26e-111	C6
Serinc1	0.381887	1.46505	0.875	0.469	2.42e-44	1.3e-39	C6
Scn3b	0.380591	1.46315	0.301	0.004	1.67e-185	8.97e-181	C6
Dnajb6	0.379278	1.46123	0.922	0.607	3.9e-39	2.1e-34	C6
Klhdc8a	0.378817	1.46056	0.399	0.076	3.12e-75	1.68e-70	C6
Prkar1b	0.377364	1.45844	0.325	0.011	7.9e-170	4.24e-165	C6
Ptprd	0.37729	1.45833	0.418	0.082	8.93e-78	4.79e-73	C6
Gnaz	0.377156	1.45813	0.377	0.07	7.95e-76	4.27e-71	C6
Slc18a2	0.376679	1.45744	0.296	0.01	1.92e-154	1.03e-149	C6
Smdt1	0.376654	1.4574	0.968	0.689	1.79e-40	9.61e-36	C6
Ctnnd2	0.374927	1.45488	0.562	0.185	4.12e-56	2.21e-51	C6
Map4	0.374333	1.45402	0.469	0.128	5.15e-59	2.77e-54	C6
Ap3s1	0.374136	1.45373	0.88	0.523	4.73e-38	2.54e-33	C6
Tpgs2	0.374077	1.45365	0.677	0.273	1.64e-47	8.84e-43	C6
Dync1i2	0.373309	1.45253	0.946	0.639	2.06e-39	1.11e-34	C6
Arpc2	0.372996	1.45208	0.949	0.735	1.24e-37	6.64e-33	C6
Ppp1r14b	0.372783	1.45177	0.971	0.642	4.13e-42	2.22e-37	C6
Ldhb	0.370612	1.44862	0.934	0.612	4.35e-42	2.34e-37	C6
Tnik	0.370267	1.44812	0.391	0.061	7.65e-90	4.11e-85	C6
Syt1	0.369262	1.44667	0.565	0.189	1.5e-51	8.04e-47	C6
Shc2	0.368868	1.4461	0.342	0.034	8.47e-113	4.55e-108	C6
Eif4a2	0.368768	1.44595	0.878	0.581	1.33e-34	7.14e-30	C6
Tmem63b	0.368592	1.4457	0.516	0.134	3.65e-68	1.96e-63	C6
Cdc42	0.367616	1.44429	0.976	0.781	1.37e-42	7.38e-38	C6
C1qtnf4	0.367218	1.44371	0.399	0.094	3.57e-61	1.92e-56	C6
Tbx5	0.366876	1.44322	0.127	0.028	3.43e-22	1.84e-17	C6
Stk25	0.365466	1.44119	0.685	0.299	6.94e-44	3.73e-39	C6
Mapk8ip2	0.363592	1.43849	0.423	0.085	1.53e-76	8.21e-72	C6
BC031181	0.362043	1.43626	0.88	0.518	7.97e-35	4.28e-30	C6
Xpo6	0.361708	1.43578	0.46	0.146	2.2e-47	1.18e-42	C6
Capns1	0.361515	1.4355	0.78	0.396	1.63e-36	8.76e-32	C6
Parvb	0.361143	1.43497	0.342	0.03	5.27e-121	2.83e-116	C6
Cab39	0.361103	1.43491	0.66	0.287	1.22e-39	6.53e-35	C6
Txndc17	0.360272	1.43372	0.866	0.513	1.27e-33	6.82e-29	C6
Samd14	0.357507	1.42976	0.621	0.225	1.06e-48	5.71e-44	C6
Gabarapl1	0.356723	1.42864	0.477	0.124	8.87e-63	4.76e-58	C6
Gsn	0.356186	1.42787	0.274	0.008	4.11e-149	2.21e-144	C6
Mstn	0.356012	1.42763	0.267	0.002	1.39e-177	7.46e-173	C6
Hras	0.355901	1.42747	0.711	0.327	6.34e-39	3.41e-34	C6
Arl4c	0.35561	1.42705	0.447	0.106	3.4e-67	1.82e-62	C6
Dst	0.355225	1.4265	0.487	0.129	3.81e-62	2.05e-57	C6
Prr13	0.355209	1.42648	0.78	0.379	3.93e-37	2.11e-32	C6
Agrn	0.355143	1.42638	0.455	0.113	7.35e-64	3.95e-59	C6
Dbndd1	0.353048	1.4234	0.364	0.049	2.45e-95	1.31e-90	C6
Jund	0.352756	1.42298	0.998	0.927	3.49e-46	1.88e-41	C6
Syt5	0.352667	1.42286	0.279	0.033	6.57e-82	3.53e-77	C6
Ciapin1	0.352502	1.42262	0.853	0.504	1.27e-33	6.85e-29	C6
Sdcbp	0.352428	1.42252	0.753	0.372	7.66e-36	4.12e-31	C6
Arf4	0.351337	1.42097	0.954	0.735	7.9e-34	4.24e-29	C6
Tmem176b	0.350979	1.42046	0.787	0.388	2.6e-38	1.4e-33	C6
Grb2	0.350969	1.42044	0.68	0.288	1.62e-41	8.72e-37	C6
Tmem65	0.349253	1.41801	0.54	0.178	2.16e-51	1.16e-46	C6
Dctn2	0.348943	1.41757	0.809	0.448	3.01e-34	1.62e-29	C6
Dynlt1a	0.348926	1.41754	0.57	0.22	3.03e-42	1.63e-37	C6
Prkcb	0.347553	1.4156	0.269	0.011	3.85e-135	2.07e-130	C6
Uap1	0.346597	1.41425	0.528	0.186	2.91e-45	1.57e-40	C6
Wsb2	0.346147	1.41361	0.465	0.145	1.25e-48	6.73e-44	C6
Ap3b2	0.346025	1.41344	0.389	0.063	1.92e-86	1.03e-81	C6
Ttll7	0.345932	1.41331	0.303	0.031	9.09e-97	4.89e-92	C6
Nacad	0.345254	1.41235	0.335	0.031	1.62e-113	8.68e-109	C6
Iglon5	0.34467	1.41152	0.347	0.061	1.77e-73	9.52e-69	C6
Tsc22d1	0.344287	1.41098	0.934	0.632	2.26e-35	1.21e-30	C6
Fscn1	0.343731	1.4102	0.978	0.811	2.11e-39	1.13e-34	C6
Myt1	0.342423	1.40836	0.33	0.042	2.46e-90	1.32e-85	C6
Gnaq	0.341972	1.40772	0.606	0.24	4.81e-42	2.59e-37	C6
Ube2g1	0.341797	1.40747	0.741	0.375	2.24e-34	1.2e-29	C6
Epb41l4a	0.341583	1.40717	0.369	0.073	7.11e-69	3.82e-64	C6
Idi1	0.341249	1.4067	0.765	0.419	3.81e-30	2.05e-25	C6
Slc29a4	0.340979	1.40632	0.347	0.043	2.49e-95	1.34e-90	C6
Cep170	0.339687	1.40451	0.487	0.122	2.25e-65	1.21e-60	C6
Atat1	0.338299	1.40256	0.733	0.314	1.18e-42	6.35e-38	C6
Coro2b	0.338103	1.40229	0.428	0.088	4.22e-74	2.27e-69	C6
Prkcz	0.337815	1.40188	0.298	0.034	8.95e-90	4.81e-85	C6
Pnoc	0.336371	1.39986	0.178	0.003	3.97e-110	2.13e-105	C6
Cox6b1	0.335479	1.39861	0.998	0.908	4.62e-47	2.48e-42	C6
Tcaf1	0.335198	1.39822	0.677	0.292	1.5e-38	8.07e-34	C6
Tmem169	0.334766	1.39761	0.296	0.023	1.34e-111	7.21e-107	C6
Th	0.3342	1.39682	0.21	0.007	3.85e-112	2.07e-107	C6
Actr2	0.333265	1.39552	0.567	0.222	5.26e-40	2.83e-35	C6
Marcksl1	0.333221	1.39546	1	0.986	5.09e-65	2.74e-60	C6
Dpf1	0.330924	1.39225	0.381	0.086	9.69e-60	5.2e-55	C6
Taok3	0.330069	1.39106	0.33	0.043	3e-89	1.61e-84	C6
Fxyd7	0.330004	1.39097	0.105	0.001	5.29e-70	2.84e-65	C6
Cmip	0.329673	1.39051	0.45	0.1	1.5e-70	8.04e-66	C6
Ptma	0.328609	1.38903	1	0.999	3.05e-52	1.64e-47	C6
Mapk10	0.328481	1.38886	0.301	0.024	9.77e-113	5.25e-108	C6
Zfhx4	0.328199	1.38847	0.384	0.095	1.76e-54	9.46e-50	C6
Plk3	0.327889	1.38804	0.379	0.103	3.81e-47	2.05e-42	C6
Cnrip1	0.326962	1.38675	0.594	0.2	5.56e-52	2.98e-47	C6
Ccdc28b	0.326416	1.38599	0.523	0.187	1.06e-43	5.67e-39	C6
Ap2b1	0.32535	1.38451	0.648	0.275	1.81e-38	9.74e-34	C6
Cnst	0.324602	1.38348	0.301	0.031	2.78e-97	1.49e-92	C6
Snn	0.324001	1.38265	0.65	0.255	9.63e-43	5.17e-38	C6
Tsg101	0.323513	1.38197	0.934	0.633	4.1e-32	2.2e-27	C6
Dazap1	0.323188	1.38152	0.902	0.605	5.25e-28	2.82e-23	C6
Nagk	0.322225	1.38019	0.499	0.169	6.47e-45	3.48e-40	C6
Pcsk2	0.322024	1.37992	0.33	0.042	5.38e-90	2.89e-85	C6
Ifngr2	0.321649	1.3794	0.472	0.148	1.02e-47	5.49e-43	C6
Sv2a	0.321595	1.37933	0.247	0.015	2.95e-106	1.59e-101	C6
Atox1	0.320963	1.37845	0.841	0.476	2.41e-29	1.29e-24	C6
Ctbp1	0.320907	1.37838	0.966	0.742	6.4e-31	3.44e-26	C6
Usp22	0.320078	1.37724	0.594	0.22	2.22e-44	1.19e-39	C6
Ccni	0.319747	1.37678	0.782	0.427	3.65e-30	1.96e-25	C6
Atp9a	0.319245	1.37609	0.391	0.088	4.44e-62	2.38e-57	C6
Eef1e1	0.319037	1.3758	0.824	0.464	7.91e-32	4.25e-27	C6
Ubxn6	0.318817	1.3755	0.609	0.231	5.14e-44	2.76e-39	C6
Arhgap33	0.317866	1.37419	0.357	0.073	3.3e-64	1.77e-59	C6
Gramd1a	0.31751	1.3737	0.479	0.159	2.62e-44	1.41e-39	C6
Thsd7a	0.317104	1.37315	0.452	0.112	1.84e-62	9.9e-58	C6
Tspyl1	0.316864	1.37282	0.584	0.212	2.19e-44	1.18e-39	C6
Mkrn1	0.316774	1.37269	0.709	0.357	3.83e-31	2.06e-26	C6
Tmem2	0.316666	1.37254	0.438	0.135	1.09e-45	5.85e-41	C6
Clcn4	0.316404	1.37219	0.628	0.265	1.19e-38	6.38e-34	C6
Dnm3	0.315859	1.37144	0.276	0.012	4.14e-133	2.22e-128	C6
Actr1a	0.315262	1.37062	0.575	0.219	1.48e-41	7.96e-37	C6
Tenm2	0.314955	1.3702	0.308	0.046	4.7e-76	2.52e-71	C6
Narf	0.314806	1.36999	0.523	0.18	3.49e-44	1.87e-39	C6
Atcay	0.314628	1.36975	0.289	0.022	3.57e-109	1.92e-104	C6
Tprgl	0.314586	1.36969	0.756	0.421	5.67e-26	3.05e-21	C6
Insc	0.312799	1.36725	0.22	0.005	1.25e-125	6.7e-121	C6
Atp1b1	0.31272	1.36714	0.308	0.039	1.35e-85	7.27e-81	C6
Ndrg2	0.311559	1.36555	0.289	0.034	1.81e-83	9.73e-79	C6
Gnb2	0.311258	1.36514	0.995	0.815	2.94e-34	1.58e-29	C6
Ndufb8	0.309353	1.36254	0.973	0.786	2.08e-31	1.12e-26	C6
Mycn	0.309279	1.36244	0.782	0.488	3.4e-23	1.83e-18	C6
Fam171a2	0.308789	1.36178	0.685	0.331	8.78e-32	4.72e-27	C6
Jakmip2	0.308313	1.36113	0.357	0.091	1.79e-49	9.61e-45	C6
Akap9	0.307886	1.36055	0.709	0.36	5.04e-29	2.71e-24	C6
Nt5c3	0.307434	1.35993	0.548	0.201	1.42e-41	7.62e-37	C6
Fsd1	0.307198	1.35961	0.487	0.152	9.04e-48	4.86e-43	C6
Kctd8	0.306965	1.35929	0.43	0.107	2.78e-59	1.49e-54	C6
Scamp1	0.306731	1.35898	0.372	0.071	4.53e-70	2.43e-65	C6
Sox12	0.306722	1.35896	0.533	0.178	3.19e-46	1.71e-41	C6
Aacs	0.306692	1.35892	0.381	0.099	3.55e-50	1.91e-45	C6
Cxxc4	0.306213	1.35827	0.362	0.067	3.94e-70	2.12e-65	C6
Frmd3	0.30551	1.35732	0.315	0.06	1.6e-60	8.6e-56	C6
Lin7a	0.30451	1.35596	0.372	0.09	5.82e-54	3.12e-49	C6
Mlf2	0.304413	1.35583	0.936	0.686	8.08e-28	4.34e-23	C6
Sptan1	0.303583	1.3547	0.455	0.146	9.65e-44	5.18e-39	C6
Dnpep	0.303568	1.35468	0.658	0.296	6.19e-34	3.33e-29	C6
Synpo	0.302741	1.35356	0.22	0.009	5.72e-110	3.07e-105	C6
Pkia	0.302506	1.35325	0.394	0.094	4.83e-57	2.59e-52	C6
Sobp	0.30194	1.35248	0.257	0.025	3.53e-85	1.9e-80	C6
Ncald	0.301714	1.35217	0.345	0.054	1.06e-79	5.69e-75	C6
Adcyap1	0.301675	1.35212	0.196	0.007	1.83e-99	9.8e-95	C6
Akr1a1	0.301639	1.35207	0.924	0.634	1.39e-29	7.44e-25	C6
Tm2d1	0.301233	1.35152	0.685	0.34	1.09e-29	5.87e-25	C6
Ddah1	0.300791	1.35093	0.372	0.091	1.08e-52	5.79e-48	C6
Prkar2b	0.300374	1.35036	0.374	0.106	4.23e-44	2.27e-39	C6
Znrf1	0.300256	1.3502	0.56	0.215	9.79e-38	5.26e-33	C6
Ndufb2	0.298882	1.34835	0.883	0.533	9.36e-28	5.03e-23	C6
Leprot	0.298639	1.34802	0.567	0.225	8.06e-37	4.33e-32	C6
Kif3c	0.297674	1.34672	0.32	0.045	5.26e-80	2.82e-75	C6
Gde1	0.297281	1.34619	0.589	0.247	1.6e-34	8.6e-30	C6
Dscam	0.297117	1.34597	0.23	0.006	8.07e-129	4.33e-124	C6
Sh3gl3	0.296663	1.34536	0.33	0.071	6.49e-56	3.48e-51	C6
Nyap1	0.296652	1.34535	0.289	0.038	1.23e-77	6.62e-73	C6
Usmg5	0.296172	1.3447	0.993	0.84	1.11e-32	5.95e-28	C6
Vapa	0.29597	1.34443	0.939	0.704	1.95e-26	1.05e-21	C6
Cacna1b	0.295706	1.34407	0.254	0.013	1.84e-115	9.89e-111	C6
Tbc1d16	0.295592	1.34392	0.438	0.131	3.87e-46	2.08e-41	C6
Pdxp	0.295589	1.34392	0.504	0.172	2.51e-42	1.35e-37	C6
Chmp2a	0.295579	1.3439	0.743	0.397	2.09e-27	1.12e-22	C6
Ccser2	0.295402	1.34367	0.313	0.067	6.54e-53	3.51e-48	C6
Fis1	0.295336	1.34358	0.885	0.545	8.54e-27	4.59e-22	C6
Celf5	0.295134	1.34331	0.23	0.014	2.78e-97	1.49e-92	C6
Tmem50a	0.294302	1.34219	0.8	0.441	2.16e-29	1.16e-24	C6
Fam163a	0.293547	1.34118	0.254	0.011	1.16e-122	6.24e-118	C6
Fam32a	0.293284	1.34082	0.878	0.558	1.3e-25	6.98e-21	C6
Tln1	0.292166	1.33932	0.543	0.21	1.52e-36	8.17e-32	C6
Chga	0.292092	1.33923	0.311	0.043	3.43e-78	1.84e-73	C6
Fasn	0.291357	1.33824	0.462	0.165	1.07e-36	5.73e-32	C6
Tulp4	0.291314	1.33819	0.54	0.219	1.31e-34	7.05e-30	C6
Gstm7	0.290991	1.33775	0.531	0.208	2.52e-35	1.35e-30	C6
Trim13	0.290971	1.33773	0.296	0.046	2.11e-68	1.14e-63	C6
Guk1	0.290437	1.33701	0.616	0.283	4.12e-30	2.22e-25	C6
Dram2	0.289979	1.3364	0.565	0.191	2.46e-47	1.32e-42	C6
Clmp	0.289864	1.33625	0.23	0.017	1.67e-90	8.99e-86	C6
Gabarapl2	0.289788	1.33614	0.934	0.639	3.94e-31	2.12e-26	C6
Fbrsl1	0.289777	1.33613	0.435	0.112	2.23e-56	1.2e-51	C6
Cox6a1	0.289084	1.3352	0.995	0.841	9.55e-31	5.13e-26	C6
Klhl1	0.288905	1.33497	0.252	0.011	1.01e-122	5.42e-118	C6
Sptbn2	0.288292	1.33415	0.291	0.046	4.34e-66	2.33e-61	C6
Cox7a2	0.288144	1.33395	0.993	0.87	4.25e-32	2.28e-27	C6
Glipr2	0.28794	1.33368	0.362	0.09	3.08e-50	1.65e-45	C6
Tmem163	0.287691	1.33335	0.213	0.013	2.24e-89	1.2e-84	C6
Cdk5	0.287232	1.33273	0.399	0.104	1.38e-51	7.4e-47	C6
Cbr1	0.287182	1.33267	0.584	0.229	1.13e-38	6.05e-34	C6
Mpc2	0.286361	1.33157	0.738	0.392	1.91e-26	1.03e-21	C6
Shb	0.286033	1.33114	0.335	0.069	2.28e-57	1.23e-52	C6
Bpgm	0.285566	1.33051	0.516	0.185	3.15e-40	1.69e-35	C6
Lbh	0.285523	1.33046	0.374	0.085	4.09e-57	2.2e-52	C6
Sema6c	0.285086	1.32988	0.325	0.057	2.14e-66	1.15e-61	C6
Cadm4	0.284351	1.3289	0.381	0.095	1.19e-51	6.37e-47	C6
Vdac1	0.284098	1.32856	0.914	0.666	7.81e-25	4.2e-20	C6
Sult4a1	0.283534	1.32781	0.198	0.006	1.07e-107	5.77e-103	C6
Mtss1	0.283456	1.32771	0.377	0.102	3.58e-47	1.92e-42	C6
Cers4	0.283414	1.32765	0.381	0.091	9.64e-56	5.18e-51	C6
Sh3bp5	0.283185	1.32735	0.323	0.06	9.12e-63	4.9e-58	C6
Nans	0.283122	1.32727	0.604	0.252	2.67e-35	1.43e-30	C6
Akirin2	0.283027	1.32714	0.8	0.461	5.26e-24	2.83e-19	C6
Cycs	0.28283	1.32688	0.983	0.741	4.07e-27	2.19e-22	C6
Mvk	0.282639	1.32663	0.445	0.16	3.4e-35	1.83e-30	C6
Limk2	0.282348	1.32624	0.386	0.091	1.67e-56	8.94e-52	C6
Nol4l	0.281291	1.32484	0.33	0.048	9.83e-80	5.28e-75	C6
Atp6v1b2	0.281027	1.32449	0.626	0.268	2.8e-36	1.51e-31	C6
Atxn7l3b	0.280574	1.32389	0.99	0.859	4.95e-33	2.66e-28	C6
Gpr153	0.280244	1.32345	0.254	0.038	3.57e-62	1.92e-57	C6
Asxl3	0.278726	1.32145	0.289	0.04	3.65e-73	1.96e-68	C6
Nbea	0.278703	1.32141	0.416	0.135	4.12e-39	2.22e-34	C6
Tmem120a	0.278698	1.32141	0.374	0.111	5.26e-41	2.83e-36	C6
Ndufa4	0.278567	1.32124	0.998	0.938	4.02e-37	2.16e-32	C6
Map4k4	0.278448	1.32108	0.57	0.235	4.78e-34	2.57e-29	C6
Mrpl34	0.277992	1.32048	0.905	0.604	1.49e-24	8.01e-20	C6
Nedd4l	0.277507	1.31984	0.242	0.023	5.68e-81	3.05e-76	C6
Saraf	0.277461	1.31977	0.636	0.271	3.44e-34	1.85e-29	C6
Ppp1r1c	0.277196	1.31942	0.196	0	2.27e-135	1.22e-130	C6
Casp3	0.276837	1.31895	0.628	0.278	2.88e-33	1.55e-28	C6
Fam78b	0.276513	1.31852	0.279	0.038	1.5e-71	8.07e-67	C6
Fam220a	0.276373	1.31834	0.711	0.342	1.25e-29	6.69e-25	C6
Grip1	0.276021	1.31788	0.318	0.072	2.2e-50	1.18e-45	C6
Phyhipl	0.275706	1.31746	0.333	0.079	7.81e-49	4.19e-44	C6
Gnas	0.275529	1.31723	1	0.966	1.14e-37	6.1e-33	C6
Prkaca	0.274714	1.31615	0.797	0.463	1.22e-24	6.55e-20	C6
Nipa1	0.273902	1.31509	0.301	0.038	2.33e-82	1.25e-77	C6
Brwd1	0.27384	1.315	0.611	0.267	2.54e-32	1.36e-27	C6
Pink1	0.273774	1.31492	0.496	0.175	3.09e-40	1.66e-35	C6
Tmtc4	0.2734	1.31443	0.352	0.095	1.42e-43	7.65e-39	C6
Hsdl2	0.271661	1.31214	0.413	0.137	1.7e-37	9.14e-33	C6
Clasp2	0.271586	1.31204	0.337	0.077	6.86e-52	3.69e-47	C6
Irx4	0.271473	1.3119	0.176	0.001	1.72e-117	9.23e-113	C6
Prkce	0.271352	1.31174	0.237	0.02	7.5e-86	4.03e-81	C6
Gpr37	0.270806	1.31102	0.262	0.048	6.22e-53	3.34e-48	C6
Ntrk1	0.27026	1.3103	0.176	0.007	1.54e-86	8.29e-82	C6
Atp5g3	0.26985	1.30977	0.958	0.78	3.92e-24	2.1e-19	C6
Camk1	0.269443	1.30923	0.494	0.17	9.72e-41	5.22e-36	C6
Mesdc1	0.268759	1.30834	0.447	0.16	3.33e-35	1.79e-30	C6
Unc5c	0.268357	1.30781	0.244	0.018	2.48e-94	1.33e-89	C6
Mapk8	0.267937	1.30726	0.592	0.23	1.01e-37	5.41e-33	C6
Fry	0.267766	1.30704	0.276	0.033	6.57e-79	3.53e-74	C6
Mapre3	0.267699	1.30695	0.286	0.046	7.93e-64	4.26e-59	C6
Cript	0.267054	1.30611	0.868	0.54	9.22e-22	4.95e-17	C6
Vps41	0.266764	1.30573	0.516	0.202	5.34e-33	2.87e-28	C6
Mdh2	0.266671	1.30561	0.958	0.759	7.23e-23	3.89e-18	C6
Hdac2	0.266634	1.30556	0.934	0.704	1.05e-21	5.66e-17	C6
Ap2s1	0.266425	1.30529	0.858	0.534	2.34e-23	1.26e-18	C6
Sec23a	0.265966	1.30469	0.472	0.158	2.62e-40	1.41e-35	C6
Kcnk10	0.265877	1.30457	0.208	0.012	2.28e-91	1.23e-86	C6
Chst8	0.265351	1.30389	0.2	0.004	6.55e-120	3.52e-115	C6
Sfxn3	0.265138	1.30361	0.323	0.059	5.04e-63	2.7e-58	C6
Pitpnc1	0.265002	1.30343	0.342	0.082	1.03e-49	5.55e-45	C6
Csdc2	0.26442	1.30268	0.242	0.031	1.17e-66	6.3e-62	C6
Tmem9b	0.264416	1.30267	0.425	0.121	2.14e-47	1.15e-42	C6
Mturn	0.264382	1.30263	0.259	0.031	1.31e-74	7.05e-70	C6
Panx1	0.264138	1.30231	0.406	0.124	1.44e-41	7.72e-37	C6
Lrp11	0.263592	1.3016	0.355	0.07	7.05e-63	3.79e-58	C6
Arpc4	0.263453	1.30142	0.738	0.39	7.44e-25	4e-20	C6
Tmem57	0.261933	1.29944	0.521	0.199	2.76e-35	1.49e-30	C6
Kif21a	0.261907	1.29941	0.533	0.232	3.46e-29	1.86e-24	C6
Golga7b	0.26112	1.29838	0.2	0.003	3.91e-125	2.1e-120	C6
Mvd	0.261056	1.2983	0.433	0.166	2.81e-30	1.51e-25	C6
Ap1ar	0.260772	1.29793	0.663	0.312	8.72e-28	4.68e-23	C6
Galnt14	0.260122	1.29709	0.193	0.008	1.85e-96	9.94e-92	C6
Polb	0.260003	1.29693	0.567	0.238	1.76e-32	9.46e-28	C6
Agpat4	0.259777	1.29664	0.465	0.184	1.87e-30	1e-25	C6
Napb	0.259287	1.29601	0.306	0.054	2.08e-61	1.12e-56	C6
Shd	0.25907	1.29572	0.377	0.108	2.98e-42	1.6e-37	C6
Tpm3	0.25858	1.29509	0.834	0.524	4.15e-21	2.23e-16	C6
Ehd1	0.258288	1.29471	0.457	0.179	1.11e-30	5.97e-26	C6
Pafah1b2	0.258006	1.29435	0.775	0.49	2.19e-19	1.17e-14	C6
Ncam1	0.257228	1.29334	0.988	0.779	2.74e-22	1.47e-17	C6
Msantd4	0.256959	1.29299	0.579	0.262	5.9e-27	3.17e-22	C6
Acap3	0.256825	1.29282	0.274	0.047	1.54e-57	8.27e-53	C6
Sybu	0.256592	1.29252	0.342	0.12	1.63e-29	8.74e-25	C6
Fam69b	0.256329	1.29218	0.394	0.133	1.71e-34	9.19e-30	C6
Fblim1	0.256292	1.29213	0.191	0.014	4.04e-75	2.17e-70	C6
Sh3yl1	0.256288	1.29212	0.291	0.057	2.06e-54	1.11e-49	C6
Pde1b	0.256165	1.29197	0.298	0.063	8.57e-51	4.6e-46	C6
Them4	0.255963	1.2917	0.254	0.035	5.05e-65	2.71e-60	C6
Gnb4	0.254865	1.29029	0.411	0.147	3.5e-33	1.88e-28	C6
Dynll2	0.254732	1.29012	0.851	0.558	1.1e-18	5.93e-14	C6
Ptp4a3	0.254336	1.28961	0.362	0.089	5.36e-50	2.88e-45	C6
Ndufa11	0.254234	1.28947	0.885	0.589	4.55e-22	2.44e-17	C6
Sh3gl2	0.254038	1.28922	0.23	0.017	4.24e-90	2.28e-85	C6
Zfand5	0.253987	1.28915	0.802	0.453	1.29e-24	6.94e-20	C6
Vav3	0.25383	1.28895	0.232	0.026	1.05e-70	5.66e-66	C6
Trim35	0.25358	1.28863	0.866	0.533	1.8e-24	9.69e-20	C6
Ggt7	0.253206	1.28815	0.274	0.04	1.51e-66	8.09e-62	C6
Syt16	0.253033	1.28793	0.222	0.013	4.93e-98	2.65e-93	C6
Gdpd5	0.252551	1.2873	0.259	0.032	8.2e-72	4.41e-67	C6
Tspan5	0.252028	1.28663	0.301	0.061	1.39e-52	7.44e-48	C6
Cyb5a	0.251465	1.28591	0.79	0.481	2.66e-20	1.43e-15	C6
Pcbd1	0.251461	1.2859	0.374	0.116	2.8e-37	1.5e-32	C6
Gfod2	0.250945	1.28524	0.469	0.123	6.56e-60	3.52e-55	C6
Esyt1	0.250922	1.28521	0.267	0.045	7.12e-57	3.83e-52	C6
Trim67	0.250823	1.28508	0.198	0.005	2.68e-110	1.44e-105	C6
Umad1	0.25064	1.28485	0.335	0.079	4.39e-49	2.36e-44	C6
Ptf1a	2.3825	10.8319	0.888	0.018	0	0	C7
Tfap2b	2.09724	8.14369	0.701	0.012	0	0	C7
Onecut2	1.80146	6.05848	0.884	0.297	3.63e-120	1.95e-115	C7
Prdm13	1.58475	4.87806	0.643	0.004	0	0	C7
Mpped2	1.54377	4.6822	0.804	0.204	1.15e-129	6.15e-125	C7
Nnat	1.53519	4.6422	0.969	0.724	5.94e-74	3.19e-69	C7
Nrxn3	1.43322	4.19217	0.629	0.031	2.44e-269	1.31e-264	C7
Sox4	1.42058	4.13952	0.991	0.788	8.84e-100	4.75e-95	C7
Celf4	1.40869	4.09059	0.621	0.208	2.77e-65	1.49e-60	C7
Sox11	1.38377	3.98993	0.996	0.844	2.38e-115	1.28e-110	C7
Cdkn1c	1.38302	3.98692	0.647	0.472	9.79e-20	5.26e-15	C7
Calb2	1.37703	3.96312	0.357	0.04	2.95e-88	1.59e-83	C7
Cldn5	1.37102	3.93936	0.402	0.008	4.56e-224	2.45e-219	C7
Krt73	1.37043	3.93703	0.339	0.003	2.35e-216	1.26e-211	C7
Aplp1	1.32784	3.77288	0.911	0.283	3.61e-118	1.94e-113	C7
Chodl	1.3217	3.74978	0.406	0.014	5.44e-193	2.92e-188	C7
Vtn	1.30876	3.70158	0.464	0.007	6.93e-277	3.72e-272	C7
Elavl3	1.24594	3.4762	0.942	0.306	3.82e-108	2.05e-103	C7
Slc1a6	1.19091	3.29007	0.442	0.008	2.28e-254	1.23e-249	C7
Hmx1	1.18319	3.26476	0.781	0.398	2.67e-61	1.43e-56	C7
Cited2	1.14953	3.1567	0.808	0.41	1.76e-62	9.44e-58	C7
Nupr1	1.1488	3.1544	0.451	0.008	4.4e-264	2.37e-259	C7
H19	1.12302	3.07411	0.241	0.134	3.53e-08	0.0018973	C7
Ldhb	1.07977	2.94399	0.911	0.632	6.1e-67	3.28e-62	C7
Pax6	1.04849	2.85333	0.982	0.828	2.37e-82	1.27e-77	C7
Ndrg1	1.03279	2.80889	0.496	0.078	5e-96	2.69e-91	C7
Mir124-2hg	1.02505	2.78725	0.871	0.525	9.12e-69	4.9e-64	C7
Stxbp1	1.0172	2.76544	0.625	0.216	9.91e-61	5.32e-56	C7
Gamt	1.01046	2.74687	0.536	0.119	2.2e-76	1.18e-71	C7
Cd24a	1.00641	2.73577	0.982	0.693	1.38e-74	7.39e-70	C7
Celf3	0.971782	2.64265	0.683	0.197	4.94e-78	2.65e-73	C7
Hist3h2ba	0.955407	2.59973	0.848	0.456	1.52e-54	8.16e-50	C7
Ppib	0.951099	2.58855	0.92	0.77	4.35e-51	2.34e-46	C7
Tubb3	0.926634	2.52599	1	0.557	1.1e-66	5.93e-62	C7
P2rx1	0.926124	2.5247	0.326	0.003	1.45e-206	7.8e-202	C7
Carhsp1	0.919861	2.50894	0.844	0.558	8.17e-50	4.39e-45	C7
Adamts4	0.900343	2.46045	0.411	0.023	1.12e-156	6.01e-152	C7
Igfbp5	0.897499	2.45346	0.406	0.11	1.65e-41	8.88e-37	C7
Dpysl4	0.894508	2.44613	0.683	0.277	5.24e-53	2.81e-48	C7
Ccdc182	0.892566	2.44139	0.371	0.064	2.64e-62	1.42e-57	C7
Gpm6a	0.885676	2.42462	0.71	0.362	2.76e-45	1.48e-40	C7
Cxxc5	0.876284	2.40196	0.924	0.689	6.32e-61	3.39e-56	C7
Tagln3	0.872642	2.39323	0.964	0.502	1.88e-68	1.01e-63	C7
Pou3f1	0.869625	2.38602	0.513	0.31	8.45e-19	4.54e-14	C7
Meg3	0.869083	2.38472	0.446	0.226	2.14e-17	1.15e-12	C7
Btg1	0.86648	2.37852	0.839	0.592	7.75e-45	4.16e-40	C7
Gabarapl2	0.863145	2.3706	0.897	0.658	1.79e-54	9.61e-50	C7
Mgarp	0.825055	2.28201	0.732	0.443	1.45e-35	7.78e-31	C7
Crmp1	0.820236	2.27104	0.759	0.284	6.08e-55	3.27e-50	C7
Apba2	0.813957	2.25682	0.656	0.264	1.01e-49	5.45e-45	C7
Srrm4	0.757981	2.13396	0.665	0.261	4.28e-47	2.3e-42	C7
Tsc22d1	0.751198	2.11954	0.893	0.652	1.59e-42	8.53e-38	C7
Mir124a-1hg	0.745407	2.1073	0.42	0.111	2.69e-46	1.45e-41	C7
Tfap2a	0.74302	2.10227	0.219	0.001	7.69e-151	4.13e-146	C7
Zfand5	0.735409	2.08634	0.75	0.476	3.81e-34	2.05e-29	C7
Chgb	0.721251	2.05701	0.464	0.121	2.26e-48	1.21e-43	C7
Serpini1	0.703587	2.02099	0.321	0.049	9.49e-61	5.1e-56	C7
Kif5c	0.700861	2.01549	0.665	0.325	7.34e-33	3.94e-28	C7
Dnah7a	0.697961	2.00965	0.339	0.039	5.4e-82	2.9e-77	C7
Tspan15	0.693292	2.00029	0.692	0.472	2.35e-27	1.26e-22	C7
Msra	0.688714	1.99115	0.504	0.247	6.45e-26	3.47e-21	C7
Bcl11a	0.68764	1.98902	0.339	0.142	1.76e-20	9.43e-16	C7
Klhdc8a	0.683516	1.98083	0.353	0.098	8.5e-36	4.57e-31	C7
Tmeff1	0.672801	1.95972	0.768	0.451	7.6e-35	4.08e-30	C7
Nhlh2	0.672377	1.95889	0.469	0.16	5.58e-34	3e-29	C7
Cmas	0.664022	1.94259	0.612	0.396	1.35e-22	7.28e-18	C7
Stmn2	0.661438	1.93758	0.951	0.413	4.85e-61	2.61e-56	C7
Sbk1	0.645131	1.90624	0.643	0.359	3.58e-27	1.92e-22	C7
Tubb2a	0.642774	1.90175	0.54	0.233	1.6e-27	8.57e-23	C7
Tshz2	0.641805	1.89991	0.317	0.073	1.01e-38	5.4e-34	C7
Hist3h2a	0.635089	1.88719	0.504	0.231	1.66e-25	8.92e-21	C7
Ypel2	0.631495	1.88042	0.281	0.028	1.31e-72	7.03e-68	C7
Nlk	0.622836	1.86421	0.429	0.177	2.5e-25	1.34e-20	C7
Lbh	0.617503	1.85429	0.317	0.105	1.5e-25	8.06e-21	C7
Kirrel2	0.614901	1.84947	0.196	0.006	5.7e-97	3.06e-92	C7
Ier5	0.613974	1.84776	0.585	0.374	1.45e-19	7.79e-15	C7
Tstd3	0.610888	1.84207	0.339	0.103	6.75e-31	3.63e-26	C7
Fam110b	0.607205	1.83529	0.339	0.085	6.52e-39	3.5e-34	C7
Nkain4	0.599769	1.8217	0.424	0.191	1.04e-21	5.59e-17	C7
Cabp1	0.598501	1.81939	0.259	0.03	3.19e-60	1.71e-55	C7
Dram2	0.598335	1.81909	0.429	0.221	1.03e-18	5.55e-14	C7
Ttc3	0.588232	1.8008	0.946	0.849	3.93e-36	2.11e-31	C7
Sulf2	0.583838	1.79291	0.5	0.279	5.2e-19	2.79e-14	C7
Ypel3	0.579358	1.78489	0.696	0.433	6.36e-27	3.42e-22	C7
Lmo1	0.579287	1.78476	0.33	0.101	3.54e-28	1.9e-23	C7
Ube2j1	0.569818	1.76795	0.415	0.158	4.24e-29	2.28e-24	C7
Fdx1	0.569649	1.76765	0.429	0.265	1.25e-13	6.72e-09	C7
St18	0.568289	1.76524	0.254	0.006	2.4e-134	1.29e-129	C7
Bzw2	0.565443	1.76023	0.79	0.618	2.51e-22	1.35e-17	C7
Ina	0.564456	1.75849	0.629	0.237	4.58e-34	2.46e-29	C7
Parp6	0.564078	1.75783	0.464	0.194	5.53e-27	2.97e-22	C7
Cyth2	0.563658	1.75709	0.665	0.441	7.63e-21	4.1e-16	C7
Cacng4	0.56003	1.75073	0.455	0.253	1.84e-17	9.88e-13	C7
Prox1	0.552536	1.73765	0.268	0.051	9.96e-40	5.35e-35	C7
Peli1	0.552158	1.737	0.612	0.395	1.04e-21	5.59e-17	C7
Pdlim4	0.548859	1.73128	0.219	0.027	5.87e-48	3.15e-43	C7
Srrm3	0.54863	1.73088	0.308	0.109	6.25e-22	3.36e-17	C7
Auts2	0.548501	1.73066	0.571	0.382	2.15e-17	1.16e-12	C7
Fjx1	0.547835	1.7295	0.371	0.171	7.56e-18	4.06e-13	C7
Plekho1	0.543438	1.72192	0.406	0.214	7.63e-17	4.1e-12	C7
Cmip	0.538285	1.71307	0.362	0.126	4.38e-28	2.35e-23	C7
Nrep	0.537518	1.71175	0.527	0.315	3.38e-17	1.82e-12	C7
Nxn	0.533597	1.70505	0.433	0.265	7.2e-13	3.87e-08	C7
Nsg1	0.531626	1.7017	0.638	0.398	4.32e-19	2.32e-14	C7
Mllt11	0.531557	1.70158	0.768	0.33	6.68e-39	3.59e-34	C7
Tcaf1	0.531413	1.70133	0.562	0.321	1.85e-22	9.93e-18	C7
Ormdl3	0.530567	1.6999	0.446	0.22	2.25e-19	1.21e-14	C7
Tuba1a	0.528887	1.69704	1	0.998	1.24e-59	6.67e-55	C7
Vgll4	0.525473	1.69126	0.54	0.37	4.74e-15	2.55e-10	C7
Fzd3	0.524005	1.68878	0.464	0.241	1.53e-20	8.24e-16	C7
Fam110a	0.522581	1.68637	0.5	0.284	1.94e-16	1.04e-11	C7
Gstm7	0.522439	1.68613	0.42	0.233	5.2e-16	2.8e-11	C7
Chrna4	0.521918	1.68526	0.272	0.096	8.87e-19	4.77e-14	C7
Srgap3	0.521475	1.68451	0.326	0.136	2.03e-18	1.09e-13	C7
Scg5	0.517191	1.67731	0.46	0.272	2.84e-15	1.53e-10	C7
Celsr2	0.515181	1.67394	0.375	0.162	1.15e-20	6.19e-16	C7
Fyn	0.511121	1.66716	0.487	0.3	6.51e-16	3.5e-11	C7
Dusp26	0.509963	1.66523	0.362	0.135	6.82e-22	3.66e-17	C7
Epb41	0.50877	1.66324	0.478	0.291	4.61e-15	2.47e-10	C7
Ppp1r14a	0.507408	1.66098	0.362	0.163	1.22e-16	6.57e-12	C7
Dlx1	0.504133	1.65555	0.304	0.106	1.85e-20	9.95e-16	C7
Plxna2	0.503427	1.65438	0.179	0.016	1.71e-50	9.2e-46	C7
Pcsk2	0.502906	1.65352	0.259	0.063	1.28e-29	6.9e-25	C7
Grasp	0.501604	1.65137	0.241	0.064	1.3e-23	6.99e-19	C7
Fbxo16	0.5013	1.65087	0.25	0.055	4.4e-32	2.37e-27	C7
Soga3	0.499997	1.64872	0.473	0.238	1.07e-18	5.77e-14	C7
Pgbd5	0.499217	1.64743	0.214	0.022	1.86e-54	9.97e-50	C7
Chd4	0.498453	1.64617	0.759	0.604	4.16e-19	2.23e-14	C7
Kcnn1	0.4976	1.64477	0.25	0.056	3.16e-31	1.7e-26	C7
Mgst1	0.497109	1.64396	0.25	0.111	6.46e-12	3.47e-07	C7
Dctn2	0.49659	1.64311	0.647	0.479	6.57e-16	3.53e-11	C7
Vash2	0.493766	1.63847	0.304	0.122	7.39e-18	3.97e-13	C7
Lag3	0.493629	1.63825	0.254	0.066	1.72e-26	9.24e-22	C7
Jkamp	0.493197	1.63754	0.496	0.387	2.16e-09	0.000116051	C7
Barhl2	0.492715	1.63675	0.259	0.079	1.03e-21	5.53e-17	C7
Ddr1	0.488459	1.6298	0.562	0.379	4.25e-16	2.28e-11	C7
Tpd52	0.484432	1.62325	0.518	0.373	4.45e-11	2.39e-06	C7
Trp53i11	0.482647	1.62036	0.58	0.313	2.03e-20	1.09e-15	C7
Gsk3b	0.481758	1.61892	0.812	0.655	3.92e-21	2.11e-16	C7
Slit2	0.48109	1.61784	0.281	0.133	2.22e-12	1.19e-07	C7
Mkrn1	0.481036	1.61775	0.554	0.387	2.36e-14	1.27e-09	C7
Spock1	0.479863	1.61585	0.312	0.141	9.8e-15	5.27e-10	C7
Scg3	0.478877	1.61426	0.384	0.157	1.12e-20	6.03e-16	C7
Idh1	0.478416	1.61352	0.719	0.49	4.92e-19	2.64e-14	C7
Sars	0.477678	1.61233	0.625	0.443	6.27e-17	3.37e-12	C7
Gramd1a	0.476916	1.6111	0.371	0.184	2.1e-15	1.13e-10	C7
Syt1	0.476688	1.61073	0.411	0.221	5.12e-15	2.75e-10	C7
Npdc1	0.473768	1.60603	0.393	0.206	1.48e-14	7.92e-10	C7
Zeb2	0.472147	1.60343	0.522	0.408	7.27e-10	3.9e-05	C7
Ppp1r14b	0.471226	1.60196	0.848	0.669	3.97e-22	2.13e-17	C7
Ank	0.471162	1.60185	0.237	0.052	6.03e-30	3.24e-25	C7
Dpysl3	0.468372	1.59739	0.83	0.409	6.26e-31	3.36e-26	C7
Cacng2	0.468334	1.59733	0.21	0.025	9.3e-49	5e-44	C7
Cnr1	0.462186	1.58754	0.214	0.072	2.39e-15	1.28e-10	C7
Chmp1b	0.459744	1.58367	0.371	0.19	6.93e-15	3.72e-10	C7
Gpr137b	0.457897	1.58075	0.371	0.163	1.93e-19	1.04e-14	C7
Tcf4	0.457117	1.57951	0.58	0.465	1e-10	5.38e-06	C7
Lpar6	0.455946	1.57767	0.397	0.211	1.02e-14	5.45e-10	C7
Fgf18	0.455802	1.57744	0.161	0.005	2.38e-75	1.28e-70	C7
Ptp4a3	0.455708	1.57729	0.228	0.113	7.98e-09	0.000428611	C7
Ppdpf	0.455523	1.577	0.812	0.689	6.56e-19	3.52e-14	C7
Fscn1	0.455118	1.57636	0.902	0.825	2.81e-21	1.51e-16	C7
Dbn1	0.454977	1.57614	0.817	0.654	2.84e-20	1.52e-15	C7
Ank3	0.454778	1.57582	0.603	0.432	8.09e-14	4.35e-09	C7
Zbtb20	0.454482	1.57536	0.375	0.23	9.01e-10	4.84e-05	C7
Stmn4	0.454172	1.57487	0.446	0.233	4.16e-14	2.24e-09	C7
Vps45	0.454104	1.57476	0.237	0.099	3.61e-13	1.94e-08	C7
Nrxn1	0.453117	1.57321	0.295	0.134	1.04e-13	5.56e-09	C7
Apc2	0.451299	1.57035	0.254	0.105	3.54e-14	1.9e-09	C7
Kif5a	0.447699	1.56471	0.254	0.095	1.93e-16	1.04e-11	C7
Zmynd8	0.444375	1.55951	0.388	0.209	1.79e-13	9.64e-09	C7
Prdx2	0.444206	1.55925	0.987	0.966	3.6e-34	1.94e-29	C7
Mex3a	0.440464	1.55343	0.518	0.408	3.23e-09	0.000173705	C7
Cdk5r1	0.437144	1.54828	0.357	0.2	1.2e-10	6.46e-06	C7
Zfas1	0.435728	1.54609	0.567	0.412	1.05e-12	5.66e-08	C7
Ncald	0.434324	1.54392	0.21	0.079	2.12e-13	1.14e-08	C7
Zfp811	0.434155	1.54366	0.286	0.119	2.56e-15	1.38e-10	C7
Igfbp2	0.430901	1.53864	0.594	0.498	2.82e-08	0.00151359	C7
Gadd45a	0.430783	1.53846	0.643	0.425	2.93e-13	1.58e-08	C7
[truncated: 797 more rows]
