# Supplementary material for: Single cell transcriptomics reveals lineage trajectory of retinal ganglion cells in wild-type and Atoh7-null retinas
Source: Nat Commun. 2021 Mar 5;12:1465. doi: 10.1038/s41467-021-21704-4 (PMC7935890; doi:10.1038/s41467-021-21704-4)
Supplement: Supplementary file 7 — Supplementary Data 5 [file 41467_2021_21704_MOESM7_ESM.xlsx]

## Sheet: Sheet1
Supplementary Data 5. Stats of E13.5 cluster-enriched genes
Cluster	number
C0	127
C1	216
C2	136
C3	208
C4	212
C5	235
C6	686
C7	367
C8	186
C9	271
C10	152
