# Supplementary material for: Single cell transcriptomics reveals lineage trajectory of retinal ganglion cells in wild-type and Atoh7-null retinas
Source: Nat Commun. 2021 Mar 5;12:1465. doi: 10.1038/s41467-021-21704-4 (PMC7935890; doi:10.1038/s41467-021-21704-4)
Supplement: Supplementary file 8 — Supplementary Data 6 [file 41467_2021_21704_MOESM8_ESM.xlsx]

## Sheet: E13.5 C0 DEGs
Supplementary Data 6-1. E13.5 DEGs in C0 (270 genes)
gene	avg_logFC	FC (MT/WT)	pct.1	pct.2	p_val	p_val_adj
Alyref	-0.86726	0.420101	0.423	0.783	6.05e-125	3.25e-120
Slc1a3	-0.824396	0.4385	0.1	0.446	1.01e-98	5.43e-94
Ubc	-0.723851	0.484882	0.36	0.604	8.04e-60	4.32e-55
Eno1	-0.681796	0.505708	0.987	0.994	1.67e-171	8.99e-167
Fgf15	-0.653882	0.520023	0.958	0.981	2.91e-83	1.56e-78
Ccnd1	-0.636176	0.529313	0.97	0.992	2.33e-107	1.25e-102
Fdps	-0.635686	0.529572	0.392	0.593	1.75e-45	9.41e-41
Ubb	-0.629158	0.53304	0.979	0.995	1.61e-167	8.64e-163
Pdia6	-0.579728	0.56005	0.654	0.796	6.67e-54	3.58e-49
Mir703	-0.567094	0.567171	0.014	0.296	3.65e-116	1.96e-111
Hspa8	-0.543844	0.580513	0.952	0.961	9.03e-66	4.85e-61
Nt5dc2	-0.538133	0.583837	0.762	0.861	1.26e-62	6.74e-58
Mcm3	-0.525275	0.591393	0.471	0.641	4.11e-38	2.21e-33
Ppp2ca	-0.524245	0.592002	0.647	0.762	3.41e-47	1.83e-42
Msmo1	-0.521836	0.59343	0.365	0.543	1.37e-29	7.35e-25
Gnai2	-0.517972	0.595727	0.921	0.954	1.35e-82	7.25e-78
Mcm7	-0.516971	0.596324	0.522	0.646	7.05e-33	3.79e-28
Hes1	-0.502895	0.604777	0.867	0.876	2.58e-32	1.39e-27
Jund	-0.500164	0.606431	0.799	0.898	1.16e-50	6.24e-46
Atoh7	-0.49995	0.606561	0.011	0.195	4.15e-71	2.23e-66
Atp5b	-0.472821	0.623242	0.924	0.941	9.88e-67	5.31e-62
Pop4	-0.469143	0.625538	0.127	0.339	3.86e-42	2.08e-37
Uqcrc1	-0.462131	0.62994	0.565	0.718	1.72e-38	9.22e-34
Eif4a1	-0.448773	0.638411	0.963	0.985	1.47e-83	7.91e-79
Pclaf	-0.434743	0.647431	0.541	0.697	9.54e-26	5.13e-21
Eif3j2	-0.433175	0.648447	0.018	0.22	8.94e-73	4.8e-68
Prdx1	-0.428836	0.651267	0.938	0.94	3.44e-67	1.85e-62
Pou3f1	-0.426697	0.652661	0.093	0.248	3.6e-28	1.94e-23
Sqle	-0.425811	0.65324	0.388	0.526	3.64e-23	1.96e-18
Tmbim6	-0.423716	0.65461	0.584	0.723	3.47e-35	1.86e-30
Calm1	-0.421068	0.656346	0.911	0.912	8.54e-54	4.59e-49
Hat1	-0.41688	0.6591	0.444	0.584	2.22e-25	1.19e-20
Cd81	-0.416774	0.65917	0.763	0.876	5.49e-44	2.95e-39
Cdk2ap1	-0.416524	0.659335	0.616	0.711	7.17e-31	3.85e-26
Hmgn2	-0.413883	0.661078	0.961	0.963	3.8e-53	2.04e-48
H1fx	-0.412109	0.662252	0.814	0.859	2.28e-32	1.22e-27
Cct8	-0.411686	0.662532	0.719	0.786	5.66e-31	3.04e-26
Hsp90b1	-0.410148	0.663552	0.619	0.724	2.12e-25	1.14e-20
Tmem165	-0.40527	0.666797	0.52	0.624	4.95e-23	2.66e-18
Stmn1	-0.402788	0.668454	0.987	0.986	1.51e-73	8.09e-69
Trim28	-0.400619	0.669905	0.647	0.718	1.28e-25	6.9e-21
Nsmce4a	-0.396998	0.672336	0.547	0.646	3.18e-23	1.71e-18
Serpinh1	-0.396478	0.672685	0.844	0.872	2.59e-35	1.39e-30
Tuba1b	-0.396296	0.672807	0.982	0.983	4.5e-66	2.42e-61
Fscn1	-0.396198	0.672873	0.661	0.766	2.43e-32	1.31e-27
Pdia3	-0.396155	0.672903	0.633	0.709	3.81e-23	2.05e-18
Pfkl	-0.393838	0.674463	0.443	0.553	5.31e-20	2.85e-15
Tecr	-0.391072	0.676332	0.726	0.78	1.25e-26	6.72e-22
Hspd1	-0.390701	0.676582	0.836	0.865	6.4e-36	3.44e-31
Stip1	-0.385922	0.679823	0.414	0.52	2.84e-19	1.53e-14
Dnaja1	-0.380904	0.683243	0.773	0.841	5.52e-35	2.96e-30
Pold2	-0.380731	0.683362	0.265	0.395	5.79e-18	3.11e-13
Tubb6	-0.378072	0.685181	0.079	0.237	8.85e-31	4.75e-26
Prmt1	-0.376701	0.686121	0.826	0.853	5.14e-35	2.76e-30
Erh	-0.376277	0.686412	0.872	0.898	4e-43	2.15e-38
Atxn10	-0.375508	0.68694	0.482	0.585	3.57e-19	1.92e-14
Acat2	-0.374521	0.687619	0.595	0.678	7.18e-25	3.86e-20
Dapl1	-0.373783	0.688126	0.857	0.882	5.81e-25	3.12e-20
Ppa1	-0.372229	0.689196	0.58	0.658	1.32e-22	7.1e-18
Cct7	-0.37199	0.689361	0.724	0.779	1.89e-26	1.02e-21
Idi1	-0.370977	0.69006	0.499	0.571	6.62e-14	3.55e-09
Vcp	-0.370004	0.690731	0.714	0.768	1.4e-26	7.52e-22
Slc2a1	-0.369068	0.691379	0.765	0.81	7.88e-23	4.23e-18
Anapc5	-0.367679	0.692339	0.714	0.765	9.25e-24	4.97e-19
Hmgcs1	-0.367666	0.692348	0.626	0.673	4.21e-15	2.26e-10
Psmd1	-0.366843	0.692918	0.35	0.486	1.08e-19	5.81e-15
Fkbp4	-0.366593	0.693092	0.808	0.864	1.94e-33	1.04e-28
Dynll1	-0.363717	0.695088	0.919	0.932	3.47e-33	1.87e-28
Ddost	-0.362924	0.695639	0.466	0.562	2.46e-19	1.32e-14
Cct3	-0.362833	0.695703	0.696	0.749	1.56e-24	8.38e-20
Slc3a2	-0.360397	0.697399	0.336	0.421	8.44e-12	4.53e-07
Lig1	-0.36027	0.697488	0.558	0.684	3.01e-21	1.62e-16
Hdac1	-0.358399	0.698794	0.42	0.539	2.79e-20	1.5e-15
Ldha	-0.357524	0.699406	0.941	0.958	3.17e-36	1.7e-31
Eif2s2	-0.356745	0.699951	0.833	0.859	7.75e-28	4.17e-23
Ssrp1	-0.351478	0.703648	0.62	0.692	1.14e-21	6.11e-17
Pitpna	-0.351121	0.703899	0.349	0.45	1.68e-15	9.02e-11
G3bp1	-0.343815	0.70906	0.84	0.881	1.81e-32	9.74e-28
Adrm1	-0.343067	0.709591	0.352	0.444	7.72e-13	4.15e-08
Fdft1	-0.341775	0.710508	0.249	0.364	2.61e-14	1.4e-09
Glul	-0.340719	0.711259	0.668	0.714	4.23e-19	2.27e-14
Smu1	-0.340391	0.711492	0.317	0.412	1.37e-12	7.34e-08
Ap2m1	-0.339845	0.711881	0.618	0.652	9.29e-16	4.99e-11
Hsd17b12	-0.339349	0.712234	0.468	0.537	1.72e-12	9.26e-08
Ccnd2	-0.338766	0.712649	0.12	0.212	3.5e-11	1.88e-06
Sfrp1	-0.338572	0.712788	0.24	0.342	1.03e-12	5.53e-08
Dcakd	-0.337494	0.713557	0.626	0.666	1.5e-15	8.06e-11
Ywhaq	-0.336529	0.714245	0.949	0.955	4.97e-44	2.67e-39
Gdi2	-0.336067	0.714575	0.746	0.768	1.19e-20	6.41e-16
Hnrnpf	-0.336049	0.714588	0.915	0.92	4.46e-37	2.39e-32
Dnajc9	-0.333617	0.716328	0.612	0.661	5.27e-16	2.83e-11
Cnn3	-0.33273	0.716964	0.79	0.82	2.28e-24	1.23e-19
Ppp1cc	-0.331981	0.717501	0.636	0.687	1.69e-18	9.07e-14
Fbln1	-0.331428	0.717898	0.129	0.271	6.43e-21	3.45e-16
Mdh1	-0.329517	0.719271	0.688	0.712	1.22e-17	6.58e-13
Tmem256	-0.329273	0.719446	0.584	0.628	2.24e-15	1.2e-10
Prpf19	-0.328628	0.719911	0.572	0.653	2.39e-19	1.28e-14
Hnrnpm	-0.325021	0.722512	0.804	0.833	5.18e-22	2.78e-17
Psmd6	-0.323001	0.723973	0.438	0.529	4e-14	2.15e-09
Dars	-0.321605	0.724984	0.334	0.45	1.36e-15	7.3e-11
H2afy	-0.321462	0.725088	0.886	0.909	3.42e-36	1.84e-31
Paics	-0.3214	0.725133	0.704	0.737	4.51e-17	2.42e-12
Tmx1	-0.320046	0.726116	0.349	0.432	9.56e-12	5.13e-07
Spc24	-0.317347	0.728078	0.294	0.389	2.9e-11	1.56e-06
Spcs2	-0.316783	0.728489	0.757	0.782	1.98e-20	1.06e-15
Hnrnpa2b1	-0.316422	0.728752	0.968	0.958	1.63e-32	8.76e-28
Psip1	-0.316401	0.728767	0.898	0.915	8.71e-28	4.68e-23
Atp1a1	-0.31619	0.728921	0.253	0.348	8.74e-12	4.7e-07
Psmd12	-0.314626	0.730062	0.421	0.522	4.62e-15	2.48e-10
Sox2	-0.313092	0.731182	0.781	0.816	2.89e-20	1.55e-15
Hsp90aa1	-0.312725	0.731451	0.976	0.981	5.41e-43	2.9e-38
Uba2	-0.312378	0.731705	0.441	0.536	3.82e-15	2.05e-10
Pkm	-0.310601	0.733006	0.969	0.972	2.02e-40	1.09e-35
Nmral1	-0.310118	0.73336	0.385	0.466	1.29e-11	6.91e-07
Pgp	-0.310026	0.733428	0.372	0.463	1.54e-12	8.27e-08
Hnrnpk	-0.30819	0.734775	0.977	0.981	2.28e-51	1.22e-46
Tusc3	-0.307411	0.735348	0.326	0.42	4.04e-12	2.17e-07
Id4	-0.307049	0.735614	0.268	0.342	9.89e-08	0.00531026
Pold1	-0.306886	0.735734	0.176	0.297	5.24e-15	2.82e-10
Umps	-0.305123	0.737033	0.244	0.333	1.74e-10	9.36e-06
Tuba1a	-0.302109	0.739257	0.998	0.997	2.04e-52	1.1e-47
Eno1b	-0.302065	0.73929	0.089	0.221	3.41e-22	1.83e-17
Psmc4	-0.301448	0.739746	0.592	0.625	2.23e-13	1.2e-08
Haus1	-0.300419	0.740508	0.178	0.271	4.23e-11	2.27e-06
Psmb6	-0.299794	0.740971	0.841	0.87	1.16e-24	6.21e-20
Eif4a3	-0.299773	0.740987	0.423	0.495	1.44e-11	7.75e-07
Plppr1	-0.299045	0.741526	0.128	0.206	1.25e-08	0.0006735
Cdo1	-0.29827	0.742101	0.135	0.221	7.54e-10	4.05e-05
Eif2s1	-0.298253	0.742114	0.498	0.554	3.27e-12	1.76e-07
Psmd14	-0.298011	0.742293	0.387	0.458	7.65e-11	4.11e-06
Sf3b4	-0.297445	0.742713	0.439	0.497	1.41e-10	7.59e-06
Isoc1	-0.296442	0.743459	0.133	0.243	2.49e-14	1.34e-09
Sec11a	-0.294193	0.745133	0.542	0.598	1.39e-12	7.47e-08
Gars	-0.294054	0.745237	0.301	0.384	1.65e-10	8.85e-06
Cct5	-0.292785	0.746183	0.82	0.83	1.22e-18	6.57e-14
Apex1	-0.292561	0.746349	0.696	0.693	2.99e-13	1.6e-08
Tk1	-0.29209	0.746701	0.234	0.317	6.85e-09	0.000367846
Tdg	-0.291613	0.747058	0.336	0.41	5.5e-10	2.95e-05
Psmd2	-0.289902	0.748337	0.466	0.559	1.07e-14	5.77e-10
Psmb2	-0.289566	0.748588	0.801	0.813	1.04e-19	5.56e-15
Lhx2	-0.288472	0.749408	0.688	0.707	9.51e-12	5.11e-07
Tubb5	-0.288424	0.749444	0.998	0.997	6.63e-43	3.56e-38
Cops3	-0.288157	0.749644	0.427	0.511	2.14e-13	1.15e-08
Laptm4b	-0.28767	0.750009	0.176	0.269	1.73e-10	9.3e-06
Ciapin1	-0.287465	0.750163	0.363	0.424	1.9e-08	0.00101894
Hmgb1	-0.286773	0.750682	0.979	0.977	1.24e-33	6.64e-29
Hspa5	-0.286211	0.751104	0.685	0.711	8.55e-12	4.6e-07
Timeless	-0.285867	0.751362	0.247	0.337	7.43e-10	3.99e-05
Ywhah	-0.284647	0.75228	0.725	0.763	5.55e-13	2.98e-08
Cct6a	-0.281833	0.754399	0.744	0.774	2.6e-16	1.4e-11
Ddx1	-0.281582	0.754589	0.442	0.474	5.53e-08	0.00297284
Ahsa1	-0.280076	0.755726	0.464	0.529	1.72e-11	9.21e-07
Prkaca	-0.27975	0.755972	0.492	0.543	1.14e-09	6.12e-05
Elavl1	-0.279701	0.75601	0.612	0.655	8.26e-13	4.44e-08
Puf60	-0.278343	0.757037	0.555	0.598	8.81e-12	4.73e-07
Ywhae	-0.275781	0.758979	0.979	0.985	7.31e-40	3.93e-35
Mest	-0.275251	0.759382	0.826	0.837	1.33e-14	7.13e-10
Mfge8	-0.274521	0.759936	0.195	0.272	3.72e-08	0.00200001
Psmd11	-0.274109	0.760249	0.566	0.61	4.2e-11	2.26e-06
Cyp51	-0.273767	0.760509	0.274	0.347	8.67e-08	0.00465552
Psma1	-0.273193	0.760946	0.778	0.794	3.14e-16	1.69e-11
Trim32	-0.272927	0.761148	0.205	0.288	3.94e-09	0.00021165
Psmd7	-0.272597	0.7614	0.648	0.687	2.35e-13	1.26e-08
Pdia4	-0.27244	0.761519	0.175	0.272	9.36e-11	5.03e-06
Zfp704	-0.271588	0.762168	0.094	0.178	6.95e-11	3.73e-06
Bzw1	-0.271371	0.762334	0.732	0.757	9.8e-16	5.26e-11
Ddx39	-0.270605	0.762917	0.54	0.568	1.37e-09	7.38e-05
Tmco1	-0.269868	0.763481	0.433	0.495	1.81e-09	9.73e-05
Psmb3	-0.269477	0.763779	0.735	0.769	1.36e-17	7.29e-13
Sf3a2	-0.269079	0.764083	0.229	0.322	4.63e-11	2.48e-06
Cdc16	-0.268515	0.764514	0.372	0.441	2.32e-09	0.000124671
Tsen15	-0.26765	0.765175	0.289	0.358	3.22e-08	0.00172804
Hdac2	-0.267486	0.765301	0.641	0.684	8.94e-14	4.8e-09
Nup43	-0.267249	0.765482	0.184	0.282	3.54e-11	1.9e-06
Phgdh	-0.266832	0.765802	0.26	0.334	3.54e-08	0.00190176
Psap	-0.266807	0.765821	0.451	0.525	2.58e-11	1.39e-06
Gart	-0.2657	0.766669	0.263	0.336	6.25e-08	0.00335589
Brix1	-0.265238	0.767024	0.328	0.413	1.87e-10	1.01e-05
Pigt	-0.26523	0.767029	0.287	0.372	3.42e-09	0.000183463
Larp7	-0.265228	0.767031	0.532	0.554	1.21e-07	0.00652556
Mfsd10	-0.26415	0.767858	0.217	0.305	1.74e-09	9.35e-05
Eif3b	-0.263045	0.768707	0.415	0.472	1.04e-09	5.58e-05
Lmnb1	-0.262717	0.76896	0.676	0.683	4.91e-12	2.64e-07
Ctsb	-0.262714	0.768962	0.34	0.415	1.98e-09	0.000106599
Tmem59	-0.262643	0.769016	0.604	0.655	1.72e-12	9.22e-08
Dhcr24	-0.262283	0.769294	0.216	0.293	6.99e-08	0.0037571
Chmp4b	-0.261874	0.769608	0.398	0.471	1.1e-09	5.9e-05
Itm2b	-0.261517	0.769883	0.563	0.61	2.61e-11	1.4e-06
Snrpa	-0.261514	0.769885	0.585	0.613	6.65e-10	3.57e-05
Ppia	-0.26119	0.770134	1	0.997	2.65e-70	1.42e-65
Tfg	-0.260491	0.770673	0.427	0.485	4.32e-09	0.000232109
Idh3a	-0.260294	0.770825	0.258	0.337	4.1e-09	0.000220409
Sae1	-0.26011	0.770967	0.502	0.553	8.07e-11	4.33e-06
Dhfr	-0.259903	0.771127	0.383	0.452	4.94e-08	0.00265195
Uchl3	-0.259777	0.771224	0.351	0.424	2.17e-09	0.000116751
Cap1	-0.25876	0.772009	0.206	0.297	1.52e-10	8.15e-06
Clptm1	-0.258709	0.772048	0.172	0.259	7.53e-10	4.04e-05
Anp32a	-0.257481	0.772996	0.869	0.873	2.93e-19	1.57e-14
Hnrnpd	-0.256597	0.77368	0.728	0.732	1.53e-11	8.23e-07
Cenpm	-0.256272	0.773932	0.305	0.364	7.21e-07	0.0387319
Sdha	-0.255827	0.774276	0.446	0.511	6.38e-10	3.43e-05
Nsmce2	-0.255808	0.774291	0.344	0.401	1.8e-07	0.00966532
Taf10	-0.255779	0.774313	0.462	0.505	5.04e-09	0.000270582
Atp5a1	-0.253606	0.775998	0.887	0.892	1.06e-22	5.72e-18
Ndufb8	-0.253401	0.776157	0.785	0.782	3.77e-12	2.03e-07
Anapc11	-0.253352	0.776194	0.671	0.69	1.68e-10	9e-06
Gps1	-0.252685	0.776712	0.41	0.463	3.51e-08	0.00188765
Tkt	-0.252634	0.776752	0.696	0.714	6.75e-12	3.62e-07
Mtx2	-0.252041	0.777213	0.421	0.466	1.84e-08	0.000987702
Snrnp40	-0.251774	0.777421	0.602	0.642	1.46e-11	7.87e-07
Asns	-0.251614	0.777545	0.073	0.17	1.44e-14	7.73e-10
Gar1	-0.250475	0.778431	0.559	0.587	1.62e-09	8.72e-05
Tmem70	-0.250448	0.778452	0.226	0.305	4.41e-08	0.00236841
Gli1	-0.25037	0.778512	0.002	0.115	1.46e-49	7.86e-45
Hnrnpa1	0.254076	1.28927	0.997	0.977	7.28e-41	3.91e-36
Nr2f1	0.254226	1.28946	0.698	0.483	1.31e-16	7.02e-12
Ddx17	0.254292	1.28955	0.527	0.293	6.46e-18	3.47e-13
Amt	0.254698	1.29007	0.369	0.193	4.46e-14	2.4e-09
Zfp608	0.254854	1.29027	0.358	0.147	2.39e-20	1.28e-15
Klhl9	0.255555	1.29118	0.414	0.195	1.84e-18	9.89e-14
Vsx2	0.261996	1.29952	0.706	0.481	1.51e-17	8.12e-13
Cbx3	0.263828	1.3019	0.941	0.785	4.05e-19	2.18e-14
Supt16	0.267434	1.30661	0.606	0.415	1.63e-12	8.77e-08
Cdon	0.270551	1.31069	0.32	0.108	5.43e-23	2.92e-18
Tug1	0.271056	1.31135	0.325	0.127	6.06e-20	3.26e-15
Nsa2	0.278496	1.32114	0.748	0.5	1.62e-20	8.68e-16
Slc24a5	0.278962	1.32176	0.44	0.226	7.54e-18	4.05e-13
Six6os1	0.279401	1.32234	0.287	0.099	1.39e-20	7.45e-16
Eef2	0.283631	1.32794	0.995	0.981	1.75e-49	9.38e-45
Ensa	0.29286	1.34026	0.42	0.18	1.55e-23	8.31e-19
H3f3a	0.292908	1.34032	0.998	0.986	3.25e-67	1.75e-62
Espn	0.293565	1.3412	0.401	0.178	6.91e-21	3.71e-16
Top2b	0.294128	1.34196	0.501	0.265	1.09e-20	5.85e-16
Snhg6	0.295516	1.34382	0.48	0.22	9.77e-25	5.25e-20
Ccdc85c	0.300853	1.35101	0.348	0.173	2.7e-15	1.45e-10
Efnb2	0.301383	1.35173	0.383	0.158	1.97e-22	1.06e-17
Srsf5	0.30383	1.35504	0.886	0.7	5.82e-32	3.13e-27
Col4a1	0.305839	1.35776	0.41	0.166	7.82e-25	4.2e-20
Pmepa1	0.306294	1.35838	0.541	0.305	7.53e-20	4.04e-15
Folr1	0.30995	1.36336	0.226	0.039	5.22e-26	2.8e-21
Fau	0.311195	1.36506	1	0.994	3.63e-85	1.95e-80
Snhg1	0.3122	1.36643	0.699	0.433	5.2e-25	2.79e-20
Btg1	0.31361	1.36836	0.741	0.489	1.88e-24	1.01e-19
Plagl1	0.317264	1.37337	0.891	0.697	3.63e-31	1.95e-26
Gnb1	0.321248	1.37885	0.813	0.644	3.1e-19	1.66e-14
Hist3h2ba	0.326497	1.3861	0.512	0.274	3.46e-21	1.86e-16
Dhx9	0.326586	1.38623	0.464	0.203	2.19e-26	1.18e-21
Abca5	0.327313	1.38724	0.443	0.163	1.27e-30	6.83e-26
Csde1	0.327915	1.38807	0.685	0.426	6.25e-26	3.36e-21
Clk1	0.331201	1.39264	0.535	0.252	6.02e-28	3.23e-23
Ank3	0.333207	1.39544	0.599	0.311	5.24e-27	2.81e-22
Khdrbs3	0.335826	1.39909	0.433	0.169	4.03e-28	2.16e-23
Cdh11	0.339467	1.4042	0.667	0.396	1.38e-24	7.42e-20
Fzd5	0.343729	1.4102	0.442	0.167	1.67e-29	8.98e-25
Hnrnpa0	0.388056	1.47411	0.699	0.429	1.45e-32	7.76e-28
Csnk2a1	0.395305	1.48484	0.598	0.269	5.15e-37	2.77e-32
Cdv3	0.395544	1.48519	0.739	0.444	6.27e-35	3.37e-30
Wdr89	0.412183	1.51011	0.816	0.534	3.56e-39	1.91e-34
Prrc2c	0.417692	1.51845	0.736	0.42	8.87e-39	4.76e-34
Gnb2l1	0.419143	1.52066	0.989	0.952	4.63e-86	2.48e-81
Uba52	0.420545	1.52279	0.977	0.845	2.35e-64	1.26e-59
Dpysl2	0.425088	1.52973	0.754	0.435	3.88e-39	2.09e-34
Eef1a1	0.427118	1.53283	1	0.998	5.91e-173	3.18e-168
Msi2	0.437002	1.54806	0.763	0.446	5.35e-42	2.87e-37
Eef1b2	0.458634	1.58191	0.982	0.899	5.82e-83	3.13e-78
Zfas1	0.475723	1.60918	0.695	0.348	9.91e-44	5.32e-39
Cox7a2l	0.482504	1.62013	0.947	0.789	4.27e-71	2.29e-66
Insm1	0.493579	1.63817	0.34	0.074	1.18e-37	6.31e-33
Pfn1	0.52703	1.69389	0.929	0.684	3.96e-75	2.12e-70
Tpt1	0.552939	1.73836	0.998	0.988	7.15e-181	3.84e-176

## Sheet: E13.5 C1 DEGs
Supplementary Data 6-2. E13.5 DEGs in C1 (203 genes)
gene	avg_logFC	FC (MT/WT)	pct.1	pct.2	p_val	p_val_adj
Slc1a3	-0.878093	0.415575	0.07	0.451	2.59e-68	1.39e-63
Alyref	-0.847873	0.428325	0.573	0.83	1.73e-73	9.32e-69
Fgf15	-0.81526	0.442524	0.99	1	3.64e-90	1.95e-85
Ccnd1	-0.736021	0.479016	0.98	0.991	5.37e-77	2.88e-72
Eno1	-0.73393	0.480019	0.979	0.996	9e-109	4.83e-104
Ubb	-0.72137	0.486086	0.982	0.998	3.49e-120	1.87e-115
Ubc	-0.720793	0.486366	0.46	0.664	3.39e-39	1.82e-34
Pou3f1	-0.708368	0.492447	0.094	0.365	3.3e-39	1.77e-34
Hes1	-0.676861	0.50821	0.911	0.967	9.32e-54	5e-49
Hist1h2bm	-0.599549	0.549059	0.141	0.235	6.41e-08	0.00344361
Pdia6	-0.595772	0.551137	0.712	0.836	6.1e-40	3.27e-35
Slc3a2	-0.586558	0.556238	0.342	0.522	6.06e-19	3.25e-14
Hspa5	-0.584716	0.557264	0.696	0.821	1.75e-30	9.38e-26
Uqcrc1	-0.562184	0.569963	0.555	0.708	4.98e-30	2.67e-25
Slc2a1	-0.545004	0.579839	0.724	0.83	1.2e-32	6.45e-28
Tubb6	-0.538422	0.583668	0.187	0.389	4.99e-23	2.68e-18
Mir703	-0.53204	0.587405	0.016	0.288	6.71e-53	3.61e-48
Hist1h2bj	-0.528037	0.589762	0.162	0.319	5.53e-16	2.97e-11
Eif4a1	-0.501301	0.605742	0.969	0.989	8.07e-66	4.34e-61
Fdps	-0.501276	0.605757	0.349	0.476	2.27e-14	1.22e-09
Atoh7	-0.492026	0.611386	0.012	0.168	1.77e-28	9.51e-24
Ppp2ca	-0.489267	0.613076	0.728	0.788	1.22e-27	6.53e-23
Pfkl	-0.469948	0.625034	0.419	0.542	3.82e-16	2.05e-11
Atp5b	-0.464861	0.628222	0.939	0.949	1.13e-43	6.09e-39
Aldh1a3	-0.462041	0.629997	0.213	0.319	7e-08	0.00376018
Gnai2	-0.448553	0.638551	0.946	0.956	3.7e-39	1.99e-34
Gli1	-0.443381	0.641863	0	0.195	2.37e-42	1.27e-37
Pop4	-0.44273	0.642281	0.174	0.358	9.3e-19	5e-14
Fscn1	-0.439018	0.644669	0.646	0.721	3.17e-22	1.71e-17
Hist2h2bb	-0.427541	0.652111	0.075	0.181	1.45e-10	7.77e-06
Cct8	-0.425091	0.65371	0.706	0.765	4.75e-19	2.55e-14
Slc16a3	-0.424896	0.653837	0.109	0.25	5.19e-14	2.79e-09
Tmem59	-0.413585	0.661276	0.636	0.708	1.2e-15	6.42e-11
Cnn3	-0.410688	0.663194	0.834	0.856	7.02e-22	3.77e-17
Tmbim6	-0.409557	0.663944	0.676	0.754	1.29e-20	6.95e-16
Cct7	-0.409348	0.664083	0.731	0.794	4.44e-23	2.39e-18
Ldha	-0.409335	0.664092	0.951	0.945	6.14e-24	3.3e-19
Hspd1	-0.40556	0.666603	0.818	0.823	6.43e-22	3.45e-17
Prdx1	-0.403251	0.668145	0.947	0.967	5.64e-40	3.03e-35
Puf60	-0.402618	0.668567	0.65	0.71	2.19e-17	1.18e-12
Hnrnpm	-0.399106	0.67092	0.775	0.827	3.43e-24	1.84e-19
Msmo1	-0.397161	0.672226	0.341	0.447	2.54e-09	0.000136461
Hspa8	-0.394062	0.674312	0.962	0.971	5.11e-25	2.75e-20
Spcs2	-0.393103	0.674959	0.775	0.836	6.74e-22	3.62e-17
Pdia3	-0.392601	0.675298	0.698	0.757	2.65e-19	1.42e-14
Pkm	-0.388884	0.677813	0.964	0.976	1.23e-32	6.6e-28
Hdac1	-0.388243	0.678248	0.497	0.597	4.77e-15	2.56e-10
Tmem165	-0.385994	0.679775	0.655	0.71	6.21e-16	3.34e-11
Nt5dc2	-0.384682	0.680667	0.854	0.856	3.43e-26	1.84e-21
Ddost	-0.384245	0.680965	0.573	0.657	1.58e-15	8.46e-11
Hsp90b1	-0.382266	0.682314	0.736	0.783	5.11e-16	2.74e-11
Hist1h3i	-0.377813	0.685358	0.049	0.144	1.66e-10	8.9e-06
Eif3j2	-0.377605	0.685501	0.032	0.228	2.89e-31	1.55e-26
Serpinh1	-0.377175	0.685796	0.793	0.827	1.09e-22	5.84e-18
Fkbp4	-0.371223	0.68989	0.812	0.819	3.83e-19	2.06e-14
Dapl1	-0.369965	0.690759	0.847	0.854	4.34e-17	2.33e-12
Psmc3	-0.368491	0.691778	0.608	0.666	6.25e-14	3.36e-09
Hsd17b12	-0.365595	0.693784	0.499	0.582	1.28e-11	6.88e-07
Jund	-0.365253	0.694021	0.923	0.925	4.56e-22	2.45e-17
Prmt1	-0.364319	0.69467	0.838	0.876	6.82e-25	3.66e-20
Ppa1	-0.360447	0.697364	0.59	0.639	1.9e-11	1.02e-06
Asns	-0.359465	0.69805	0.113	0.223	1.85e-09	9.93e-05
Ctnnbl1	-0.358033	0.69905	0.309	0.427	1.14e-10	6.12e-06
Six3	-0.351744	0.70346	0.894	0.892	5.03e-15	2.7e-10
Vcp	-0.351091	0.70392	0.708	0.737	2.29e-14	1.23e-09
Eif2s2	-0.350878	0.704069	0.866	0.874	4.91e-18	2.64e-13
Tusc3	-0.345088	0.708158	0.421	0.502	2.38e-09	0.000127718
Col9a1	-0.33936	0.712226	0.54	0.593	3.67e-07	0.0196992
Psmd6	-0.339173	0.712359	0.472	0.52	1.85e-08	0.000991602
Gdi2	-0.339063	0.712437	0.823	0.832	1.07e-16	5.75e-12
Vmp1	-0.336862	0.714007	0.289	0.394	1.4e-08	0.000754153
Adh5	-0.334394	0.715772	0.53	0.58	3.96e-10	2.13e-05
Cct5	-0.333308	0.71655	0.817	0.834	8.01e-18	4.3e-13
Sox2	-0.331204	0.718059	0.856	0.869	9.22e-14	4.95e-09
Mycn	-0.330892	0.718282	0.418	0.482	1.53e-07	0.0082123
Sox9	-0.328933	0.719691	0.331	0.425	3.63e-07	0.0194768
Calm2	-0.328596	0.719934	0.983	0.996	1.91e-31	1.03e-26
Cct3	-0.327371	0.720816	0.717	0.772	2.13e-14	1.14e-09
Tkt	-0.325823	0.721933	0.715	0.73	3.01e-12	1.62e-07
Tuba1b	-0.32529	0.722318	0.997	1	1.18e-42	6.32e-38
Ap2m1	-0.32518	0.722397	0.604	0.631	1.38e-09	7.41e-05
Sec62	-0.324906	0.722596	0.692	0.699	2.2e-09	0.000117961
Mdh1	-0.323813	0.723385	0.732	0.73	8.08e-13	4.34e-08
Zfp704	-0.32204	0.724669	0.125	0.252	6.81e-11	3.66e-06
Psmd12	-0.32147	0.725082	0.48	0.577	1.2e-11	6.44e-07
Prpf19	-0.32109	0.725358	0.639	0.684	3.42e-10	1.84e-05
Ahsa1	-0.320773	0.725588	0.513	0.564	7.74e-09	0.000415612
Fbln1	-0.319911	0.726213	0.193	0.321	1.99e-10	1.07e-05
Tmx1	-0.318511	0.727231	0.447	0.515	1.36e-08	0.000728031
Atxn10	-0.31811	0.727523	0.511	0.584	5.22e-10	2.8e-05
Cst3	-0.317925	0.727657	0.64	0.666	2.78e-08	0.00149248
Pbk	-0.317651	0.727857	0.666	0.69	1.97e-10	1.06e-05
Tuba1a	-0.317121	0.728243	0.997	0.993	3.36e-37	1.8e-32
Calm1	-0.316826	0.728458	0.936	0.936	1.84e-21	9.88e-17
Cd81	-0.316645	0.72859	0.831	0.852	1.3e-15	6.99e-11
Psmb6	-0.316193	0.728919	0.844	0.865	1.19e-19	6.41e-15
Dynll1	-0.315932	0.729109	0.973	0.965	1.18e-22	6.32e-18
Psmc5	-0.313923	0.730576	0.524	0.575	7.11e-10	3.82e-05
Malat1	-0.312287	0.731772	1	1	4.17e-20	2.24e-15
Tecr	-0.311678	0.732218	0.741	0.785	3.65e-13	1.96e-08
Mars	-0.309378	0.733903	0.215	0.319	1.09e-07	0.00586883
Ddx39b	-0.307952	0.73495	0.844	0.816	2.89e-12	1.55e-07
Hnrnpk	-0.306752	0.735833	0.971	0.978	3.89e-28	2.09e-23
Smu1	-0.30503	0.737102	0.358	0.458	2.53e-09	0.000136061
Erh	-0.302142	0.739233	0.896	0.894	5.03e-21	2.7e-16
Psmd1	-0.301426	0.739763	0.399	0.46	5.78e-07	0.0310589
Spag7	-0.300679	0.740315	0.46	0.504	8.01e-07	0.0430394
Paics	-0.300602	0.740372	0.794	0.754	5.38e-10	2.89e-05
Ppp1cc	-0.300522	0.740431	0.772	0.781	1.11e-12	5.98e-08
G3bp1	-0.300459	0.740478	0.887	0.898	9.13e-20	4.9e-15
Uba2	-0.299154	0.741446	0.561	0.58	2.2e-07	0.0118028
Psma6	-0.297546	0.742639	0.709	0.732	2.38e-10	1.28e-05
Psma1	-0.296931	0.743095	0.769	0.834	5.66e-17	3.04e-12
Nmt1	-0.296236	0.743612	0.345	0.423	2.61e-07	0.0140027
Psmb2	-0.296166	0.743664	0.844	0.861	2.7e-14	1.45e-09
Psmd7	-0.296165	0.743665	0.705	0.71	2.18e-11	1.17e-06
Eno1b	-0.295564	0.744112	0.093	0.226	3.83e-13	2.06e-08
Tubb5	-0.292758	0.746203	0.999	0.998	4.39e-39	2.36e-34
Elavl1	-0.290722	0.747724	0.691	0.679	1.21e-08	0.00064999
Adcy3	-0.289356	0.748746	0.107	0.212	9.03e-09	0.000484821
Glul	-0.288705	0.749233	0.698	0.708	3.19e-09	0.000171394
Larp7	-0.288209	0.749605	0.674	0.679	1.02e-07	0.00549076
Psmc2	-0.288208	0.749606	0.551	0.595	4.19e-08	0.00225333
Exosc7	-0.28721	0.750354	0.517	0.56	1.46e-07	0.00782467
Dnaja1	-0.286155	0.751146	0.818	0.814	5.55e-13	2.98e-08
Nsmce4a	-0.286025	0.751244	0.741	0.754	1.6e-09	8.6e-05
Stip1	-0.28324	0.753339	0.507	0.564	2.29e-08	0.00122784
Shmt2	-0.282321	0.754031	0.448	0.498	3.76e-07	0.0202231
Sec11a	-0.281679	0.754516	0.593	0.633	5.63e-08	0.00302482
H2afy	-0.281489	0.754659	0.923	0.945	1.33e-16	7.15e-12
Mdh2	-0.280038	0.755755	0.711	0.717	2.53e-10	1.36e-05
Cct6a	-0.278759	0.756722	0.764	0.77	6.1e-09	0.000327566
Vdac3	-0.269705	0.763605	0.76	0.75	1.14e-08	0.000613908
Tmem256	-0.269378	0.763855	0.598	0.6	8.29e-07	0.0445129
Gar1	-0.265574	0.766765	0.622	0.637	1.68e-07	0.00904329
Ywhaq	-0.265555	0.76678	0.961	0.96	6.99e-21	3.75e-16
Trim28	-0.264399	0.767667	0.745	0.715	2.33e-08	0.00125134
Isoc1	-0.261875	0.769607	0.152	0.254	3.67e-08	0.0019731
Psmc4	-0.261361	0.770003	0.672	0.692	4.89e-08	0.00262647
Arl3	-0.260234	0.770871	0.562	0.582	2.5e-07	0.0134422
H2afx	-0.256915	0.773434	0.954	0.942	7.57e-12	4.07e-07
H1fx	-0.255576	0.77447	0.951	0.947	3.5e-11	1.88e-06
Ndufab1	-0.252372	0.776955	0.752	0.763	7.09e-10	3.81e-05
Psip1	-0.250956	0.778057	0.945	0.945	2.91e-13	1.56e-08
Psma4	-0.250505	0.778408	0.761	0.73	1.62e-07	0.00871679
Hsp90ab1	0.251338	1.28574	0.998	0.996	2.45e-33	1.32e-28
Slf1	0.251991	1.28658	0.35	0.131	3.54e-15	1.9e-10
Prrc2a	0.252034	1.28664	0.515	0.257	2.29e-14	1.23e-09
Snhg8	0.255516	1.29113	0.714	0.429	8.34e-15	4.48e-10
Baz1b	0.257137	1.29322	0.607	0.358	2e-13	1.07e-08
Cirbp	0.257575	1.29379	0.726	0.467	7.26e-15	3.9e-10
Akap9	0.257866	1.29417	0.509	0.243	6.23e-15	3.35e-10
Pbx1	0.26057	1.29767	0.696	0.467	2.61e-11	1.4e-06
Slc39a1	0.262675	1.3004	0.426	0.217	2.45e-11	1.32e-06
Abca5	0.264604	1.30292	0.472	0.221	5.86e-15	3.15e-10
Nrip1	0.265013	1.30345	0.515	0.254	7.52e-15	4.04e-10
Csde1	0.265094	1.30355	0.746	0.456	6.99e-16	3.75e-11
Col4a1	0.265594	1.30421	0.402	0.155	9.76e-17	5.24e-12
Snhg6	0.267263	1.30638	0.509	0.23	3.68e-17	1.98e-12
Prpf4b	0.267411	1.30658	0.663	0.354	3.67e-18	1.97e-13
Parp1	0.267966	1.3073	0.642	0.376	5.27e-14	2.83e-09
Nsd2	0.268282	1.30772	0.676	0.385	1.27e-15	6.8e-11
Tenm3	0.26904	1.30871	0.253	0.069	2.55e-15	1.37e-10
Tpm3	0.273654	1.31476	0.796	0.531	1.35e-14	7.28e-10
Topbp1	0.276103	1.31798	0.601	0.314	1.42e-15	7.64e-11
Zfp608	0.277179	1.3194	0.427	0.164	7.07e-18	3.8e-13
Ensa	0.28216	1.32599	0.495	0.223	3.34e-17	1.79e-12
Hp1bp3	0.28505	1.32983	0.588	0.312	4.25e-15	2.28e-10
Srsf5	0.285905	1.33097	0.92	0.717	2.79e-20	1.5e-15
Cyr61	0.286108	1.33124	0.253	0.102	5.57e-11	2.99e-06
Fau	0.28725	1.33276	0.999	0.987	3.09e-45	1.66e-40
Pcnp	0.289843	1.33622	0.735	0.434	1.51e-16	8.09e-12
Dhx9	0.302418	1.35313	0.495	0.204	4.64e-20	2.49e-15
Birc6	0.302691	1.3535	0.458	0.201	2.58e-16	1.39e-11
Klhl9	0.309595	1.36287	0.438	0.184	7.65e-18	4.11e-13
Khdrbs3	0.311983	1.36613	0.408	0.146	2.06e-19	1.1e-14
Slc24a5	0.31379	1.3686	0.573	0.347	4.01e-11	2.16e-06
Myef2	0.317877	1.37421	0.651	0.381	8.86e-15	4.76e-10
Fos	0.323196	1.38154	0.47	0.257	1.7e-12	9.12e-08
Ccdc85c	0.329668	1.39051	0.449	0.235	7.43e-13	3.99e-08
Snhg1	0.337184	1.401	0.752	0.429	4.28e-23	2.3e-18
Gnb1	0.347454	1.41546	0.878	0.73	5.39e-15	2.9e-10
Supt16	0.351917	1.42179	0.718	0.478	2.78e-15	1.49e-10
Msi2	0.353626	1.42422	0.825	0.562	5.92e-21	3.18e-16
H3f3a	0.354922	1.42607	0.998	0.989	1.16e-55	6.21e-51
Csnk2a1	0.356854	1.42883	0.707	0.363	6.25e-23	3.36e-18
Nes	0.361255	1.43513	0.463	0.164	5.63e-23	3.03e-18
Wdr89	0.368513	1.44558	0.836	0.555	3.83e-22	2.06e-17
Cdv3	0.371311	1.44963	0.85	0.542	5.37e-25	2.88e-20
Plagl1	0.375332	1.45547	0.911	0.686	6.42e-25	3.45e-20
Cbx3	0.395228	1.48472	0.961	0.788	1.3e-21	6.98e-17
Dpysl2	0.404345	1.49832	0.76	0.454	7.19e-23	3.86e-18
Eef1a1	0.456345	1.57829	1	1	1.08e-113	5.8e-109
Cox7a2l	0.457948	1.58083	0.95	0.781	4.14e-42	2.22e-37
Insm1	0.46345	1.58955	0.315	0.035	1.61e-30	8.63e-26
Uba52	0.478202	1.61317	0.968	0.821	3.98e-50	2.14e-45
Gnb2l1	0.485427	1.62487	0.988	0.914	4.44e-63	2.39e-58
Eef1b2	0.504171	1.65561	0.992	0.892	2.65e-65	1.42e-60
Pfn1	0.513353	1.67088	0.935	0.712	5.34e-49	2.87e-44
Actb	0.528445	1.69629	0.996	0.954	2.16e-16	1.16e-11
Hnrnpa0	0.542307	1.71997	0.809	0.438	1.53e-42	8.21e-38
Tpt1	0.597276	1.81716	1	0.985	2.83e-128	1.52e-123
Prrc2c	0.603994	1.82941	0.809	0.385	3.59e-47	1.93e-42

## Sheet: E13.5 C2 DEGs
Supplementary Data 6-3. E13.5 DEGs in C2 (216 genes)
gene	avg_logFC	FC (MT/WT)	pct.1	pct.2	p_val	p_val_adj
Ccnd1	-0.806784	0.446291	0.963	0.993	8.59e-121	4.61e-116
Alyref	-0.795705	0.451263	0.496	0.808	1.19e-84	6.41e-80
Eno1	-0.718689	0.487391	0.985	1	2.74e-137	1.47e-132
Ubc	-0.714374	0.489498	0.423	0.739	3.06e-69	1.64e-64
Slc1a3	-0.714018	0.489673	0.109	0.481	1.73e-69	9.27e-65
Fgf15	-0.676654	0.508315	0.966	0.993	1e-77	5.38e-73
Ubb	-0.650362	0.521857	0.991	0.998	2.21e-117	1.19e-112
Tubb6	-0.542351	0.58138	0.217	0.506	1.13e-42	6.06e-38
Pou3f1	-0.53855	0.583594	0.136	0.379	2.03e-34	1.09e-29
Ppp2ca	-0.518118	0.595641	0.722	0.88	1.9e-51	1.02e-46
Pdia6	-0.515517	0.597191	0.769	0.915	2e-47	1.08e-42
Mir703	-0.512922	0.598743	0.016	0.316	1.21e-68	6.52e-64
Gnai2	-0.497543	0.608023	0.942	0.991	6.44e-73	3.46e-68
Atp5b	-0.48454	0.61598	0.946	0.975	3.55e-63	1.91e-58
Hspa8	-0.47439	0.622265	0.976	0.984	7.38e-52	3.96e-47
Jund	-0.472571	0.623398	0.797	0.907	1.31e-43	7.04e-39
Hes1	-0.449632	0.637863	0.887	0.921	8.25e-30	4.43e-25
Hsp90b1	-0.444557	0.641109	0.87	0.945	6.67e-39	3.58e-34
Eif4a1	-0.443367	0.641872	0.981	0.993	6.56e-71	3.52e-66
Fscn1	-0.440642	0.643623	0.719	0.838	9.1e-29	4.89e-24
Trim28	-0.431638	0.649445	0.73	0.825	6.31e-32	3.39e-27
Pop4	-0.430138	0.650419	0.213	0.443	1.52e-29	8.16e-25
Atoh7	-0.425786	0.653256	0.007	0.18	9.6e-39	5.16e-34
Eif3j2	-0.416906	0.659083	0.019	0.277	1.56e-55	8.36e-51
Hspa5	-0.415032	0.660319	0.775	0.869	2.11e-29	1.13e-24
Cct8	-0.411662	0.662548	0.759	0.887	1.66e-37	8.89e-33
Ccnb1	-0.403359	0.668073	0.773	0.813	8.57e-18	4.6e-13
Serpinh1	-0.400968	0.669671	0.776	0.894	6.72e-32	3.61e-27
Cnn3	-0.39941	0.670716	0.813	0.891	1.23e-32	6.58e-28
Nt5dc2	-0.398334	0.671438	0.837	0.919	8.41e-38	4.52e-33
Hspd1	-0.396919	0.672389	0.849	0.914	1.13e-36	6.07e-32
Tmem256	-0.391798	0.675841	0.597	0.758	1.23e-27	6.62e-23
Slc3a2	-0.3914	0.67611	0.344	0.496	1.72e-16	9.23e-12
Kpna2	-0.389111	0.677659	0.608	0.651	8.33e-10	4.47e-05
Prmt1	-0.385193	0.680319	0.858	0.931	1.12e-34	6.01e-30
Uqcrc1	-0.384172	0.681014	0.634	0.785	3.81e-28	2.04e-23
Sdha	-0.381248	0.683009	0.491	0.683	5.56e-28	2.99e-23
Fdps	-0.379179	0.684423	0.417	0.557	6.83e-16	3.67e-11
Pdia3	-0.374463	0.687658	0.682	0.799	3.09e-27	1.66e-22
Glul	-0.373451	0.688355	0.748	0.825	1.32e-23	7.11e-19
Dnaja1	-0.369981	0.690747	0.874	0.929	1.24e-28	6.67e-24
Tuba1b	-0.364423	0.694597	0.993	0.998	2.32e-54	1.25e-49
Kif20a	-0.363462	0.695265	0.298	0.451	9.22e-16	4.96e-11
Ddx39	-0.362411	0.695996	0.712	0.843	8.71e-26	4.68e-21
Dynll1	-0.361338	0.696744	0.988	1	1.05e-55	5.62e-51
Stip1	-0.357719	0.69927	0.496	0.635	4.25e-20	2.28e-15
Smu1	-0.35768	0.699297	0.4	0.561	2.56e-19	1.37e-14
Zfp704	-0.355128	0.701084	0.123	0.291	7.23e-20	3.88e-15
Tmbim6	-0.354992	0.701179	0.717	0.836	1.25e-25	6.69e-21
Dapl1	-0.354717	0.701372	0.9	0.954	3.27e-24	1.76e-19
Ldha	-0.351959	0.703309	0.947	0.968	3.39e-32	1.82e-27
Cdk2ap1	-0.351082	0.703926	0.738	0.804	8.4e-20	4.51e-15
H1fx	-0.347231	0.706642	0.966	0.995	6.87e-39	3.69e-34
Pkm	-0.342742	0.709821	0.961	0.984	1.84e-34	9.88e-30
Psmd1	-0.339834	0.711889	0.43	0.559	3.13e-15	1.68e-10
Cct5	-0.339641	0.712026	0.849	0.915	5.37e-28	2.88e-23
Hdac1	-0.339073	0.712431	0.469	0.594	4e-16	2.15e-11
Fkbp4	-0.337253	0.713728	0.819	0.88	8.24e-26	4.42e-21
Psmd14	-0.337127	0.713818	0.438	0.584	2.34e-17	1.26e-12
Cct3	-0.337115	0.713827	0.739	0.824	9.87e-23	5.3e-18
Prdx1	-0.336199	0.714481	0.95	0.982	3.26e-35	1.75e-30
Vcp	-0.335055	0.715298	0.779	0.836	2.06e-22	1.1e-17
Nup37	-0.334406	0.715763	0.45	0.589	8.46e-15	4.54e-10
Kif22	-0.328849	0.719752	0.54	0.63	2.45e-13	1.31e-08
Pdia4	-0.327469	0.720746	0.286	0.466	5.31e-18	2.85e-13
Tuba1a	-0.326377	0.721533	1	1	8.77e-58	4.71e-53
Sqle	-0.321465	0.725086	0.489	0.614	9.02e-16	4.84e-11
Pfkl	-0.320591	0.72572	0.42	0.571	1.28e-15	6.87e-11
Cap1	-0.320152	0.726039	0.25	0.4	1.78e-15	9.55e-11
Atxn10	-0.32013	0.726055	0.493	0.617	2.2e-15	1.18e-10
Isoc1	-0.319916	0.72621	0.125	0.303	5.13e-21	2.75e-16
Cdc16	-0.317242	0.728154	0.404	0.531	2.48e-14	1.33e-09
Gdi2	-0.316311	0.728833	0.851	0.907	5.75e-24	3.09e-19
G3bp1	-0.315141	0.729686	0.898	0.949	2.76e-30	1.48e-25
Asns	-0.313367	0.730981	0.073	0.208	2.58e-16	1.39e-11
Gli1	-0.312492	0.731621	0.002	0.182	5.96e-43	3.2e-38
Tmem165	-0.30989	0.733528	0.589	0.686	2.54e-15	1.36e-10
Calm1	-0.307431	0.735334	0.94	0.981	8.76e-28	4.71e-23
Plk1	-0.307176	0.735521	0.455	0.54	5e-09	0.000268511
Cct7	-0.305849	0.736498	0.775	0.861	4.01e-21	2.15e-16
Psma4	-0.305497	0.736757	0.775	0.854	3.46e-19	1.86e-14
Phgdh	-0.305176	0.736994	0.29	0.427	5.11e-12	2.75e-07
Psmd7	-0.303533	0.738206	0.758	0.818	9.46e-16	5.08e-11
Psmd6	-0.302349	0.73908	0.526	0.681	1.54e-17	8.29e-13
Atp5a1	-0.300826	0.740207	0.888	0.949	1.39e-25	7.47e-21
Cst3	-0.300203	0.740668	0.719	0.785	6.33e-16	3.4e-11
Ccna2	-0.298799	0.741708	0.733	0.804	7.99e-16	4.29e-11
Hnrnpm	-0.296919	0.743104	0.86	0.907	1.96e-27	1.05e-22
Pitpna	-0.296655	0.7433	0.413	0.531	5.71e-13	3.07e-08
Nelfb	-0.296558	0.743372	0.387	0.545	1.25e-16	6.73e-12
Erh	-0.296435	0.743464	0.905	0.935	1.23e-23	6.59e-19
Eif2s2	-0.294997	0.744534	0.892	0.933	6.1e-20	3.28e-15
Cd81	-0.294749	0.744718	0.733	0.815	2.5e-16	1.34e-11
Six3	-0.293311	0.74579	0.753	0.847	2.64e-15	1.42e-10
Tecr	-0.292494	0.746399	0.771	0.859	7.57e-17	4.07e-12
Mdh1	-0.290861	0.74762	0.761	0.848	4.21e-18	2.26e-13
Tusc3	-0.290766	0.74769	0.361	0.49	1.67e-13	8.95e-09
Dars	-0.289847	0.748378	0.314	0.466	2e-14	1.07e-09
Gars	-0.289287	0.748797	0.345	0.476	7.11e-13	3.82e-08
Sdf2l1	-0.288584	0.749324	0.365	0.457	1.32e-08	0.000709399
Pclaf	-0.284967	0.752039	0.816	0.873	1.86e-18	1e-13
Psmd2	-0.284132	0.752667	0.554	0.646	1.01e-12	5.43e-08
Elavl1	-0.283793	0.752922	0.725	0.802	9.13e-17	4.9e-12
Puf60	-0.283752	0.752953	0.644	0.75	7.24e-16	3.89e-11
Hsd17b12	-0.283455	0.753177	0.477	0.587	3.98e-13	2.14e-08
Tmem97	-0.282424	0.753954	0.335	0.473	2.28e-13	1.22e-08
Msmo1	-0.281097	0.754955	0.469	0.573	2.72e-10	1.46e-05
Fbln1	-0.280822	0.755163	0.19	0.319	7.41e-12	3.98e-07
Laptm4b	-0.280152	0.755669	0.227	0.351	5.01e-11	2.69e-06
Tubb5	-0.280051	0.755745	1	1	4.66e-28	2.5e-23
Ddost	-0.279375	0.756256	0.558	0.677	3.87e-15	2.08e-10
Ppa1	-0.2788	0.756691	0.614	0.714	5.83e-15	3.13e-10
Cdk6	-0.278775	0.75671	0.188	0.335	2.85e-13	1.53e-08
Pcbp4	-0.278708	0.756761	0.607	0.716	5.18e-14	2.78e-09
Atp1a1	-0.278161	0.757175	0.275	0.397	7.75e-11	4.16e-06
Tspan31	-0.277169	0.757926	0.424	0.538	2.22e-11	1.19e-06
Mycn	-0.272807	0.761239	0.496	0.607	4.64e-12	2.49e-07
Mcm3	-0.271939	0.761901	0.289	0.377	6.06e-07	0.0325549
Psmb6	-0.271938	0.761901	0.898	0.945	1.38e-23	7.4e-19
Dio3	-0.271622	0.762143	0.125	0.259	8.53e-14	4.58e-09
Apex1	-0.271552	0.762196	0.661	0.758	8.9e-16	4.78e-11
Ywhaq	-0.271341	0.762356	0.965	0.991	3.94e-27	2.12e-22
Psmd12	-0.26958	0.7637	0.483	0.601	3.73e-13	2e-08
Ap2m1	-0.269234	0.763965	0.63	0.721	4.29e-14	2.3e-09
Cops4	-0.268463	0.764554	0.543	0.644	7.02e-13	3.77e-08
Ctnnbl1	-0.266334	0.766184	0.319	0.423	1.28e-09	6.86e-05
Sfrp1	-0.265486	0.766834	0.325	0.427	3.53e-09	0.000189724
Slc2a1	-0.265473	0.766843	0.708	0.799	4.79e-16	2.57e-11
Eif1	-0.26515	0.767091	0.997	1	1.15e-39	6.17e-35
Exosc7	-0.263958	0.768006	0.44	0.534	6.64e-10	3.57e-05
Ciapin1	-0.263709	0.768197	0.449	0.529	8.39e-09	0.000450808
Exosc8	-0.263286	0.768522	0.515	0.619	1.19e-12	6.39e-08
Col9a1	-0.263097	0.768668	0.5	0.586	2.42e-08	0.00130073
Fdft1	-0.26149	0.769904	0.271	0.379	4.01e-09	0.000215163
Myl12b	-0.26055	0.770628	0.382	0.496	9.69e-11	5.2e-06
Sox9	-0.25954	0.771406	0.238	0.372	5.97e-11	3.21e-06
Cops6	-0.259314	0.771581	0.612	0.707	1.88e-13	1.01e-08
Wdr61	-0.258702	0.772053	0.545	0.631	3.57e-11	1.92e-06
Ppid	-0.258638	0.772102	0.494	0.582	4.07e-10	2.19e-05
Uqcrc2	-0.258271	0.772386	0.622	0.723	4.55e-14	2.44e-09
Psma1	-0.257077	0.773309	0.813	0.871	9.36e-17	5.03e-12
Sf3b4	-0.255692	0.774381	0.474	0.587	2.11e-12	1.13e-07
Eif3l	-0.255675	0.774394	0.625	0.691	3.41e-10	1.83e-05
Srp68	-0.254631	0.775203	0.236	0.376	1.47e-12	7.91e-08
Hspa9	-0.254583	0.77524	0.61	0.698	2.64e-12	1.42e-07
Snrpa1	-0.252596	0.776781	0.635	0.718	1.72e-11	9.23e-07
Anapc5	-0.25178	0.777416	0.794	0.845	2.44e-13	1.31e-08
Hsp90aa1	-0.251443	0.777678	0.991	1	1.94e-29	1.04e-24
Sec11a	-0.250861	0.77813	0.543	0.64	1.66e-10	8.93e-06
Acat2	-0.250383	0.778503	0.573	0.637	2.78e-10	1.5e-05
Arl3	-0.25038	0.778505	0.632	0.737	1.5e-14	8.05e-10
Ddx17	0.25111	1.28545	0.57	0.36	4.43e-13	2.38e-08
Hnrnph1	0.2513	1.2857	0.823	0.695	8.08e-13	4.34e-08
Zfp146	0.254486	1.2898	0.239	0.06	1.87e-18	1e-13
Fzd3	0.25733	1.29347	0.497	0.289	9.43e-14	5.07e-09
Ensa	0.262701	1.30044	0.455	0.203	2.38e-19	1.28e-14
Hist3h2ba	0.265208	1.3037	0.552	0.353	2.56e-12	1.37e-07
Csde1	0.265346	1.30388	0.735	0.534	8.93e-15	4.8e-10
Dynlt1c	0.266321	1.30515	0.33	0.123	2.95e-18	1.58e-13
Jun	0.266854	1.30585	0.512	0.367	1.21e-08	0.000650075
Tcf12	0.271846	1.31239	0.554	0.333	1.53e-14	8.21e-10
Cd2ap	0.272289	1.31297	0.301	0.127	9.84e-15	5.28e-10
Klhl9	0.273897	1.31508	0.433	0.21	4.47e-16	2.4e-11
Cggbp1	0.283691	1.32802	0.53	0.3	4.27e-16	2.29e-11
Gadd45a	0.28555	1.33049	0.466	0.257	4.89e-14	2.63e-09
Khdrbs3	0.289037	1.33514	0.409	0.189	3.15e-17	1.69e-12
Mns1	0.289316	1.33551	0.426	0.213	9.45e-17	5.08e-12
Btg1	0.290619	1.33725	0.784	0.593	2.68e-16	1.44e-11
Snhg6	0.29107	1.33786	0.476	0.252	8.26e-17	4.44e-12
Birc6	0.294041	1.34184	0.396	0.164	2.25e-19	1.21e-14
Fzd5	0.297291	1.34621	0.474	0.24	5.28e-18	2.84e-13
Prpf4b	0.298597	1.34797	0.664	0.453	2.64e-16	1.42e-11
Btg2	0.302534	1.35328	0.375	0.146	8.27e-20	4.44e-15
Mgarp	0.305355	1.35711	0.751	0.54	2.14e-17	1.15e-12
Zfp608	0.306565	1.35875	0.434	0.213	3.69e-18	1.98e-13
Srsf5	0.30665	1.35886	0.937	0.817	1.05e-26	5.64e-22
Nrip1	0.308403	1.36125	0.505	0.265	1.48e-17	7.96e-13
Efna5	0.308438	1.3613	0.448	0.238	1.45e-15	7.81e-11
Clk1	0.31191	1.36603	0.574	0.316	3.68e-19	1.98e-14
Wdr89	0.314065	1.36898	0.811	0.64	4.24e-20	2.28e-15
Pou2f2	0.315767	1.37131	0.68	0.441	1.4e-18	7.55e-14
Nr2f1	0.318283	1.37476	0.789	0.61	7.53e-18	4.04e-13
Amt	0.320171	1.37736	0.379	0.205	1.53e-12	8.24e-08
Myef2	0.323644	1.38215	0.671	0.464	1.18e-14	6.33e-10
Pcnp	0.323905	1.38252	0.769	0.568	2.7e-20	1.45e-15
Pdcd4	0.325957	1.38536	0.523	0.287	6.6e-17	3.55e-12
Gnb1	0.326172	1.38565	0.849	0.764	4.77e-15	2.56e-10
H3f3a	0.326969	1.38676	0.999	0.995	9.3e-62	5e-57
Tug1	0.3274	1.38736	0.394	0.152	1.75e-22	9.4e-18
Hist1h2ap	0.342852	1.40896	0.681	0.474	7.94e-11	4.26e-06
Sox11	0.343805	1.4103	0.95	0.884	6.51e-26	3.5e-21
Lgr4	0.344641	1.41148	0.411	0.166	6.08e-21	3.27e-16
Dhx9	0.348218	1.41654	0.467	0.212	8.76e-22	4.71e-17
Efnb2	0.350961	1.42043	0.415	0.203	2.61e-17	1.4e-12
Plagl1	0.351018	1.42051	0.886	0.728	3.92e-29	2.11e-24
Cox7a2l	0.355523	1.42693	0.952	0.88	1.44e-37	7.74e-33
Snhg1	0.359116	1.43206	0.712	0.45	2.58e-23	1.39e-18
Eef1a1	0.363181	1.4379	1	1	9.34e-100	5.02e-95
Uba52	0.366963	1.44334	0.961	0.91	1.76e-41	9.43e-37
Zfas1	0.372642	1.45156	0.668	0.453	1.14e-18	6.12e-14
Ccdc85c	0.374952	1.45492	0.427	0.254	6.97e-12	3.74e-07
Supt16	0.375069	1.45509	0.637	0.466	1.1e-13	5.92e-09
Csnk2a1	0.390664	1.47796	0.663	0.395	2.43e-24	1.3e-19
Msi2	0.413668	1.51235	0.727	0.489	7.77e-26	4.17e-21
Gnb2l1	0.41419	1.51314	0.991	0.959	5.72e-65	3.07e-60
Cdv3	0.421023	1.52352	0.799	0.552	4.73e-29	2.54e-24
Eef1b2	0.42378	1.52773	0.99	0.958	1.01e-55	5.41e-51
Cbx3	0.439273	1.55158	0.973	0.848	1.45e-34	7.8e-30
Dpysl2	0.457818	1.58062	0.758	0.453	1.33e-32	7.15e-28
Slc24a5	0.470392	1.60062	0.6	0.328	6.96e-25	3.74e-20
Pfn1	0.480373	1.61668	0.95	0.827	2.55e-54	1.37e-49
Prrc2c	0.496225	1.64251	0.812	0.526	6.68e-38	3.59e-33
Tpt1	0.50723	1.66068	0.999	0.998	2.98e-120	1.6e-115
Hnrnpa0	0.507299	1.6608	0.772	0.476	3.8e-42	2.04e-37
Actb	0.535083	1.70759	0.994	0.988	5.86e-19	3.15e-14
Insm1	0.536369	1.70979	0.415	0.097	3.54e-38	1.9e-33

## Sheet: E13.5 C3 DEGs
Supplementary Data 6-4. E13.5 DEGs in C3 (229 genes)
gene	avg_logFC	FC (MT/WT)	pct.1	pct.2	p_val	p_val_adj
Atoh7	-3.30761	0.0366034	0.075	0.861	7.51e-146	4.04e-141
Gal	-1.68691	0.185091	0.003	0.264	2.79e-43	1.5e-38
Alyref	-0.842583	0.430597	0.564	0.861	1.41e-53	7.55e-49
Ubc	-0.78108	0.457911	0.417	0.715	1.03e-35	5.52e-31
Ubb	-0.747326	0.473631	0.999	1	6.34e-73	3.41e-68
Eno1	-0.740791	0.476737	0.971	0.993	2.1e-55	1.13e-50
Dlx2	-0.647093	0.523566	0.338	0.483	4.29e-11	2.3e-06
Nr2f6	-0.600606	0.548479	0.268	0.503	2.09e-21	1.12e-16
Eya2	-0.599526	0.549072	0.095	0.34	2.34e-23	1.26e-18
Atp5b	-0.593111	0.552606	0.929	0.986	7.2e-43	3.87e-38
Hspa8	-0.578272	0.560867	0.954	0.99	4.93e-38	2.65e-33
Hdac1	-0.548339	0.577909	0.459	0.681	3.3e-23	1.77e-18
Jund	-0.546433	0.579012	0.914	0.976	1.01e-37	5.44e-33
Tubb6	-0.54048	0.582468	0.247	0.462	1.9e-16	1.02e-11
Mir703	-0.536864	0.584578	0.006	0.285	2.72e-45	1.46e-40
Ppp2ca	-0.532342	0.587228	0.678	0.861	3.49e-31	1.88e-26
Fgf15	-0.527509	0.590073	0.683	0.705	6.34e-07	0.0340625
Eif4a1	-0.517209	0.596182	0.984	0.99	2.61e-48	1.4e-43
Btbd17	-0.517117	0.596237	0.459	0.562	1.1e-09	5.93e-05
Kpna2	-0.503922	0.604157	0.519	0.597	9.04e-09	0.000485645
Hat1	-0.494853	0.609661	0.554	0.715	7.46e-17	4.01e-12
Uqcrc1	-0.486772	0.614607	0.553	0.729	1.15e-19	6.19e-15
Cct7	-0.481596	0.617796	0.777	0.892	8e-23	4.29e-18
Insm2	-0.477438	0.620371	0.106	0.257	5.45e-11	2.92e-06
Hspd1	-0.477408	0.620389	0.819	0.903	1.08e-24	5.82e-20
Hnrnph3	-0.473512	0.622811	0.732	0.778	2.59e-14	1.39e-09
Cct8	-0.471132	0.624295	0.735	0.861	1.31e-25	7.04e-21
Phlda1	-0.467666	0.626463	0.617	0.663	2.97e-07	0.0159702
Fdps	-0.465248	0.627979	0.422	0.569	3.09e-11	1.66e-06
Eif3j2	-0.452006	0.636351	0.027	0.267	7.12e-32	3.82e-27
Igfbp2	-0.45131	0.636793	0.656	0.729	1.25e-09	6.72e-05
Hmga1	-0.451076	0.636943	0.275	0.469	3.73e-14	2e-09
Pdia6	-0.444145	0.641372	0.57	0.688	1.07e-12	5.74e-08
Gnai2	-0.443254	0.641944	0.836	0.889	5.2e-19	2.79e-14
Tmbim6	-0.436554	0.64626	0.578	0.701	8.77e-17	4.71e-12
Vcp	-0.427323	0.652253	0.727	0.809	1.09e-17	5.83e-13
Pfkl	-0.421889	0.655807	0.342	0.472	2.61e-09	0.000140242
Prmt1	-0.421759	0.655892	0.878	0.958	1.31e-26	7.05e-22
Nmt1	-0.421013	0.656381	0.331	0.549	2.4e-16	1.29e-11
Psmc2	-0.419071	0.657658	0.553	0.743	1.75e-18	9.39e-14
Cdc16	-0.414158	0.660897	0.384	0.573	9.88e-14	5.3e-09
Prdx1	-0.413156	0.661559	0.942	0.976	4.14e-28	2.22e-23
Pbk	-0.409964	0.663674	0.666	0.712	2.2e-10	1.18e-05
Fkbp4	-0.408119	0.6649	0.816	0.903	1.27e-21	6.83e-17
Psmd1	-0.402365	0.668736	0.4	0.552	6.62e-12	3.55e-07
Cct5	-0.401295	0.669452	0.813	0.885	7.28e-18	3.91e-13
Tuba1b	-0.400381	0.670065	0.993	0.997	7.3e-27	3.92e-22
Trim28	-0.397836	0.671772	0.709	0.747	1.9e-13	1.02e-08
Psmc3	-0.395559	0.673303	0.601	0.722	2.51e-14	1.35e-09
Ldha	-0.391313	0.676169	0.919	0.938	7.75e-11	4.16e-06
Nt5dc2	-0.391062	0.676338	0.843	0.899	4.1e-19	2.2e-14
Psip1	-0.390253	0.676886	0.957	0.979	5.72e-15	3.07e-10
Anp32a	-0.387774	0.678565	0.846	0.92	1.57e-17	8.42e-13
Slc2a1	-0.387704	0.678613	0.623	0.698	1.07e-09	5.76e-05
Cdk2ap1	-0.385047	0.680419	0.813	0.865	5.74e-18	3.08e-13
Atxn10	-0.374663	0.687521	0.483	0.615	5.37e-11	2.89e-06
Gldc	-0.373624	0.688235	0.506	0.601	1.92e-09	0.000103191
Erh	-0.371779	0.689506	0.924	0.972	3.42e-23	1.84e-18
Smu1	-0.37134	0.68981	0.337	0.49	1.44e-10	7.72e-06
Pkm	-0.365797	0.693644	0.983	0.986	3.03e-26	1.63e-21
Stip1	-0.365622	0.693765	0.535	0.67	1.76e-11	9.48e-07
Psmc4	-0.364941	0.694237	0.705	0.792	1.26e-14	6.75e-10
Dnaja1	-0.362086	0.696223	0.865	0.878	2.34e-15	1.26e-10
Tuba1a	-0.360479	0.697343	0.999	1	2.12e-31	1.14e-26
Cct3	-0.35916	0.698263	0.735	0.799	5.6e-13	3.01e-08
Elavl1	-0.355793	0.700617	0.718	0.76	3.7e-13	1.99e-08
Ddx39	-0.355185	0.701044	0.663	0.753	1.38e-11	7.43e-07
Pcbp4	-0.35014	0.70459	0.673	0.74	1.23e-11	6.63e-07
Hnrnpk	-0.346182	0.707384	0.984	0.997	5.43e-29	2.92e-24
H2afx	-0.34451	0.708567	0.891	0.882	1.26e-08	0.000676302
Cct6a	-0.344066	0.708882	0.771	0.837	3.92e-12	2.11e-07
Ahsa1	-0.343733	0.709118	0.43	0.538	1.83e-08	0.00098283
Pop4	-0.342774	0.709799	0.227	0.354	8.23e-08	0.0044198
Atp5a1	-0.338988	0.712491	0.862	0.91	1.51e-14	8.11e-10
Tkt	-0.338136	0.713098	0.55	0.635	1.73e-08	0.00092838
Dynll1	-0.336746	0.71409	0.955	0.979	2.74e-14	1.47e-09
Psmd2	-0.334766	0.715506	0.555	0.628	7.02e-09	0.000377306
Sdha	-0.334683	0.715565	0.404	0.517	8.51e-09	0.000457315
Kif20a	-0.334587	0.715634	0.212	0.337	2.17e-07	0.011648
Arl3	-0.333869	0.716147	0.488	0.583	4.94e-08	0.00265384
Hnrnpa2b1	-0.333339	0.716527	0.988	0.99	1.55e-22	8.32e-18
Mdh2	-0.331783	0.717643	0.773	0.802	1.46e-11	7.86e-07
Eif2s2	-0.331318	0.717977	0.852	0.868	3.35e-13	1.8e-08
Eif4a3	-0.329458	0.719314	0.548	0.663	2.14e-11	1.15e-06
Hnrnpf	-0.329329	0.719406	0.944	0.965	5.73e-20	3.08e-15
Hnrnpm	-0.328405	0.720071	0.846	0.931	7.69e-17	4.13e-12
Cnn3	-0.328357	0.720106	0.835	0.875	5.17e-15	2.78e-10
Cct4	-0.32699	0.721091	0.776	0.847	1.87e-11	1e-06
Ddx39b	-0.323347	0.723722	0.871	0.92	2.1e-15	1.13e-10
Mdh1	-0.322013	0.724689	0.748	0.819	3.79e-11	2.04e-06
G3bp1	-0.321532	0.725038	0.908	0.962	1.18e-17	6.36e-13
Ube2s	-0.318551	0.727202	0.967	0.951	1.82e-08	0.000975327
Gars	-0.317007	0.728325	0.355	0.497	1.2e-08	0.000643866
Cdc123	-0.315591	0.729357	0.433	0.556	7.89e-09	0.000424058
Spcs2	-0.31011	0.733366	0.732	0.736	4.07e-07	0.0218857
Hsp90aa1	-0.309913	0.733511	0.991	0.997	4.03e-24	2.17e-19
Itgb5	-0.309294	0.733965	0.039	0.184	7e-15	3.76e-10
Hspa9	-0.308516	0.734536	0.6	0.698	3.17e-09	0.000170362
Pold2	-0.308201	0.734767	0.321	0.458	1.95e-08	0.00104936
Ciapin1	-0.307825	0.735044	0.475	0.59	1.14e-08	0.000613542
Tubb5	-0.306979	0.735666	1	1	1.64e-22	8.83e-18
Brix1	-0.30479	0.737278	0.347	0.472	2.84e-07	0.015236
Fscn1	-0.30409	0.737794	0.826	0.858	3.84e-10	2.06e-05
Ddost	-0.303999	0.737862	0.463	0.556	1.84e-07	0.00985861
C1qbp	-0.302512	0.73896	0.616	0.719	3.45e-09	0.000185051
Puf60	-0.302356	0.739075	0.612	0.667	2.46e-07	0.0131953
Sqle	-0.299511	0.741181	0.414	0.521	3.44e-07	0.0184519
Psmd7	-0.297219	0.742881	0.708	0.781	4.35e-12	2.34e-07
Bzw1	-0.296202	0.743637	0.793	0.875	1.42e-11	7.65e-07
Psmd12	-0.294402	0.744977	0.453	0.528	8.39e-07	0.0450919
Dbn1	-0.291465	0.747168	0.561	0.646	1.18e-07	0.00635176
Myl12a	-0.291238	0.747338	0.643	0.694	6.02e-08	0.00323623
Calm2	-0.290076	0.748207	0.988	1	1.37e-16	7.37e-12
Ywhaq	-0.28955	0.7486	0.973	0.983	9.12e-15	4.9e-10
Irf2bp1	-0.289467	0.748663	0.229	0.354	2.54e-07	0.0136301
Dars	-0.288554	0.749346	0.305	0.427	3.14e-07	0.0168794
Gdi2	-0.287991	0.749768	0.747	0.788	1.66e-09	8.92e-05
Psmb6	-0.287526	0.750117	0.882	0.896	3.4e-13	1.83e-08
Hsd17b12	-0.287463	0.750164	0.416	0.51	7.6e-07	0.0408282
Uchl3	-0.286317	0.751025	0.436	0.538	2.91e-07	0.0156365
Arpc2	-0.285776	0.751431	0.689	0.778	2.77e-09	0.00014875
Nup93	-0.284473	0.75241	0.186	0.33	1.4e-08	0.000754413
Psmd6	-0.278224	0.757127	0.502	0.604	9.64e-08	0.00517956
Hnrnpd	-0.274819	0.759709	0.845	0.84	1.06e-08	0.000570451
Ddx5	-0.271998	0.761856	0.961	0.951	1.3e-12	6.99e-08
Ywhah	-0.271652	0.762119	0.85	0.858	6.99e-09	0.000375539
Atp5f1	-0.267585	0.765225	0.886	0.917	1.37e-10	7.35e-06
Hnrnpa3	-0.267217	0.765507	0.968	0.979	1.39e-14	7.47e-10
Prpf19	-0.267067	0.765622	0.61	0.67	8.77e-08	0.00471278
Fkbp3	-0.266651	0.765941	0.947	0.948	2.19e-12	1.18e-07
Hdgf	-0.261967	0.769536	0.846	0.899	6.1e-09	0.00032746
Anapc5	-0.260917	0.770345	0.788	0.823	1.43e-09	7.67e-05
Lyar	-0.260677	0.770529	0.671	0.74	8.5e-09	0.000456781
Pa2g4	-0.2605	0.770666	0.744	0.75	7.3e-07	0.0391995
Eif5	-0.26003	0.771028	0.86	0.878	1.3e-08	0.000699418
Klhdc2	-0.258463	0.772238	0.659	0.705	1.86e-07	0.00998092
Psma1	-0.256741	0.773569	0.807	0.854	5.53e-10	2.97e-05
Dbi	-0.255081	0.774854	0.895	0.91	1.81e-08	0.00097457
Hmgn2	-0.250887	0.77811	0.996	1	3.71e-17	1.99e-12
Eif4e	-0.250136	0.778694	0.745	0.781	3.8e-07	0.020403
Scg3	0.250457	1.28461	0.165	0.021	3.89e-10	2.09e-05
Ago1	0.250574	1.28476	0.328	0.125	6.23e-10	3.35e-05
Nktr	0.250611	1.28481	0.683	0.451	9.06e-08	0.00486772
Klhl9	0.254013	1.28919	0.36	0.153	5.31e-09	0.000285201
Herc1	0.254412	1.2897	0.423	0.201	1.82e-09	9.8e-05
Egr1	0.254978	1.29043	0.142	0.003	6e-11	3.22e-06
Cntln	0.257114	1.29319	0.341	0.139	3.52e-09	0.00018896
Cacna1a	0.258371	1.29482	0.207	0.038	9.12e-11	4.9e-06
Zfp608	0.25867	1.29521	0.463	0.243	8.6e-09	0.000461832
Zfp36l1	0.258719	1.29527	0.705	0.524	8.11e-07	0.0435399
Wdr89	0.261499	1.29888	0.774	0.549	8.6e-09	0.000461854
Pam	0.2618	1.29927	0.273	0.09	4.93e-10	2.65e-05
Pik3r1	0.262734	1.30048	0.483	0.25	8.47e-09	0.000454838
Alkbh1	0.264159	1.30233	0.535	0.302	3.83e-09	0.000205711
Efnb2	0.266251	1.30506	0.253	0.076	1.41e-09	7.56e-05
Zfp280d	0.270805	1.31102	0.386	0.163	8.95e-10	4.81e-05
Myef2	0.272329	1.31302	0.741	0.521	1.88e-07	0.010102
Oser1	0.273582	1.31467	0.458	0.233	3.43e-09	0.000184041
Cdk12	0.276259	1.31819	0.479	0.222	5.12e-11	2.75e-06
Chd4	0.276442	1.31843	0.755	0.528	6.89e-09	0.000370036
Cotl1	0.277465	1.31978	0.741	0.545	4.21e-08	0.00226151
Brd1	0.279618	1.32262	0.317	0.087	8.46e-13	4.54e-08
Macf1	0.280653	1.32399	0.554	0.354	8.88e-08	0.00476934
Phip	0.280923	1.32435	0.852	0.681	1.47e-09	7.9e-05
Prrc2b	0.284488	1.32908	0.4	0.181	8.25e-10	4.43e-05
Clk1	0.288121	1.33392	0.515	0.274	8.39e-10	4.51e-05
Mex3a	0.291678	1.33867	0.596	0.378	3.42e-09	0.000183567
Pnisr	0.291865	1.33892	0.832	0.597	1.29e-11	6.91e-07
Chd9	0.29505	1.34319	0.591	0.378	4.26e-08	0.00229061
Hist3h2ba	0.295335	1.34358	0.576	0.333	3.75e-10	2.01e-05
Slc24a5	0.296482	1.34512	0.639	0.427	3.2e-07	0.0171694
Foxn4	0.297975	1.34713	0.531	0.267	1.48e-10	7.93e-06
Cald1	0.298122	1.34733	0.489	0.253	1.27e-09	6.81e-05
Notch1	0.298204	1.34744	0.721	0.479	3.88e-10	2.08e-05
Gnb1	0.298347	1.34763	0.891	0.816	4.01e-07	0.0215476
Ensa	0.302277	1.35294	0.442	0.205	3.4e-11	1.83e-06
Upf1	0.302398	1.3531	0.24	0.059	5.81e-11	3.12e-06
Dkk3	0.303898	1.35513	0.866	0.74	1.39e-09	7.48e-05
Lcorl	0.307843	1.36049	0.299	0.076	6.31e-13	3.39e-08
Pcnp	0.311975	1.36612	0.754	0.514	5.55e-12	2.98e-07
Khdrbs3	0.314883	1.3701	0.351	0.101	5.25e-14	2.82e-09
Kcnq1ot1	0.316169	1.37186	0.658	0.476	9.24e-07	0.0496402
Cirbp	0.316461	1.37226	0.753	0.514	4.52e-12	2.43e-07
Sapcd1	0.317509	1.3737	0.686	0.462	1.42e-09	7.63e-05
Pou2f2	0.318085	1.37449	0.708	0.497	5.87e-09	0.000315204
Ier2	0.318953	1.37569	0.528	0.309	4.49e-09	0.000241156
Purb	0.319564	1.37653	0.391	0.139	4.52e-13	2.43e-08
Dctn4	0.321772	1.37957	0.401	0.17	3.19e-11	1.72e-06
Stxbp1	0.322411	1.38045	0.547	0.316	1.56e-09	8.39e-05
Tcf4	0.32626	1.38578	0.804	0.573	1.74e-11	9.33e-07
Gnb2l1	0.331076	1.39247	0.983	0.948	9.5e-24	5.1e-19
H3f3a	0.332365	1.39426	0.997	1	9.61e-41	5.16e-36
Cbx3	0.335237	1.39827	0.961	0.83	2.99e-12	1.61e-07
Ccdc85c	0.335342	1.39842	0.357	0.194	7.78e-07	0.0418007
Plagl1	0.342608	1.40862	0.645	0.382	3.93e-11	2.11e-06
Csde1	0.343368	1.40969	0.768	0.51	1.1e-12	5.89e-08
Fabp7	0.344765	1.41166	0.273	0.069	2.18e-12	1.17e-07
Ank2	0.344867	1.4118	0.924	0.764	3.21e-14	1.72e-09
Csnk2a1	0.348921	1.41754	0.681	0.358	4.37e-15	2.35e-10
Topbp1	0.352128	1.42209	0.616	0.344	2.03e-12	1.09e-07
Cdv3	0.353816	1.42449	0.794	0.51	1.32e-14	7.11e-10
Mgarp	0.358298	1.43089	0.748	0.444	8.05e-15	4.32e-10
Prpf4b	0.359774	1.43301	0.671	0.372	1.06e-14	5.69e-10
Efna5	0.363007	1.43765	0.545	0.274	7.43e-13	3.99e-08
Dhx9	0.364145	1.43928	0.565	0.267	1.12e-14	6.02e-10
Slf1	0.365303	1.44095	0.426	0.128	9.12e-17	4.9e-12
Zfas1	0.366574	1.44278	0.642	0.361	2.45e-14	1.31e-09
Pkib	0.375034	1.45504	0.525	0.271	2.26e-11	1.21e-06
Fgd4	0.377614	1.4588	0.537	0.247	6.14e-15	3.3e-10
Onecut2	0.384298	1.46858	0.525	0.285	1.74e-10	9.33e-06
Cox7a2l	0.387797	1.47373	0.917	0.747	1.81e-18	9.73e-14
Eef1a1	0.38806	1.47412	1	1	1.47e-47	7.92e-43
Neurod1	0.401816	1.49454	0.839	0.583	3.08e-13	1.66e-08
Uba52	0.404635	1.49875	0.968	0.872	5.31e-28	2.85e-23
Dpysl2	0.419061	1.52053	0.76	0.486	2.84e-15	1.53e-10
Ppp1r14a	0.438221	1.54995	0.529	0.281	4.31e-12	2.31e-07
Srsf5	0.45762	1.58031	0.919	0.674	1.94e-26	1.04e-21
Eef1b2	0.463547	1.5897	0.967	0.885	1.18e-30	6.34e-26
Prrc2c	0.468166	1.59706	0.801	0.493	9.64e-21	5.18e-16
Tfdp2	0.469626	1.5994	0.823	0.545	3.95e-19	2.12e-14
Ebf1	0.47916	1.61472	0.266	0.111	2.44e-08	0.00130901
Msi2	0.487274	1.62787	0.777	0.503	1.9e-19	1.02e-14
Sfrp2	0.490026	1.63236	0.881	0.594	1.29e-19	6.94e-15
Pfn1	0.540713	1.71723	0.932	0.726	9.98e-35	5.36e-30
Actb	0.542286	1.71993	0.996	0.979	3.54e-10	1.9e-05
Tpt1	0.548569	1.73077	1	0.997	1.06e-75	5.71e-71
Hnrnpa0	0.562533	1.75511	0.813	0.503	6e-28	3.22e-23
Mybl1	0.702406	2.0186	0.732	0.372	2.19e-24	1.18e-19
Insm1	1.00081	2.72048	0.783	0.361	8.33e-39	4.47e-34

## Sheet: E13.5 C4 DEGs
Supplementary Data 6-5. E13.5 DEGs in C4 (128 genes)
gene	avg_logFC	FC (MT/WT)	pct.1	pct.2	p_val	p_val_adj
Atoh7	-3.51492	0.0297501	0.092	0.988	2.12e-84	1.14e-79
Gal	-1.31101	0.269547	0	0.156	8.07e-12	4.33e-07
Tubb3	-0.771046	0.462529	0.887	0.952	1.61e-19	8.65e-15
Dlx2	-0.767197	0.464313	0.141	0.353	3.73e-09	0.00020012
Dpysl3	-0.755373	0.469835	0.528	0.725	1.21e-13	6.48e-09
Ubc	-0.737661	0.478231	0.349	0.677	7.28e-19	3.91e-14
Dll3	-0.70916	0.492058	0.475	0.659	8.78e-09	0.000471636
Alyref	-0.698762	0.4972	0.482	0.695	1.35e-15	7.27e-11
Hspa8	-0.676311	0.508489	0.982	0.994	4.8e-28	2.58e-23
Ubb	-0.655903	0.518973	0.989	1	3.77e-26	2.02e-21
Vcp	-0.633949	0.530493	0.75	0.874	3.24e-18	1.74e-13
Hdac1	-0.620337	0.537763	0.423	0.677	4.55e-14	2.44e-09
Atp5b	-0.618443	0.538782	0.926	0.988	6.36e-29	3.42e-24
Hmga1	-0.602515	0.547433	0.236	0.479	9.73e-11	5.23e-06
Igfbp2	-0.593502	0.552389	0.567	0.707	1.54e-09	8.27e-05
Tuba1a	-0.5932	0.552556	1	1	7.23e-38	3.89e-33
Cct6a	-0.581016	0.55933	0.796	0.892	1.57e-16	8.42e-12
Eif4a1	-0.580313	0.559723	0.979	1	4.11e-35	2.21e-30
Dnaja1	-0.570953	0.564987	0.915	0.958	2.24e-20	1.2e-15
Jund	-0.563139	0.569419	0.838	0.904	1.1e-13	5.91e-09
Cct8	-0.539892	0.582811	0.739	0.88	1.52e-17	8.14e-13
Eno1	-0.517549	0.595979	0.894	0.952	1.76e-14	9.46e-10
Eif3j2	-0.5155	0.597202	0.018	0.257	8.54e-16	4.59e-11
Psip1	-0.506227	0.602766	0.989	0.994	1.5e-19	8.03e-15
Ppp2ca	-0.500908	0.60598	0.655	0.76	2.63e-11	1.41e-06
Ppp1r14b	-0.496296	0.608781	0.729	0.862	6.94e-13	3.73e-08
Dynll1	-0.493673	0.61038	0.989	1	4.94e-28	2.65e-23
Amer2	-0.484229	0.616172	0.549	0.689	8.27e-08	0.004444
Dbn1	-0.478472	0.61973	0.602	0.713	1.46e-08	0.000782763
Cct5	-0.472646	0.623351	0.778	0.85	3.52e-11	1.89e-06
Mir703	-0.464689	0.62833	0	0.216	4.03e-16	2.17e-11
Psma4	-0.463733	0.628931	0.736	0.844	6.17e-11	3.31e-06
Psmd1	-0.462351	0.629801	0.384	0.611	3.4e-09	0.000182617
Prmt1	-0.46227	0.629852	0.827	0.94	1.66e-13	8.92e-09
Gnai2	-0.460629	0.630887	0.757	0.892	1.49e-11	8.02e-07
Uqcrc1	-0.456451	0.633528	0.581	0.731	2.1e-09	0.000112867
Calm1	-0.451023	0.636976	0.979	0.988	1.03e-14	5.55e-10
Hnrnph3	-0.448335	0.638691	0.849	0.892	2.83e-11	1.52e-06
Cct7	-0.442376	0.642508	0.856	0.922	1.35e-14	7.24e-10
Psmd12	-0.441406	0.643132	0.38	0.539	9.29e-07	0.0499093
Pop4	-0.43799	0.645332	0.215	0.395	3.08e-07	0.0165263
Stip1	-0.437949	0.645359	0.521	0.689	1.11e-08	0.000598039
Hspd1	-0.423865	0.654512	0.764	0.844	5.72e-09	0.000307321
Trim28	-0.423517	0.65474	0.673	0.784	3.71e-09	0.000199354
Psmb3	-0.421712	0.655923	0.789	0.88	7.55e-10	4.06e-05
Ppa1	-0.416842	0.659125	0.489	0.629	3.75e-07	0.0201274
Fkbp4	-0.41627	0.659502	0.796	0.838	3.75e-09	0.000201482
Prdx1	-0.416062	0.659639	0.915	0.964	3.08e-14	1.65e-09
Glrx3	-0.414292	0.660808	0.827	0.916	2.74e-12	1.47e-07
Hsp90aa1	-0.413973	0.661019	0.996	0.988	5.21e-20	2.8e-15
Hspa9	-0.410287	0.66346	0.5	0.665	6.42e-08	0.00344838
Elavl1	-0.40836	0.664739	0.648	0.772	4.16e-09	0.000223651
Erh	-0.407623	0.66523	0.887	0.946	1.02e-12	5.47e-08
Actr3	-0.407436	0.665354	0.423	0.623	2.02e-07	0.0108683
Cdk2ap1	-0.407088	0.665586	0.803	0.868	6.24e-08	0.00335277
Fscn1	-0.401491	0.669321	0.849	0.898	1.36e-10	7.31e-06
Ddx39b	-0.397996	0.671664	0.81	0.91	3.8e-10	2.04e-05
Cacybp	-0.393979	0.674368	0.634	0.743	2.63e-08	0.00141538
Eif2s2	-0.393911	0.674414	0.852	0.904	2.37e-09	0.000127098
Pkm	-0.391902	0.67577	0.982	0.982	1.8e-15	9.65e-11
Ddx5	-0.390972	0.676399	0.965	0.976	1.36e-13	7.3e-09
Psmc2	-0.389799	0.677193	0.616	0.749	8.49e-08	0.00456298
Hnrnpa2b1	-0.388381	0.678154	0.989	0.994	3.73e-18	2e-13
Cnn3	-0.38144	0.682878	0.803	0.826	2.26e-09	0.00012151
Hnrnpm	-0.381414	0.682895	0.849	0.904	1.12e-09	6.01e-05
Itgb5	-0.369035	0.691402	0.021	0.144	3.15e-07	0.016938
Gadd45a	-0.360921	0.697034	0.961	1	1.29e-09	6.95e-05
Psmc4	-0.35961	0.697949	0.63	0.772	1.77e-08	0.000949223
Mdh2	-0.35833	0.698842	0.803	0.838	8.72e-09	0.000468567
Bzw1	-0.348491	0.705753	0.75	0.832	6.1e-07	0.0327737
Ube2s	-0.344082	0.708871	0.996	0.994	2.33e-13	1.25e-08
Ywhaq	-0.343168	0.709519	0.972	0.982	7.1e-12	3.81e-07
Tsg101	-0.328126	0.720272	0.655	0.802	4.28e-07	0.022993
Sarnp	-0.325569	0.722117	0.782	0.82	2.01e-07	0.0107992
Cct4	-0.317026	0.728312	0.775	0.826	2.57e-07	0.0138061
Psmb6	-0.309138	0.734079	0.898	0.91	5.59e-07	0.0300054
Stmn1	-0.299614	0.741104	1	1	7.24e-16	3.89e-11
Psma7	-0.291261	0.747321	0.884	0.928	1.13e-07	0.00606597
Hnrnpk	-0.281975	0.754292	0.996	0.994	4.93e-12	2.65e-07
Eif1	-0.28028	0.755572	1	0.994	5.49e-15	2.95e-10
Cdk4	-0.277807	0.757443	0.958	0.976	2.04e-08	0.00109654
Ewsr1	-0.270696	0.762848	0.873	0.916	5.89e-07	0.0316262
H3f3a	0.266332	1.30517	1	0.994	4.54e-14	2.44e-09
Gnb2l1	0.279439	1.32239	0.961	0.934	3.15e-08	0.00169012
Srsf5	0.287678	1.33333	0.919	0.814	6.66e-07	0.035772
Sox11	0.300927	1.35111	0.989	0.994	1.05e-08	0.000561589
Nlk	0.327401	1.38736	0.359	0.126	2.38e-07	0.0127689
Eef1b2	0.333632	1.39603	0.898	0.784	3.4e-09	0.00018241
Cggbp1	0.334772	1.39762	0.451	0.198	8.97e-07	0.0481575
Pcm1	0.337474	1.4014	0.616	0.347	5.72e-07	0.0306989
Ensa	0.34092	1.40624	0.377	0.114	1.34e-08	0.000719991
Kdm5a	0.344268	1.41096	0.363	0.126	3.05e-07	0.0164006
Nktr	0.3449	1.41185	0.687	0.389	2.89e-07	0.0155074
Lcorl	0.35016	1.4193	0.335	0.096	4.87e-08	0.0026172
Zfp146	0.370296	1.44816	0.306	0.066	6.21e-09	0.000333462
Ash1l	0.373979	1.45351	0.472	0.204	1.22e-07	0.00657605
Hp1bp3	0.374562	1.45435	0.676	0.335	3.24e-09	0.000173901
Sapcd1	0.376698	1.45746	0.68	0.419	3.54e-07	0.0190132
Fnbp1l	0.382889	1.46652	0.412	0.132	7.11e-09	0.000381993
Tug1	0.394485	1.48362	0.405	0.132	9.65e-09	0.000518605
Eef1a1	0.396472	1.48657	1	1	3.33e-26	1.79e-21
Zfp608	0.402116	1.49499	0.444	0.144	8.9e-10	4.78e-05
Chd9	0.403852	1.49758	0.521	0.257	1.6e-07	0.00861036
Msi2	0.40525	1.49968	0.627	0.347	5.65e-08	0.00303704
Tfdp2	0.412458	1.51053	0.754	0.551	1.67e-07	0.00894532
Fam183b	0.415844	1.51565	0.236	0.006	5.97e-11	3.21e-06
Prpf4b	0.426793	1.53234	0.665	0.359	1.16e-08	0.000620878
Pik3r1	0.432141	1.54055	0.655	0.377	1.96e-08	0.0010526
Uba52	0.443933	1.55883	0.968	0.808	9.75e-15	5.24e-10
Sgip1	0.449328	1.56726	0.539	0.263	6.76e-08	0.0036328
Cbx3	0.449975	1.56827	0.961	0.826	1.7e-09	9.11e-05
Slc24a5	0.452421	1.57211	0.68	0.425	8.91e-07	0.0478482
Snhg1	0.462151	1.58749	0.648	0.365	5e-09	0.000268626
Fgd4	0.476756	1.61084	0.539	0.222	3.61e-10	1.94e-05
Csrp2	0.479723	1.61563	0.954	0.844	7.96e-16	4.27e-11
Wdr89	0.482966	1.62088	0.736	0.431	4.14e-11	2.23e-06
Pfn1	0.490439	1.63303	0.908	0.671	4.49e-15	2.41e-10
Tpt1	0.497424	1.64448	0.996	0.994	1.05e-26	5.62e-22
Prrc2c	0.502601	1.65302	0.75	0.455	4.07e-10	2.19e-05
Aldh1a1	0.510791	1.66661	0.394	0.108	6.14e-10	3.3e-05
Hnrnpa0	0.52331	1.6876	0.764	0.437	4.97e-13	2.67e-08
Mybl1	0.530249	1.69936	0.595	0.251	1.79e-10	9.6e-06
Dpysl2	0.545933	1.72622	0.771	0.455	9.1e-11	4.89e-06
Cox7a2l	0.57103	1.77009	0.923	0.719	1.53e-19	8.22e-15
Sfrp2	0.572552	1.77279	0.775	0.425	4.95e-14	2.66e-09
Slf1	0.574216	1.77574	0.489	0.15	3.22e-12	1.73e-07
Ebf1	0.612193	1.84447	0.408	0.15	8.96e-09	0.000481487
Insm1	1.05075	2.85979	0.669	0.341	6.47e-17	3.48e-12

## Sheet: E13.5 C5 DEGs
Supplementary Data 6-6. E13.5 DEGs in C5 (450 genes)
gene	avg_logFC	FC (MT/WT)	pct.1	pct.2	p_val	p_val_adj
Atoh7	-3.13351	0.0435647	0.06	0.996	2.22e-162	1.19e-157
Gal	-2.41511	0.0893575	0.003	0.464	1.84e-68	9.88e-64
Isl1	-1.99478	0.136044	0.084	0.762	1.77e-97	9.5e-93
Tubb3	-1.47892	0.227884	0.928	1	3.66e-98	1.97e-93
Igfbpl1	-1.31457	0.268589	0.404	0.812	3.91e-49	2.1e-44
Elavl4	-1.29167	0.274811	0.303	0.678	1.83e-37	9.81e-33
Map1b	-1.26298	0.282811	0.926	0.966	4.9e-50	2.63e-45
Cadm1	-1.23121	0.291939	0.389	0.801	1.1e-52	5.92e-48
Nefm	-1.21001	0.298196	0.108	0.379	4.33e-23	2.33e-18
Pou4f2	-1.16502	0.311915	0.034	0.632	4.28e-85	2.3e-80
Nefl	-1.12889	0.323392	0.036	0.307	7.57e-30	4.07e-25
Tuba1a	-1.04228	0.35265	1	1	3.62e-85	1.95e-80
Dlx2	-1.04153	0.352915	0.289	0.759	1.04e-48	5.6e-44
Ptn	-0.93511	0.392543	0.264	0.613	9.15e-31	4.91e-26
Gap43	-0.894239	0.408919	0.332	0.594	4.4e-19	2.36e-14
Pou6f2	-0.858866	0.423642	0.01	0.226	8.97e-28	4.82e-23
Eya2	-0.840793	0.431368	0.099	0.483	1.84e-39	9.89e-35
Klf7	-0.831681	0.435317	0.384	0.651	5.74e-24	3.09e-19
Fdps	-0.824349	0.43852	0.384	0.759	1.82e-36	9.75e-32
Dbn1	-0.821212	0.439898	0.635	0.908	3.74e-49	2.01e-44
Ubc	-0.79318	0.452404	0.43	0.774	5.32e-37	2.86e-32
Basp1	-0.776201	0.460151	0.817	0.95	3.4e-44	1.83e-39
Insm2	-0.759953	0.467688	0.175	0.46	1.34e-20	7.21e-16
Mllt11	-0.752169	0.471343	0.418	0.789	6.03e-31	3.24e-26
Lmo1	-0.747563	0.473519	0.026	0.368	8.62e-42	4.63e-37
Jund	-0.743953	0.475231	0.824	0.981	9.85e-53	5.29e-48
Snca	-0.737067	0.478515	0.161	0.456	1.84e-23	9.91e-19
Spg21	-0.723332	0.485133	0.414	0.716	4.49e-30	2.41e-25
Tpd52	-0.708427	0.492418	0.361	0.774	4.3e-34	2.31e-29
Selm	-0.702679	0.495257	0.151	0.452	9.59e-25	5.15e-20
Aplp1	-0.686157	0.503507	0.26	0.594	1.47e-27	7.87e-23
Dlx1	-0.679943	0.506646	0.291	0.636	3.06e-25	1.64e-20
Ubb	-0.679582	0.506829	0.988	1	1.84e-79	9.86e-75
Ppp1r14b	-0.655625	0.519118	0.759	0.962	2.24e-41	1.2e-36
Nnat	-0.643576	0.52541	0.817	0.92	8.74e-23	4.7e-18
Nr2f6	-0.641646	0.526425	0.204	0.513	4.25e-24	2.28e-19
Shb	-0.634075	0.530426	0.017	0.299	1.58e-35	8.47e-31
Tmsb10	-0.632366	0.531333	1	1	3.26e-67	1.75e-62
Stmn2	-0.632145	0.531451	0.786	0.843	1.14e-11	6.13e-07
Prmt1	-0.627595	0.533874	0.834	0.973	1.38e-43	7.43e-39
Eno1	-0.62472	0.535411	0.937	0.996	4.09e-44	2.2e-39
Dpysl3	-0.623769	0.535921	0.488	0.724	1.32e-19	7.11e-15
Alyref	-0.622272	0.536724	0.334	0.674	2.19e-27	1.18e-22
Chrna3	-0.618732	0.538627	0.423	0.716	1.35e-22	7.24e-18
Eif4a1	-0.61273	0.54187	0.99	1	9.16e-62	4.92e-57
Igfbp5	-0.611063	0.542773	0.178	0.437	3.13e-16	1.68e-11
Irx2	-0.594261	0.551971	0.012	0.291	3e-36	1.61e-31
Fscn1	-0.589037	0.554861	0.783	0.954	4.38e-37	2.35e-32
Hey1	-0.586861	0.55607	0.137	0.41	3.45e-20	1.85e-15
Calm2	-0.571344	0.564766	0.95	0.989	6.98e-47	3.75e-42
Vcp	-0.569199	0.565978	0.7	0.885	2.65e-27	1.42e-22
Ppp2ca	-0.567339	0.567032	0.651	0.881	3.42e-29	1.83e-24
Igfbp2	-0.557133	0.572849	0.57	0.824	5.62e-19	3.02e-14
Dynll1	-0.556137	0.57342	0.908	0.973	6.23e-29	3.35e-24
Arl3	-0.550388	0.576726	0.452	0.724	1.38e-21	7.39e-17
Atp5b	-0.550019	0.576939	0.921	0.992	2.54e-46	1.37e-41
Plk3	-0.546207	0.579142	0.289	0.548	2.72e-16	1.46e-11
Stmn1	-0.535298	0.585495	0.995	1	6.88e-56	3.7e-51
Hspa8	-0.53491	0.585722	0.966	0.992	7.42e-32	3.99e-27
Hmgcs1	-0.534365	0.586041	0.536	0.762	3.82e-18	2.05e-13
Pcbp4	-0.531626	0.587649	0.774	0.95	7.03e-27	3.77e-22
Tubb2b	-0.531136	0.587937	0.894	0.969	2.88e-20	1.55e-15
Ywhaq	-0.529603	0.588839	0.918	0.981	5.31e-38	2.85e-33
Smpd3	-0.522731	0.592899	0.079	0.33	3.95e-21	2.12e-16
Podxl2	-0.521657	0.593536	0.384	0.582	5.01e-14	2.69e-09
Fdft1	-0.514472	0.597816	0.329	0.552	7.63e-14	4.1e-09
Gnai2	-0.507207	0.602175	0.733	0.916	4.62e-24	2.48e-19
Cdk2ap1	-0.504078	0.604062	0.63	0.835	5.92e-19	3.18e-14
Arpc2	-0.500861	0.606008	0.64	0.854	1.71e-23	9.2e-19
Psmc2	-0.499182	0.607027	0.473	0.739	2.52e-19	1.35e-14
Sqle	-0.495589	0.609212	0.312	0.567	1.81e-15	9.71e-11
Cct8	-0.494252	0.610027	0.68	0.877	1.33e-22	7.17e-18
Ppa1	-0.492536	0.611075	0.421	0.678	6.09e-18	3.27e-13
Tubb5	-0.486754	0.614618	0.998	1	3.03e-45	1.63e-40
Idh1	-0.485235	0.615553	0.49	0.739	6.78e-19	3.64e-14
Psma7	-0.484464	0.616027	0.866	0.977	2.22e-30	1.19e-25
Fkbp4	-0.483294	0.616749	0.757	0.943	1.46e-23	7.82e-19
Pdia6	-0.481788	0.617678	0.503	0.789	2.89e-20	1.55e-15
Cct7	-0.478393	0.619778	0.755	0.916	5.06e-24	2.72e-19
Btbd17	-0.478236	0.619876	0.647	0.782	7.44e-11	4e-06
Ppp2r1a	-0.475292	0.621704	0.351	0.609	1.51e-16	8.12e-12
Cnn3	-0.468783	0.625763	0.735	0.904	1.23e-19	6.62e-15
Dnaja1	-0.468257	0.626092	0.822	0.958	1.23e-26	6.63e-22
Hnrnph3	-0.465896	0.627572	0.7	0.866	4.8e-19	2.58e-14
Dner	-0.463885	0.628836	0.026	0.276	4.37e-28	2.35e-23
Uqcrc1	-0.461393	0.630405	0.507	0.743	1.76e-17	9.44e-13
Crmp1	-0.450925	0.637039	0.457	0.674	2.22e-13	1.19e-08
Pkm	-0.450891	0.63706	0.979	1	9.29e-38	4.99e-33
Nme1	-0.44963	0.637864	0.911	0.985	2.47e-29	1.33e-24
Capns1	-0.449135	0.63818	0.281	0.529	4.32e-16	2.32e-11
Psmb3	-0.446221	0.640042	0.76	0.912	1.21e-18	6.53e-14
Ciapin1	-0.442602	0.642363	0.438	0.686	9.73e-17	5.22e-12
Ap2m1	-0.439373	0.64444	0.592	0.797	2.85e-16	1.53e-11
Eif3j2	-0.439016	0.644671	0.01	0.23	3.8e-28	2.04e-23
Cfl1	-0.437581	0.645596	0.995	1	3.95e-42	2.12e-37
Msmo1	-0.430988	0.649866	0.293	0.471	4.19e-09	0.000225033
Gng3	-0.429873	0.650592	0.255	0.429	5.35e-09	0.000287202
Hspd1	-0.427964	0.651835	0.731	0.889	1.36e-17	7.29e-13
Akt1	-0.42626	0.652947	0.339	0.613	9.19e-15	4.94e-10
Smarcb1	-0.425542	0.653416	0.464	0.701	3.83e-15	2.06e-10
Cntn2	-0.425033	0.653748	0.019	0.195	8.07e-20	4.34e-15
Dync1i2	-0.424586	0.654041	0.666	0.835	2.89e-16	1.55e-11
Calm1	-0.417827	0.658476	0.928	0.989	8.84e-23	4.75e-18
Psmd2	-0.415509	0.660004	0.414	0.659	4.64e-14	2.49e-09
Cyp51	-0.41375	0.661166	0.226	0.452	2.23e-12	1.2e-07
Gad2	-0.412227	0.662174	0.075	0.31	4.97e-19	2.67e-14
Tmeff1	-0.411736	0.662499	0.568	0.728	4.24e-13	2.28e-08
Pdia3	-0.410631	0.663232	0.466	0.716	7.48e-16	4.02e-11
Uchl1	-0.408104	0.66491	0.368	0.575	1.02e-10	5.48e-06
Actr3	-0.404815	0.6671	0.425	0.655	3.85e-14	2.07e-09
Hdac1	-0.404061	0.667604	0.325	0.556	1.46e-12	7.87e-08
Trappc4	-0.403119	0.668233	0.57	0.774	3.29e-14	1.77e-09
Tsg101	-0.400768	0.669805	0.625	0.843	1.64e-15	8.81e-11
Vat1	-0.400556	0.669947	0.144	0.36	6.65e-14	3.57e-09
Hspa5	-0.399372	0.670741	0.627	0.828	1.47e-14	7.89e-10
Psmd6	-0.398888	0.671066	0.462	0.651	1.37e-12	7.36e-08
Mlf2	-0.398874	0.671075	0.592	0.774	2.82e-14	1.51e-09
Ube2m	-0.397999	0.671662	0.274	0.513	6.64e-14	3.57e-09
Anapc5	-0.395714	0.673199	0.579	0.759	6.41e-13	3.44e-08
Elavl3	-0.389711	0.677252	0.801	0.916	3.57e-13	1.92e-08
Pop4	-0.382586	0.682095	0.144	0.364	3.81e-14	2.05e-09
Gnb2	-0.382481	0.682167	0.75	0.893	9.76e-15	5.24e-10
Erh	-0.381834	0.682608	0.824	0.966	3.52e-19	1.89e-14
Mir703	-0.381416	0.682894	0.007	0.23	1.03e-29	5.51e-25
Clic1	-0.379918	0.683918	0.608	0.774	8.49e-11	4.56e-06
Usmg5	-0.375866	0.686695	0.846	0.939	2.71e-18	1.46e-13
Dpysl4	-0.37466	0.687523	0.378	0.586	6.4e-12	3.44e-07
Cd63	-0.37354	0.688293	0.526	0.728	2.63e-12	1.41e-07
Snrpn	-0.373435	0.688366	0.373	0.575	5.3e-10	2.85e-05
Cd151	-0.373322	0.688443	0.166	0.379	7.62e-13	4.09e-08
Eif1	-0.373304	0.688456	0.993	1	2.39e-40	1.29e-35
Psmd1	-0.37309	0.688603	0.373	0.552	1.28e-10	6.9e-06
Hax1	-0.372303	0.689145	0.416	0.625	4.38e-10	2.35e-05
Psmd7	-0.372283	0.689159	0.628	0.828	1.19e-15	6.4e-11
Ywhah	-0.371341	0.689809	0.628	0.789	1.32e-13	7.11e-09
Nkain4	-0.370116	0.690654	0.223	0.452	5.92e-13	3.18e-08
Oaz2	-0.370024	0.690718	0.493	0.682	1.74e-10	9.32e-06
Mdh2	-0.368291	0.691916	0.736	0.885	1.37e-16	7.37e-12
Elavl2	-0.367828	0.692236	0.3	0.506	6.35e-10	3.41e-05
Atxn10	-0.366335	0.69327	0.462	0.686	1.69e-12	9.07e-08
Psme2	-0.364446	0.694581	0.231	0.383	1.32e-07	0.00710622
Ahsa2	-0.363494	0.695243	0.322	0.548	9.32e-13	5.01e-08
Cct6a	-0.361293	0.696775	0.723	0.889	1e-13	5.39e-09
Psmb6	-0.3607	0.697188	0.817	0.916	6.61e-17	3.55e-12
Eif5a	-0.360483	0.69734	0.947	0.985	9.12e-24	4.9e-19
Miat	-0.360013	0.697667	0.557	0.778	2.24e-12	1.2e-07
Pafah1b3	-0.359357	0.698125	0.557	0.72	3.12e-10	1.68e-05
Adrm1	-0.357951	0.699108	0.394	0.579	3.64e-10	1.96e-05
Serf1	-0.357871	0.699164	0.788	0.92	8.76e-13	4.7e-08
Smad2	-0.357719	0.69927	0.324	0.483	6.18e-08	0.00331797
Fam171a2	-0.356234	0.700309	0.212	0.418	2.73e-11	1.46e-06
Mapre1	-0.355146	0.701071	0.58	0.743	9.25e-11	4.97e-06
Six3	-0.353245	0.702405	0.688	0.805	2.09e-10	1.12e-05
Psmc5	-0.352437	0.702973	0.579	0.713	4.95e-10	2.66e-05
Dync1li1	-0.352124	0.703193	0.307	0.502	4.56e-10	2.45e-05
Bzw2	-0.35146	0.70366	0.543	0.709	7.32e-10	3.93e-05
Nmt1	-0.351019	0.70397	0.255	0.429	4.14e-09	0.00022264
Prkar1a	-0.35096	0.704012	0.45	0.682	2.48e-11	1.33e-06
Psmd14	-0.348517	0.705734	0.353	0.544	8.18e-10	4.39e-05
Tax1bp3	-0.348304	0.705885	0.348	0.536	2.07e-09	0.000111013
Barhl2	-0.347969	0.706121	0.111	0.303	4.88e-12	2.62e-07
Sncg	-0.347619	0.706368	0.003	0.169	1.38e-22	7.4e-18
Mab21l2	-0.34634	0.707272	0.517	0.674	4.56e-09	0.000244806
Dctn3	-0.344591	0.70851	0.539	0.697	1.33e-09	7.15e-05
Ldhb	-0.341235	0.710892	0.664	0.839	2.41e-12	1.29e-07
Sf3b4	-0.339595	0.712059	0.373	0.571	3.69e-10	1.98e-05
Jkamp	-0.339403	0.712195	0.346	0.529	3.86e-10	2.07e-05
Mtx2	-0.339189	0.712347	0.358	0.536	5.52e-09	0.00029631
Csnk1e	-0.338973	0.712502	0.562	0.732	2.82e-10	1.51e-05
Dnpep	-0.338587	0.712777	0.252	0.437	3.98e-10	2.14e-05
Ebf3	-0.337312	0.713686	0.072	0.264	4.65e-15	2.5e-10
Tmem176b	-0.335624	0.714892	0.346	0.559	8.65e-11	4.65e-06
Prdx1	-0.33497	0.715359	0.875	0.95	3.6e-13	1.93e-08
Traf4	-0.334595	0.715628	0.349	0.521	1.32e-08	0.00071085
Mrpl39	-0.334592	0.71563	0.217	0.395	3.61e-09	0.000194056
Anp32a	-0.331466	0.71787	0.717	0.874	6.74e-13	3.62e-08
Tbcb	-0.33134	0.717961	0.488	0.659	1.15e-09	6.16e-05
Hnrnpa2b1	-0.329945	0.718963	0.971	0.989	2.97e-21	1.6e-16
Yif1a	-0.329394	0.719359	0.248	0.444	7.9e-10	4.25e-05
Ghitm	-0.329097	0.719573	0.327	0.552	1.14e-10	6.12e-06
Ube2s	-0.327206	0.720935	0.889	0.943	6.68e-08	0.00358686
H2afy2	-0.326952	0.721118	0.688	0.862	4.13e-12	2.22e-07
Slc25a4	-0.326346	0.721556	0.911	0.973	2.94e-15	1.58e-10
Trim28	-0.325993	0.72181	0.599	0.716	2.86e-08	0.00153841
Dbnl	-0.325651	0.722057	0.283	0.475	3.86e-09	0.000207355
Atpif1	-0.325124	0.722438	0.94	0.977	1.38e-16	7.42e-12
Gtf2f2	-0.325068	0.722478	0.19	0.349	2.37e-08	0.00127163
Itm2b	-0.324962	0.722555	0.438	0.586	1.84e-07	0.00990388
Eif2s2	-0.32483	0.72265	0.793	0.927	4.61e-14	2.47e-09
Acsl6	-0.324797	0.722674	0.077	0.199	7.98e-08	0.00428676
Pdcl3	-0.323557	0.723571	0.312	0.552	1.47e-11	7.91e-07
Islr2	-0.322768	0.724142	0.009	0.157	1.33e-18	7.12e-14
H2afy	-0.322629	0.724243	0.885	0.946	1.74e-13	9.36e-09
Drg1	-0.321926	0.724752	0.346	0.533	6.33e-09	0.000339905
Trim2	-0.321371	0.725154	0.283	0.49	3.23e-10	1.73e-05
Cap1	-0.321251	0.725241	0.17	0.375	4.22e-11	2.26e-06
Uchl3	-0.320482	0.725799	0.303	0.471	6.38e-08	0.00342943
Hnrnpk	-0.32046	0.725815	0.969	0.996	4.33e-26	2.32e-21
Pigx	-0.316685	0.72856	0.32	0.49	1.31e-07	0.00705178
Usp14	-0.315958	0.72909	0.223	0.398	3.9e-09	0.00020962
Tdg	-0.315651	0.729314	0.396	0.582	4.49e-08	0.00241289
Snx6	-0.315476	0.729441	0.442	0.67	9.56e-11	5.13e-06
Dazap1	-0.314854	0.729895	0.548	0.755	1.07e-10	5.77e-06
Gtf3c6	-0.31476	0.729964	0.401	0.586	2.47e-08	0.00132916
Ndufa9	-0.313143	0.731146	0.264	0.433	5.72e-08	0.00306997
Pfdn4	-0.312987	0.731259	0.577	0.72	2.92e-09	0.000156875
Cct3	-0.311815	0.732117	0.7	0.858	8.65e-12	4.64e-07
Ube2b	-0.311773	0.732148	0.661	0.824	3.33e-11	1.79e-06
Gpi1	-0.311378	0.732437	0.402	0.536	8.26e-07	0.0443548
Cacybp	-0.311204	0.732565	0.553	0.716	1.79e-08	0.000960814
Cops6	-0.311114	0.73263	0.483	0.648	1.28e-08	0.000689086
Spcs2	-0.311003	0.732712	0.644	0.789	9.58e-10	5.15e-05
Ndn	-0.309991	0.733453	0.635	0.778	7.12e-09	0.000382285
Cops4	-0.30963	0.733718	0.399	0.559	2.06e-07	0.0110674
Sepw1	-0.308338	0.734667	0.925	0.966	3.73e-14	2.01e-09
Polr2l	-0.306994	0.735655	0.26	0.429	8.87e-08	0.00476512
Ywhae	-0.30633	0.736144	0.993	0.992	1.31e-23	7.03e-19
Fcf1	-0.305943	0.736429	0.341	0.494	5.55e-07	0.0297895
Cacnb3	-0.305541	0.736725	0.115	0.276	1.03e-09	5.52e-05
Txndc9	-0.305273	0.736922	0.536	0.72	8.12e-10	4.36e-05
Psma2	-0.305257	0.736934	0.726	0.877	2.95e-12	1.59e-07
Hdac2	-0.304797	0.737273	0.67	0.82	8.84e-10	4.75e-05
Chmp4b	-0.304574	0.737437	0.377	0.536	3.66e-08	0.00196777
Arl6ip5	-0.304373	0.737586	0.164	0.341	4.66e-09	0.000250098
Psmb5	-0.303298	0.738379	0.712	0.847	1.86e-10	9.99e-06
Higd1a	-0.303258	0.738409	0.622	0.728	6.56e-08	0.00352487
Nt5dc2	-0.301436	0.739755	0.618	0.743	8.41e-08	0.00451512
Fkbp1a	-0.300793	0.740231	0.866	0.92	5.1e-13	2.74e-08
Tspan9	-0.299828	0.740945	0.233	0.387	2.59e-07	0.0139368
Fam96b	-0.299547	0.741154	0.433	0.598	1.15e-08	0.000616065
Atp5g3	-0.298912	0.741625	0.716	0.851	1.53e-09	8.23e-05
Acot7	-0.298499	0.741931	0.082	0.257	5.87e-12	3.15e-07
Adh5	-0.2982	0.742153	0.479	0.655	3.62e-08	0.00194457
Acat2	-0.29799	0.742309	0.428	0.598	3.87e-08	0.00208119
Gpm6a	-0.297305	0.742818	0.354	0.513	7.99e-08	0.00429043
Bzw1	-0.297071	0.742991	0.731	0.881	8.5e-10	4.57e-05
Slc39a6	-0.296705	0.743263	0.149	0.349	1.4e-10	7.5e-06
H13	-0.296378	0.743506	0.346	0.521	1.25e-08	0.00066943
Tmem184c	-0.295622	0.744069	0.175	0.345	1.37e-08	0.000737805
Hnrnpm	-0.294569	0.744853	0.772	0.897	1.67e-10	9e-06
Hnrnpd	-0.293934	0.745326	0.616	0.747	3.91e-07	0.0209894
Psma4	-0.292973	0.746042	0.759	0.874	5.41e-10	2.9e-05
Tmem59	-0.292123	0.746677	0.62	0.778	3.96e-09	0.000212965
Cops3	-0.291736	0.746966	0.348	0.513	1.56e-07	0.00835437
Elavl1	-0.291613	0.747058	0.541	0.69	2.13e-07	0.0114317
Apex1	-0.291177	0.747383	0.678	0.801	5.92e-08	0.00317957
Psmc3	-0.291081	0.747455	0.447	0.632	3.15e-08	0.0016944
Cdk5r1	-0.290579	0.747831	0.149	0.307	3.54e-08	0.00190225
Atp6v1g1	-0.289119	0.748923	0.829	0.935	1.38e-11	7.39e-07
Psma6	-0.288688	0.749246	0.652	0.797	1.08e-08	0.000579171
Prdx2	-0.287624	0.750043	0.978	0.989	1.11e-20	5.95e-16
Myl12b	-0.287608	0.750056	0.291	0.456	2.15e-07	0.0115686
Cttn	-0.287499	0.750137	0.288	0.444	8.87e-08	0.0047646
Taldo1	-0.286038	0.751234	0.558	0.716	1.34e-07	0.00720289
Puf60	-0.285734	0.751463	0.478	0.659	1.5e-08	0.0008062
Cyb5a	-0.285472	0.751659	0.402	0.571	6.87e-08	0.00369018
Vdac3	-0.284239	0.752587	0.642	0.77	1.92e-08	0.00103269
Ddah2	-0.283958	0.752798	0.892	0.931	1.65e-11	8.86e-07
Cops5	-0.283919	0.752828	0.428	0.594	7.34e-08	0.00394157
Ssbp3	-0.283671	0.753014	0.531	0.705	1.78e-08	0.000955618
Psmc6	-0.282799	0.753671	0.604	0.739	2.01e-08	0.0010792
Efna2	-0.282422	0.753955	0.11	0.257	9.59e-09	0.000515052
Cyth2	-0.282201	0.754122	0.546	0.697	9.67e-08	0.00519378
Uqcrc2	-0.281874	0.754369	0.485	0.648	8.96e-08	0.0048113
Ctbp1	-0.280466	0.755432	0.738	0.881	3.4e-09	0.000182827
Cct5	-0.280006	0.755779	0.81	0.9	8.45e-09	0.000453899
Anks1	-0.279905	0.755856	0.031	0.165	3.33e-12	1.79e-07
Prmt2	-0.279708	0.756005	0.286	0.471	4.07e-08	0.00218454
Vps29	-0.279397	0.756239	0.387	0.563	2.97e-08	0.00159351
Mapk8ip1	-0.278031	0.757273	0.284	0.464	2.44e-08	0.00130962
Abcf2	-0.277921	0.757356	0.195	0.337	5.32e-07	0.028578
Vps35	-0.277398	0.757753	0.276	0.437	2.64e-07	0.0141556
Ddx1	-0.27545	0.75923	0.406	0.579	2.7e-07	0.0144951
Psmd3	-0.274365	0.760054	0.269	0.475	2.59e-09	0.000139038
Ddx39b	-0.274027	0.760312	0.757	0.9	1.45e-08	0.000778233
Ap1m1	-0.273918	0.760394	0.205	0.352	7.92e-07	0.0425529
Ap1s1	-0.273848	0.760448	0.3	0.464	1.58e-07	0.00849957
Nae1	-0.273561	0.760666	0.221	0.418	1.04e-09	5.58e-05
Scg5	-0.272882	0.761182	0.36	0.54	5.05e-08	0.00271296
Psmc4	-0.272335	0.761599	0.591	0.724	4.65e-08	0.00249528
Hsp90b1	-0.272176	0.76172	0.462	0.651	3.8e-08	0.00204206
Glrx3	-0.271976	0.761873	0.807	0.927	3.33e-10	1.79e-05
Crip2	-0.271152	0.762501	0.216	0.368	9.02e-07	0.048431
Atp5g1	-0.270976	0.762635	0.788	0.866	2.59e-08	0.00139026
Dcakd	-0.269747	0.763573	0.529	0.678	4.82e-08	0.00258944
Atp6v1d	-0.269733	0.763583	0.274	0.456	5.1e-08	0.00274106
Ndufb6	-0.268896	0.764222	0.486	0.613	6.96e-07	0.0373633
Tshz1	-0.268716	0.764361	0.072	0.234	1.86e-11	9.98e-07
Actg1	-0.268539	0.764495	0.993	0.989	3.44e-08	0.00184661
Arl8a	-0.267463	0.765319	0.144	0.299	4.43e-08	0.0023795
Ptms	-0.267199	0.765521	0.808	0.9	5.16e-09	0.000277236
Tecr	-0.266682	0.765917	0.716	0.831	1.1e-09	5.92e-05
Pdia4	-0.266215	0.766274	0.135	0.303	6.07e-09	0.000326132
Cdk4	-0.263822	0.76811	0.964	0.992	2.31e-13	1.24e-08
Tkt	-0.263524	0.768339	0.512	0.644	5.19e-07	0.0278811
Tmbim6	-0.262704	0.768969	0.445	0.613	8.31e-08	0.00446459
Tagln3	-0.262573	0.76907	0.824	0.9	5.67e-07	0.0304687
Nfasc	-0.262142	0.769402	0.017	0.161	7.89e-16	4.24e-11
Cdc42	-0.261662	0.769771	0.753	0.843	7.3e-08	0.00392242
Smarca4	-0.261197	0.770129	0.548	0.716	1.21e-08	0.00064871
Ctxn1	-0.258666	0.772081	0.498	0.663	2.4e-07	0.0128864
Arpc5	-0.25736	0.77309	0.519	0.678	7.86e-07	0.0422042
Pde6d	-0.257057	0.773324	0.253	0.421	1.94e-07	0.0104229
Gnas	-0.25515	0.7748	0.942	0.989	2.22e-11	1.19e-06
Dpp3	-0.25413	0.775591	0.308	0.471	3.46e-07	0.0185809
Cox5a	-0.252084	0.77718	0.822	0.931	5.29e-10	2.84e-05
Hsp90aa1	-0.251999	0.777245	0.969	0.996	1.87e-13	1.01e-08
Lrrc59	-0.251772	0.777422	0.467	0.636	7.23e-07	0.0388298
Acd	-0.251044	0.777988	0.195	0.345	5.48e-07	0.0294331
Fzd5	0.251532	1.28599	0.156	0.031	1.91e-07	0.0102738
St8sia1	0.254616	1.28997	0.152	0.031	2.46e-07	0.013202
Abca5	0.257944	1.29427	0.173	0.038	1.14e-07	0.0061268
Usp37	0.260701	1.29784	0.161	0.031	1.12e-07	0.006028
Kdm3b	0.262974	1.30079	0.202	0.057	2.32e-07	0.0124729
Brd1	0.267472	1.30666	0.224	0.084	7.89e-07	0.0423568
Onecut1	0.268882	1.3085	0.164	0.023	7.68e-09	0.000412608
Ccdc60	0.270596	1.31075	0.163	0.019	3.35e-09	0.000179684
B3galt2	0.270628	1.31079	0.156	0.027	4.79e-08	0.00257365
Tanc2	0.27087	1.3111	0.223	0.073	1.95e-07	0.0104689
Braf	0.272385	1.31309	0.283	0.107	4.13e-08	0.00221771
Fau	0.276285	1.31822	0.998	0.996	1.8e-23	9.66e-19
Id2	0.282333	1.32622	0.276	0.115	3.02e-07	0.0162005
Zfp146	0.283352	1.32757	0.182	0.038	1.99e-08	0.00107126
Lman1	0.284	1.32843	0.599	0.421	1.46e-07	0.00784777
Synpr	0.28784	1.33354	0.151	0.027	1.49e-07	0.00802456
Pmepa1	0.287972	1.33372	0.193	0.061	4.75e-07	0.0255369
Dpp6	0.294644	1.34265	0.176	0.042	1.6e-07	0.00860501
Pip5k1b	0.29839	1.34769	0.356	0.176	3.47e-07	0.0186309
Sorcs2	0.301215	1.3515	0.158	0.008	1.84e-10	9.9e-06
Hif1a	0.301561	1.35197	0.469	0.28	1.15e-07	0.00616199
Emid1	0.301967	1.35252	0.25	0.088	4.34e-08	0.00233352
Tra2b	0.303428	1.35449	0.842	0.77	1.08e-08	0.000580016
Ash1l	0.30541	1.35718	0.404	0.241	8.97e-07	0.0481733
Cthrc1	0.305681	1.35755	0.193	0.042	1.13e-08	0.000608044
Zcchc11	0.305817	1.35773	0.334	0.169	5.45e-07	0.0292932
Map7	0.306486	1.35864	0.235	0.065	5.85e-09	0.000314001
Ptprz1	0.308008	1.36071	0.182	0.042	4.96e-08	0.00266473
Pnn	0.310227	1.36373	0.733	0.625	3.68e-07	0.0197528
Ttc14	0.312332	1.36661	0.512	0.337	4.62e-07	0.0248424
Klhl9	0.313219	1.36782	0.384	0.211	3.51e-07	0.01888
Prox1	0.314994	1.37025	0.214	0.077	7.33e-07	0.039355
Snrpg	0.316268	1.372	0.967	0.95	3.05e-15	1.64e-10
Dapk1	0.320225	1.37744	0.339	0.165	1.06e-07	0.00567661
Dhx9	0.321895	1.37974	0.455	0.268	3.46e-07	0.0186054
Dpf3	0.322505	1.38058	0.231	0.065	7.15e-09	0.000384314
Lhx2	0.322911	1.38114	0.377	0.165	6.74e-09	0.00036187
Pea15a	0.324106	1.38279	0.735	0.575	3.88e-09	0.00020859
Fzd3	0.324253	1.383	0.44	0.268	3.18e-07	0.0170831
Pdp2	0.325673	1.38496	0.276	0.103	2.4e-08	0.00129108
Sesn3	0.329278	1.38996	0.318	0.142	5.74e-08	0.00308197
Myef2	0.330356	1.39146	0.676	0.487	1.99e-08	0.00106951
Gapdh	0.33062	1.39183	0.966	0.931	2.84e-13	1.52e-08
Prpf4b	0.331462	1.393	0.551	0.341	4.94e-08	0.00265514
Smarcad1	0.334162	1.39677	0.404	0.211	3.94e-08	0.00211546
Ckb	0.334795	1.39765	0.995	0.981	7.65e-15	4.11e-10
Zfp608	0.335523	1.39867	0.325	0.153	3.82e-08	0.00205375
Kdr	0.338276	1.40253	0.192	0.038	4.55e-09	0.000244279
Ly6e	0.338988	1.40353	0.495	0.291	3.92e-08	0.00210779
Pcnp	0.340244	1.40529	0.611	0.433	2.32e-08	0.00124561
Dll1	0.340627	1.40583	0.259	0.107	6.94e-07	0.0372793
Tnr	0.344369	1.4111	0.158	0.004	4.8e-11	2.58e-06
Pnrc1	0.345505	1.4127	0.632	0.483	1.42e-07	0.00761679
Cacna2d3	0.351096	1.42062	0.192	0.023	7.41e-11	3.98e-06
Setbp1	0.351158	1.42071	0.291	0.119	2.83e-08	0.00151885
Srsf5	0.356418	1.42821	0.889	0.743	5.78e-15	3.11e-10
Zfml	0.356468	1.42828	0.462	0.264	1.11e-08	0.000594127
Csnk2a1	0.356747	1.42867	0.611	0.456	6e-09	0.000322101
Ptprk	0.358251	1.43082	0.216	0.061	2.56e-08	0.00137291
Tgfbr1	0.365536	1.44129	0.366	0.184	3.34e-08	0.00179361
Clk1	0.376082	1.45657	0.565	0.333	6.43e-10	3.45e-05
Snhg6	0.377274	1.4583	0.515	0.295	9.36e-10	5.03e-05
Zbtb16	0.37788	1.45919	0.274	0.057	2.09e-12	1.12e-07
Msi1	0.378945	1.46074	0.829	0.724	2.11e-10	1.13e-05
Pnisr	0.386389	1.47166	0.813	0.636	1.06e-12	5.67e-08
Cacna1a	0.397815	1.48857	0.286	0.103	1.89e-09	0.000101457
Snhg1	0.404635	1.49876	0.651	0.429	4.04e-11	2.17e-06
Gria2	0.405009	1.49932	0.276	0.065	4.72e-12	2.53e-07
Srrm4	0.407995	1.5038	0.808	0.609	1.64e-13	8.8e-09
Cirbp	0.413811	1.51257	0.772	0.586	2.24e-14	1.2e-09
Wdr89	0.417109	1.51757	0.697	0.502	1.56e-11	8.38e-07
Slc24a5	0.419485	1.52118	0.599	0.421	3.67e-09	0.000196926
Eef1b2	0.426599	1.53204	0.952	0.9	1.88e-23	1.01e-18
Tox3	0.428008	1.5342	0.579	0.402	2.37e-09	0.000127094
Nlk	0.431602	1.53972	0.438	0.238	1.37e-09	7.35e-05
Efna5	0.43424	1.54379	0.505	0.272	2.93e-10	1.57e-05
Hopx	0.435866	1.5463	0.195	0.008	2.88e-13	1.55e-08
Vsx2	0.439222	1.5515	0.373	0.153	1.53e-10	8.24e-06
Cbx3	0.439776	1.55236	0.911	0.778	8.06e-15	4.33e-10
Qk	0.443905	1.55878	0.389	0.146	2.04e-12	1.1e-07
Gnb2l1	0.447252	1.56401	0.974	0.939	5.27e-29	2.83e-24
Nap1l1	0.44809	1.56532	0.945	0.862	7.98e-24	4.29e-19
Foxn3	0.461723	1.58681	0.687	0.448	7.13e-14	3.83e-09
Hes5	0.463981	1.59039	0.615	0.402	7.22e-08	0.00387774
Eef1a1	0.464604	1.59138	0.998	1	2.31e-72	1.24e-67
Bhlhe22	0.466702	1.59473	0.519	0.352	1.26e-07	0.00676951
Pfn1	0.468268	1.59723	0.861	0.686	9.07e-19	4.87e-14
Slit2	0.470708	1.60113	0.363	0.13	2.03e-12	1.09e-07
Magi1	0.471953	1.60312	0.457	0.218	2.78e-12	1.49e-07
Notch1	0.479452	1.61519	0.466	0.211	2.49e-12	1.34e-07
Sulf2	0.48039	1.6167	0.505	0.245	8.24e-13	4.43e-08
Celf4	0.480752	1.61729	0.346	0.126	1.37e-11	7.36e-07
Zeb2	0.481704	1.61883	0.675	0.429	1.58e-13	8.5e-09
Hnrnpa0	0.483127	1.62114	0.661	0.479	2.37e-13	1.27e-08
Aldh1a1	0.483652	1.62199	0.324	0.134	4.65e-09	0.000250009
Myb	0.500291	1.6492	0.318	0.08	1.66e-13	8.94e-09
Cdh11	0.513014	1.67032	0.382	0.146	1.8e-12	9.67e-08
Zfas1	0.514106	1.67214	0.731	0.513	2.29e-15	1.23e-10
Tbx3	0.517109	1.67717	0.397	0.138	3.3e-14	1.77e-09
Dek	0.517888	1.67848	0.702	0.51	1.33e-12	7.12e-08
Cox7a2l	0.524909	1.6903	0.926	0.816	1.07e-28	5.75e-24
Fezf2	0.528022	1.69557	0.455	0.157	4.21e-17	2.26e-12
Jag1	0.529686	1.6984	0.308	0.046	6.29e-17	3.38e-12
Efnb2	0.532576	1.70331	0.305	0.073	1.17e-13	6.28e-09
Uba52	0.533302	1.70455	0.943	0.835	4.32e-30	2.32e-25
Camk2d	0.535054	1.70754	0.479	0.203	2.01e-15	1.08e-10
Filip1	0.535266	1.7079	0.342	0.096	2.64e-14	1.42e-09
Carnmt1	0.540105	1.71619	0.615	0.406	1.94e-11	1.04e-06
Fgd4	0.540811	1.7174	0.438	0.157	1.47e-15	7.91e-11
Id3	0.541139	1.71796	0.409	0.138	9.29e-15	4.99e-10
Ccdc85c	0.56045	1.75146	0.322	0.123	2.5e-10	1.34e-05
Id1	0.561633	1.75353	0.425	0.161	5.74e-14	3.09e-09
Mn1	0.579071	1.78438	0.507	0.238	6.98e-15	3.75e-10
Hist1h2ap	0.589908	1.80382	0.5	0.169	1.5e-20	8.08e-16
Ncam1	0.59553	1.81399	0.82	0.636	2.79e-18	1.5e-13
Plagl1	0.603642	1.82877	0.416	0.115	1.43e-17	7.7e-13
Tpt1	0.621222	1.8612	0.997	1	1.12e-72	6.04e-68
Pkib	0.628294	1.87441	0.471	0.169	1.22e-17	6.57e-13
Ccdc182	0.634457	1.886	0.459	0.222	1.26e-12	6.75e-08
Pik3r1	0.642306	1.90086	0.421	0.119	7.07e-19	3.8e-14
Sox2	0.647104	1.91	0.539	0.211	5.35e-20	2.87e-15
Sapcd1	0.64934	1.91428	0.651	0.326	4.43e-22	2.38e-17
Pcdh17	0.659844	1.93449	0.322	0.054	6.52e-17	3.5e-12
Prrc2c	0.663533	1.94164	0.738	0.418	1.48e-26	7.97e-22
Csrp2	0.664276	1.94308	0.928	0.751	3.67e-31	1.97e-26
Btg2	0.673287	1.96067	0.896	0.64	2.02e-28	1.08e-23
Msi2	0.673721	1.96152	0.755	0.479	8.71e-25	4.68e-20
Zfp36l1	0.674401	1.96286	0.462	0.149	6.4e-19	3.44e-14
Dkk3	0.677509	1.96897	0.769	0.487	3.56e-22	1.91e-17
Ppp1r14a	0.736583	2.08879	0.834	0.598	2.23e-27	1.2e-22
Ccnd1	0.755167	2.12797	0.731	0.467	1.2e-18	6.47e-14
Ank2	0.824653	2.28109	0.908	0.651	3.09e-42	1.66e-37
Fabp7	0.82671	2.28579	0.435	0.061	1.39e-27	7.47e-23
Tfdp2	0.881791	2.41522	0.712	0.261	8.42e-39	4.52e-34
Neurog2	0.915802	2.49878	0.615	0.192	2.87e-29	1.54e-24
Mybl1	1.11026	3.03515	0.599	0.107	7.33e-40	3.94e-35
Mgarp	1.13626	3.11509	0.805	0.276	2.78e-53	1.5e-48
Gadd45g	1.14973	3.15734	0.555	0.1	3.89e-35	2.09e-30
Insm1	1.27135	3.56566	0.628	0.199	1.13e-37	6.06e-33
Sfrp2	1.27775	3.58855	0.813	0.341	3.39e-50	1.82e-45
Neurod1	1.27889	3.59264	0.791	0.268	3.45e-49	1.85e-44

## Sheet: E13.5 C6 DEGs
Supplementary Data 6-7. E13.5 DEGs in C6 (618 genes)
gene	avg_logFC	FC (MT/WT)	pct.1	pct.2	p_val	p_val_adj
Sncg	-2.56225	0.0771313	0.289	0.993	1.82e-73	9.8e-69
Nefl	-1.74602	0.174468	0.47	1	1.86e-63	1e-58
Gal	-1.61324	0.199242	0.054	0.687	2.69e-37	1.45e-32
Snca	-1.45016	0.234534	0.259	0.878	1.49e-49	7.99e-45
Gap43	-1.38367	0.250657	0.94	1	6.76e-73	3.63e-68
Sst	-1.30219	0.271935	0.006	0.34	6.79e-17	3.65e-12
Mapt	-1.27891	0.27834	0.367	0.936	1.33e-51	7.17e-47
Islr2	-1.17865	0.307695	0.187	0.846	6.56e-42	3.52e-37
Irx5	-1.13519	0.321362	0.018	0.518	6.85e-28	3.68e-23
Atoh7	-1.13516	0.321372	0.054	0.44	8.36e-19	4.49e-14
Pou6f2	-1.06691	0.34407	0.452	0.976	3.98e-43	2.14e-38
Fdps	-1.06666	0.344156	0.506	0.951	2.92e-43	1.57e-38
Irx3	-1.05621	0.347772	0.018	0.513	1.93e-27	1.04e-22
Nnat	-1.05291	0.348921	0.849	1	2.25e-54	1.21e-49
S100a10	-1.04042	0.353305	0.548	0.936	1.62e-39	8.69e-35
Isl1	-1.02595	0.358455	0.428	0.978	6.47e-40	3.47e-35
Meg3	-1.02293	0.35954	0.367	0.758	1.06e-19	5.7e-15
Ly6h	-1.01417	0.362704	0.072	0.601	1.83e-29	9.85e-25
Pou2f2	-0.991684	0.370951	0.187	0.592	4.45e-20	2.39e-15
Snhg11	-0.988818	0.372016	0.175	0.606	1.12e-20	6.04e-16
Apbb2	-0.985422	0.373282	0.151	0.68	4.87e-31	2.62e-26
Acot7	-0.977331	0.376314	0.145	0.795	1.68e-42	9e-38
Syt13	-0.964445	0.381195	0.187	0.775	8.58e-36	4.61e-31
Arl8a	-0.958253	0.383562	0.289	0.853	6.8e-42	3.65e-37
Uchl1	-0.948726	0.387234	0.681	0.985	6.79e-49	3.64e-44
Syt4	-0.948532	0.387309	0.235	0.694	2.61e-24	1.4e-19
Crip2	-0.946256	0.388192	0.386	0.922	8.55e-40	4.59e-35
Mgst3	-0.944832	0.388745	0.295	0.848	2.56e-38	1.37e-33
Igfbpl1	-0.944494	0.388876	0.687	0.939	1.07e-27	5.74e-23
Tuba1a	-0.900348	0.406428	1	1	2.09e-60	1.12e-55
Olfm2	-0.899772	0.406662	0.06	0.68	2.42e-37	1.3e-32
Tubb3	-0.88935	0.410923	0.982	1	2.35e-53	1.26e-48
Zfhx3	-0.885382	0.412557	0.072	0.589	2.53e-27	1.36e-22
Irx2	-0.875665	0.416585	0.012	0.57	1.75e-32	9.42e-28
Stmn3	-0.870268	0.418839	0.795	0.998	2.99e-48	1.6e-43
Nefm	-0.867181	0.420134	0.53	0.985	1.01e-33	5.44e-29
Fdft1	-0.864403	0.421303	0.355	0.844	4.21e-32	2.26e-27
Hmgcs1	-0.855082	0.425248	0.693	0.985	1.12e-34	6.01e-30
Cntnap2	-0.848068	0.428242	0.114	0.65	8.39e-30	4.51e-25
Tmsb10	-0.846019	0.42912	1	1	4.1e-72	2.2e-67
Tppp3	-0.842789	0.430508	0.247	0.795	2.01e-31	1.08e-26
Mllt11	-0.825358	0.438078	0.825	1	1.04e-51	5.57e-47
Ppp2r2b	-0.812258	0.443855	0.012	0.487	3.17e-26	1.7e-21
Akap7	-0.791408	0.453206	0.133	0.663	6.62e-27	3.56e-22
Tubb4a	-0.784783	0.456219	0.38	0.878	3.14e-31	1.69e-26
Lmo2	-0.776174	0.460163	0	0.271	1.28e-13	6.88e-09
Mmd	-0.746976	0.473797	0.157	0.665	4.35e-27	2.34e-22
Sepw1	-0.743908	0.475253	0.898	1	1.28e-49	6.86e-45
Basp1	-0.743801	0.475304	0.904	1	3.84e-50	2.06e-45
Stmn1	-0.738289	0.477931	1	1	6.25e-65	3.36e-60
Ebf3	-0.734723	0.479638	0.301	0.819	6.42e-28	3.45e-23
Snrpn	-0.729795	0.482008	0.657	0.963	5.32e-32	2.86e-27
Nrn1	-0.722102	0.48573	0.175	0.643	5.82e-22	3.12e-17
Scn9a	-0.709764	0.49176	0.072	0.589	2.08e-27	1.12e-22
Calb2	-0.701362	0.49591	0.006	0.279	1.99e-13	1.07e-08
Tubb2a	-0.693666	0.499741	0.735	0.966	1.57e-29	8.43e-25
Fam63b	-0.679286	0.506979	0.446	0.836	2.02e-22	1.08e-17
Stmn2	-0.670839	0.511279	0.97	1	9.56e-54	5.13e-49
Sqle	-0.669579	0.511924	0.386	0.819	1.26e-22	6.79e-18
Calm2	-0.666574	0.513465	0.97	1	2.49e-55	1.34e-50
Dpysl3	-0.662607	0.515506	0.873	0.993	1.03e-37	5.51e-33
Ap2m1	-0.661617	0.516016	0.759	0.98	6.96e-33	3.74e-28
Slc25a4	-0.650152	0.521966	0.904	0.998	1.96e-45	1.05e-40
Cnih2	-0.647447	0.52338	0.283	0.655	3.33e-16	1.79e-11
Mab21l2	-0.646742	0.523749	0.633	0.954	4.87e-25	2.61e-20
Gtf2e2	-0.644644	0.52485	0.313	0.758	7.53e-22	4.04e-17
Ywhaq	-0.635408	0.529719	0.928	1	1.76e-45	9.43e-41
Acat2	-0.625328	0.535086	0.506	0.88	1.2e-22	6.44e-18
Tubb5	-0.620371	0.537745	1	1	9.48e-54	5.09e-49
Dynll1	-0.619954	0.537969	0.94	0.998	2.95e-41	1.59e-36
Cadm1	-0.619766	0.53807	0.325	0.753	3.21e-19	1.72e-14
Cystm1	-0.617304	0.539396	0.084	0.548	9.66e-23	5.19e-18
Eno1	-0.612304	0.542101	0.843	0.978	4.02e-24	2.16e-19
Ablim1	-0.611684	0.542436	0.024	0.477	2.95e-23	1.59e-18
Ubc	-0.593143	0.552588	0.506	0.883	1.9e-21	1.02e-16
Ywhah	-0.592452	0.55297	0.795	0.995	1.14e-29	6.11e-25
Evl	-0.590528	0.554035	0.747	0.983	5.36e-27	2.88e-22
Calm1	-0.587559	0.555682	0.922	1	8.39e-39	4.51e-34
Ndn	-0.585547	0.556801	0.729	0.966	5.5e-26	2.96e-21
Eid1	-0.572174	0.564297	0.669	0.968	7.18e-23	3.86e-18
Serf1	-0.571032	0.564942	0.855	0.993	3.77e-32	2.03e-27
Ubb	-0.561373	0.570425	0.994	1	6.82e-52	3.66e-47
Lhfp	-0.553091	0.575169	0.036	0.391	4.82e-17	2.59e-12
Tubb2b	-0.551371	0.576159	1	1	5.34e-39	2.87e-34
Nell2	-0.546762	0.578821	0.054	0.399	2.33e-15	1.25e-10
Tecr	-0.545703	0.579434	0.843	0.988	5.76e-27	3.1e-22
Stx7	-0.541119	0.582096	0.524	0.897	7.03e-21	3.78e-16
Pou3f1	-0.538465	0.583644	0.295	0.572	1.72e-09	9.22e-05
Aplp1	-0.53721	0.584376	0.783	0.973	1.97e-26	1.06e-21
Fxyd6	-0.537126	0.584425	0.349	0.76	1.1e-18	5.89e-14
Calm3	-0.536111	0.585019	0.765	0.98	2.9e-25	1.56e-20
Epb41l3	-0.53439	0.586026	0.127	0.521	5.01e-17	2.69e-12
Ntm	-0.525819	0.591071	0.295	0.584	2.43e-10	1.31e-05
Snap25	-0.522957	0.592765	0.422	0.79	1.73e-16	9.29e-12
Myl12b	-0.522008	0.593328	0.416	0.822	4.59e-19	2.47e-14
Gng3	-0.516699	0.596486	0.771	0.983	1.67e-21	8.98e-17
Myt1l	-0.513967	0.598118	0.09	0.43	7.7e-14	4.14e-09
Idi1	-0.509318	0.600905	0.361	0.765	8.6e-16	4.62e-11
Ina	-0.509277	0.60093	0.994	1	1.46e-35	7.82e-31
Ppp2ca	-0.50761	0.601933	0.699	0.961	5.9e-21	3.17e-16
Dusp26	-0.505955	0.60293	0.301	0.758	1.75e-18	9.39e-14
Tmeff1	-0.505395	0.603267	0.735	0.985	1.27e-22	6.81e-18
Cacnb3	-0.499799	0.606653	0.235	0.653	2.55e-18	1.37e-13
Nsg2	-0.498352	0.607531	0.319	0.731	7.87e-17	4.23e-12
Vstm2l	-0.497402	0.608108	0.006	0.381	2.58e-19	1.39e-14
Pop4	-0.496481	0.608669	0.133	0.535	6.54e-17	3.51e-12
Cox5a	-0.496037	0.608939	0.825	0.988	9.27e-23	4.98e-18
Pou4f2	-0.494362	0.60996	0.127	0.474	1.07e-13	5.73e-09
Myl6	-0.494288	0.610005	0.873	0.99	5.02e-25	2.7e-20
Ptn	-0.49245	0.611127	0.205	0.55	1.26e-13	6.75e-09
Ctxn1	-0.489023	0.613225	0.5	0.883	2e-16	1.07e-11
Mtus2	-0.488077	0.613805	0.042	0.406	5.66e-17	3.04e-12
Hpcal1	-0.486416	0.614826	0.114	0.533	2.52e-18	1.35e-13
Cd200	-0.483997	0.616315	0.139	0.496	4.13e-14	2.22e-09
Nsg1	-0.483632	0.61654	0.711	0.968	1.96e-19	1.06e-14
Tagln3	-0.478905	0.619461	0.94	1	5.27e-29	2.83e-24
Pafah1b3	-0.478836	0.619504	0.747	0.966	2.44e-19	1.31e-14
Tac1	-0.478402	0.619773	0	0.267	2.34e-13	1.26e-08
Idh1	-0.476736	0.620806	0.705	0.922	1.82e-15	9.8e-11
Pcbp3	-0.476438	0.620991	0.331	0.731	1.43e-16	7.67e-12
Elavl4	-0.475325	0.621683	0.867	0.998	4.49e-19	2.41e-14
Tspan17	-0.473761	0.622656	0.133	0.447	7.24e-13	3.89e-08
Anxa5	-0.472142	0.623665	0.163	0.54	1.21e-14	6.52e-10
Fkbp1a	-0.471544	0.624038	0.861	0.995	1.19e-25	6.4e-21
Cda	-0.468626	0.625862	0.024	0.342	4.14e-15	2.23e-10
Ldha	-0.468401	0.626003	0.633	0.873	5.98e-11	3.21e-06
Arpc5	-0.468317	0.626055	0.681	0.939	7.43e-19	3.99e-14
Eya2	-0.468186	0.626137	0.036	0.362	4.09e-15	2.19e-10
Anp32a	-0.462981	0.629405	0.645	0.902	2.36e-15	1.27e-10
Snap47	-0.461838	0.630125	0.223	0.641	6.19e-16	3.33e-11
Zfhx2	-0.459373	0.63168	0.133	0.501	4.02e-15	2.16e-10
Spock1	-0.459093	0.631856	0.211	0.675	4.34e-18	2.33e-13
Thra	-0.458415	0.632285	0.428	0.812	7.62e-15	4.09e-10
Cyb5a	-0.456435	0.633538	0.398	0.79	1.71e-15	9.2e-11
Msmo1	-0.456378	0.633574	0.337	0.702	2.81e-13	1.51e-08
Fgf12	-0.455545	0.634103	0.03	0.306	1.77e-12	9.52e-08
Khdrbs2	-0.455516	0.63412	0.217	0.567	6.23e-13	3.35e-08
Txndc17	-0.453522	0.635386	0.53	0.866	4.67e-15	2.51e-10
Shb	-0.451104	0.636924	0.012	0.335	4.4e-16	2.36e-11
Capns1	-0.450772	0.637136	0.41	0.78	6.17e-15	3.31e-10
Nme1	-0.450551	0.637277	0.91	0.998	4.88e-23	2.62e-18
Tub	-0.449497	0.637949	0.133	0.45	1.98e-12	1.06e-07
Pfn2	-0.44854	0.63856	0.771	0.949	9.07e-17	4.87e-12
Mir703	-0.448401	0.638648	0	0.335	3.4e-17	1.83e-12
Ebf1	-0.445812	0.640304	0.831	0.99	5.52e-19	2.97e-14
Dctn3	-0.445798	0.640313	0.645	0.936	5.86e-17	3.15e-12
Spg21	-0.445541	0.640478	0.548	0.87	4.92e-15	2.64e-10
Prkar1a	-0.443373	0.641868	0.5	0.841	6.96e-15	3.74e-10
Tpd52	-0.439084	0.644626	0.283	0.66	3.44e-13	1.85e-08
Clec2l	-0.437084	0.645917	0.03	0.311	5.91e-13	3.18e-08
Nans	-0.436776	0.646116	0.187	0.604	4.41e-17	2.37e-12
Zc2hc1a	-0.436192	0.646494	0.392	0.787	2.16e-14	1.16e-09
Hcfc1r1	-0.434036	0.647889	0.265	0.697	1.54e-16	8.3e-12
Ap3s1	-0.43302	0.648548	0.554	0.88	7.41e-15	3.98e-10
Olfm1	-0.432851	0.648657	0.578	0.924	7.58e-14	4.07e-09
Vamp2	-0.431746	0.649374	0.301	0.67	3.37e-13	1.81e-08
Gnao1	-0.431623	0.649454	0.337	0.67	3.2e-12	1.72e-07
Selk	-0.429774	0.650656	0.825	0.998	6.29e-20	3.38e-15
Gpi1	-0.428161	0.651706	0.464	0.775	4.92e-11	2.64e-06
Cdk5r1	-0.425342	0.653546	0.476	0.878	1.84e-15	9.9e-11
Atp5k	-0.424351	0.654194	0.735	0.949	8.93e-16	4.8e-11
Eif4a2	-0.423664	0.654644	0.614	0.878	1.15e-12	6.19e-08
Arpc2	-0.422675	0.655292	0.729	0.949	2.18e-15	1.17e-10
Tmem256	-0.421795	0.655869	0.506	0.844	2.93e-13	1.57e-08
Cfl1	-0.421612	0.655988	0.994	1	6.99e-34	3.76e-29
Tbcb	-0.420242	0.656888	0.572	0.897	1.07e-14	5.75e-10
Tspan13	-0.417361	0.658783	0.663	0.944	1.22e-13	6.58e-09
Plppr1	-0.417263	0.658847	0.12	0.43	4.41e-12	2.37e-07
Wsb2	-0.416857	0.659115	0.145	0.465	1.47e-12	7.89e-08
Tusc3	-0.415675	0.659894	0.271	0.655	1.31e-13	7.04e-09
Ube2d1	-0.415622	0.659929	0.554	0.897	6.16e-14	3.31e-09
Ddah1	-0.412813	0.661786	0.042	0.372	3.56e-15	1.91e-10
Vat1	-0.410794	0.663124	0.331	0.689	7.73e-13	4.15e-08
Itm2b	-0.409699	0.66385	0.693	0.939	1.82e-11	9.79e-07
Vapa	-0.409214	0.664172	0.657	0.939	3.41e-15	1.83e-10
Tsc22d1	-0.407729	0.665159	0.705	0.934	5.73e-12	3.08e-07
Samd10	-0.407174	0.665528	0.229	0.531	9.18e-11	4.93e-06
Nipsnap3b	-0.406362	0.666069	0.512	0.814	6.41e-13	3.44e-08
Klc1	-0.4054	0.66671	0.807	0.973	5.96e-17	3.2e-12
Atpif1	-0.404662	0.667202	0.94	1	3.81e-26	2.05e-21
Ndufa4	-0.403733	0.667822	0.91	0.998	6.11e-22	3.28e-17
Tpgs2	-0.40187	0.669068	0.313	0.677	2.57e-13	1.38e-08
Arl6ip5	-0.401447	0.669351	0.404	0.809	2.52e-15	1.35e-10
Vps29	-0.401208	0.669511	0.5	0.851	2.54e-13	1.36e-08
Crip1	-0.400753	0.669816	0.12	0.32	7.64e-07	0.0410191
Fstl4	-0.400661	0.669877	0.096	0.289	4.51e-07	0.0242443
Cpe	-0.397926	0.671712	0.651	0.897	4.06e-13	2.18e-08
Ube2m	-0.396203	0.67287	0.343	0.716	3.94e-13	2.11e-08
Ppp1r1a	-0.392597	0.675301	0.5	0.773	1.66e-10	8.92e-06
Mdh2	-0.392505	0.675363	0.759	0.958	6.17e-15	3.31e-10
Pou4f1	-0.391507	0.676037	0.355	0.636	2.09e-08	0.00112097
Ngfr	-0.39053	0.676698	0.127	0.425	6.34e-11	3.4e-06
Ndufb8	-0.390382	0.676799	0.813	0.973	7.17e-16	3.85e-11
Gde1	-0.389768	0.677214	0.253	0.589	4.77e-12	2.56e-07
Atp6v1g1	-0.389697	0.677262	0.861	0.993	7.34e-19	3.94e-14
Ndfip2	-0.388611	0.677998	0.349	0.702	1.29e-11	6.92e-07
Crmp1	-0.388323	0.678193	0.813	0.98	3.7e-15	1.99e-10
Cycs	-0.386249	0.679601	0.711	0.983	3.8e-15	2.04e-10
Anapc5	-0.385283	0.680258	0.723	0.946	2.78e-15	1.49e-10
Adam10	-0.383119	0.681732	0.367	0.726	4.25e-11	2.28e-06
Srgap1	-0.382938	0.681855	0.102	0.406	2.81e-12	1.51e-07
Peg13	-0.380612	0.683443	0.139	0.46	2.07e-12	1.11e-07
Map1b	-0.380437	0.683562	1	1	1.01e-14	5.44e-10
Synm	-0.379973	0.68388	0.012	0.171	2.14e-07	0.0114976
Ywhag	-0.378405	0.684953	0.639	0.934	4.04e-12	2.17e-07
Zwint	-0.377921	0.685285	0.717	0.946	1.14e-12	6.13e-08
Elmo1	-0.377135	0.685824	0.072	0.379	5.2e-12	2.79e-07
Palm	-0.377107	0.685843	0.392	0.707	7.81e-11	4.2e-06
Cntn2	-0.376717	0.68611	0.289	0.572	1.81e-09	9.72e-05
Podxl2	-0.375265	0.687107	0.657	0.922	8.39e-12	4.51e-07
Hras	-0.372841	0.688775	0.349	0.711	1.42e-11	7.61e-07
Tax1bp3	-0.37238	0.689092	0.506	0.831	5.56e-12	2.99e-07
Aacs	-0.37123	0.689885	0.09	0.381	1.59e-11	8.52e-07
Id4	-0.370727	0.690233	0.102	0.347	1.36e-08	0.000730742
Actr3	-0.370244	0.690566	0.608	0.88	4.99e-11	2.68e-06
Aes	-0.368663	0.691658	0.386	0.689	1e-09	5.37e-05
Elob	-0.366424	0.693209	0.867	0.993	2.26e-16	1.21e-11
Klf7	-0.36446	0.694572	0.855	0.983	8.49e-13	4.56e-08
Polr2l	-0.36406	0.69485	0.223	0.543	7.63e-11	4.1e-06
Sh3bgrl3	-0.363999	0.694892	0.566	0.888	6.8e-12	3.65e-07
Alyref	-0.363457	0.695268	0.247	0.545	1.28e-09	6.9e-05
Mpc1	-0.361293	0.696775	0.488	0.785	2.75e-10	1.48e-05
Nrp1	-0.358854	0.698476	0.199	0.577	8.49e-13	4.56e-08
Nfasc	-0.35842	0.69878	0.199	0.501	1.69e-10	9.06e-06
Erh	-0.35571	0.700676	0.783	0.983	2.68e-12	1.44e-07
Dtnbp1	-0.355473	0.700842	0.211	0.487	4.13e-09	0.000221788
Tsg101	-0.354038	0.701848	0.651	0.934	2.5e-12	1.34e-07
Usmg5	-0.353954	0.701908	0.783	0.993	2.42e-13	1.3e-08
Dok5	-0.351951	0.703314	0.03	0.298	4.98e-12	2.67e-07
Tpi1	-0.350289	0.704484	0.675	0.912	1.53e-10	8.24e-06
Smim18	-0.349372	0.705131	0.127	0.413	6.94e-11	3.73e-06
Scn3b	-0.349124	0.705306	0.03	0.301	3.18e-12	1.71e-07
Uap1	-0.347681	0.706324	0.229	0.528	1.61e-09	8.66e-05
Dnajb6	-0.347518	0.706439	0.687	0.922	2.26e-10	1.22e-05
Atp5o	-0.346473	0.707178	0.837	0.98	9.31e-15	5e-10
Cox7a2	-0.345546	0.707834	0.904	0.993	8.04e-16	4.32e-11
Nkain3	-0.345318	0.707996	0.114	0.386	1.27e-09	6.84e-05
Cdkn2d	-0.344589	0.708511	0.307	0.641	5.34e-11	2.87e-06
Ap1s1	-0.344031	0.708907	0.38	0.738	1.35e-11	7.24e-07
Cxxc4	-0.34327	0.709447	0.066	0.362	8.61e-12	4.62e-07
Pnoc	-0.341358	0.710805	0	0.178	6.55e-09	0.00035164
Taf13	-0.339697	0.711986	0.41	0.741	4.13e-10	2.22e-05
Aldoa	-0.339461	0.712154	0.681	0.888	2.78e-09	0.00014939
Cacng4	-0.339251	0.712304	0.295	0.663	2.75e-11	1.48e-06
Ywhae	-0.339079	0.712426	0.982	1	1e-23	5.38e-19
Kras	-0.338718	0.712683	0.373	0.709	1.53e-10	8.24e-06
Ankrd46	-0.338236	0.713027	0.175	0.457	5.18e-10	2.78e-05
Mvk	-0.338038	0.713169	0.151	0.445	3.09e-10	1.66e-05
Txnrd3	-0.336039	0.714595	0.102	0.32	7.41e-08	0.00397879
Atp5g3	-0.334931	0.715388	0.765	0.958	2.53e-12	1.36e-07
Mstn	-0.334854	0.715443	0.012	0.267	4.72e-12	2.54e-07
Syt5	-0.334087	0.715991	0.06	0.279	7.75e-09	0.000416137
Sh3gl3	-0.331878	0.717575	0.06	0.33	5.47e-11	2.94e-06
G3bp2	-0.331026	0.718186	0.524	0.795	5.48e-09	0.000294267
Stk39	-0.330909	0.718271	0.211	0.516	4.11e-10	2.21e-05
Dstn	-0.328909	0.719708	0.855	0.988	2.16e-12	1.16e-07
Psmb3	-0.32878	0.719801	0.729	0.936	6.4e-10	3.44e-05
Ccnjl	-0.328605	0.719927	0.096	0.308	7.54e-08	0.0040524
Trappc6b	-0.327747	0.720546	0.446	0.78	4.13e-10	2.22e-05
Parvb	-0.325994	0.721809	0.072	0.342	1.26e-10	6.77e-06
Cend1	-0.325966	0.721829	0.133	0.435	2.21e-10	1.19e-05
Mtch1	-0.325366	0.722263	0.753	0.966	2.53e-10	1.36e-05
Arf5	-0.324966	0.722552	0.705	0.922	5.63e-09	0.000302579
Mpc2	-0.323729	0.723446	0.464	0.738	2.94e-09	0.000157741
Nap1l5	-0.322757	0.72415	0.084	0.352	4.77e-10	2.56e-05
Mdh1	-0.321664	0.724941	0.675	0.907	2.72e-10	1.46e-05
Eif3j2	-0.321593	0.724994	0.006	0.254	4.96e-12	2.66e-07
Gpr37	-0.321505	0.725057	0.024	0.262	1.25e-10	6.73e-06
Arl3	-0.321172	0.725299	0.633	0.87	5.27e-10	2.83e-05
Ciapin1	-0.320358	0.725889	0.548	0.853	7.71e-10	4.14e-05
Mapre2	-0.320081	0.726091	0.38	0.697	4.41e-09	0.000237029
Hacd1	-0.319833	0.726271	0.265	0.565	2.25e-09	0.000120713
Fasn	-0.319473	0.726532	0.163	0.462	3.31e-10	1.78e-05
Gnaz	-0.319166	0.726755	0.133	0.377	2.94e-08	0.0015779
Ywhab	-0.319097	0.726805	0.771	0.961	4.98e-10	2.67e-05
Bag1	-0.318258	0.727415	0.512	0.826	6.32e-09	0.000339693
Eri3	-0.318186	0.727467	0.265	0.567	1.01e-09	5.45e-05
Atp6v1d	-0.318142	0.7275	0.392	0.724	1.73e-10	9.27e-06
Cox6b1	-0.317968	0.727626	0.88	0.998	1.08e-14	5.78e-10
Synpo	-0.316244	0.728881	0.012	0.22	6.57e-10	3.53e-05
Atp5f1	-0.316027	0.72904	0.855	0.976	3.42e-13	1.84e-08
Map1lc3a	-0.314307	0.730295	0.723	0.936	1.1e-08	0.000589942
Tpm1	-0.314152	0.730408	0.355	0.623	1.3e-07	0.00696222
Gnb4	-0.313683	0.730751	0.145	0.411	5.44e-09	0.000292025
Pitpna	-0.312353	0.731723	0.404	0.736	2.97e-10	1.6e-05
Ptms	-0.312067	0.731933	0.892	0.99	7.65e-14	4.11e-09
Uchl3	-0.311448	0.732386	0.416	0.726	3.02e-09	0.00016239
Acat1	-0.311178	0.732583	0.44	0.724	1.36e-09	7.29e-05
Sdk1	-0.310885	0.732798	0.06	0.35	1.21e-11	6.49e-07
Ndrg2	-0.309881	0.733534	0.06	0.289	2.21e-09	0.000118793
Ppm1a	-0.30987	0.733542	0.506	0.792	4.96e-08	0.00266182
Mien1	-0.308372	0.734642	0.639	0.895	3.05e-09	0.000163991
Dhcr24	-0.308128	0.734821	0.157	0.452	3.73e-10	2e-05
Prkaca	-0.307522	0.735267	0.506	0.797	5.31e-09	0.000285476
Scn3a	-0.307357	0.735388	0.187	0.487	3.01e-09	0.000161617
Ywhaz	-0.30678	0.735812	0.675	0.919	4.12e-10	2.21e-05
Elovl6	-0.306396	0.736095	0.175	0.416	1.17e-07	0.00628127
Mapre1	-0.303651	0.738118	0.771	0.951	6.41e-10	3.45e-05
Tm2d1	-0.303608	0.73815	0.392	0.685	6.55e-09	0.000351782
Map1lc3b	-0.303213	0.738442	0.813	0.985	5.64e-11	3.03e-06
Nav2	-0.30286	0.738702	0.235	0.499	1.65e-07	0.00887198
Ttc9b	-0.302742	0.73879	0.331	0.631	1.08e-08	0.000580979
Ndufa11	-0.302317	0.739104	0.62	0.885	1.29e-09	6.93e-05
Grb2	-0.302281	0.73913	0.38	0.68	1.4e-08	0.000753794
Gpx4	-0.301956	0.739371	0.717	0.951	5.91e-09	0.000317377
Ppia	-0.301801	0.739485	1	1	8.81e-23	4.73e-18
Uqcc2	-0.301629	0.739613	0.584	0.883	3.6e-08	0.00193612
Coro1a	-0.301278	0.739872	0.12	0.391	3.24e-09	0.000174098
Dad1	-0.30018	0.740685	0.548	0.853	1.68e-08	0.000904561
Slc17a6	-0.29889	0.741641	0.024	0.254	2.51e-10	1.35e-05
Hsbp1	-0.298809	0.741701	0.729	0.971	6.18e-10	3.32e-05
Fam171a2	-0.298408	0.741999	0.41	0.685	2.14e-08	0.00114926
Oaz2	-0.298299	0.74208	0.657	0.892	1.09e-09	5.85e-05
Meis3	-0.297902	0.742374	0.518	0.804	3.85e-07	0.0206551
Lsm1	-0.297688	0.742533	0.349	0.621	2.03e-07	0.010886
Klhl1	-0.295546	0.744125	0.018	0.252	1.03e-10	5.51e-06
Nfu1	-0.295436	0.744207	0.265	0.55	1.99e-08	0.00106659
Klc2	-0.295138	0.744429	0.205	0.535	1.93e-10	1.04e-05
Igfbp2	-0.294004	0.745274	0.319	0.714	1.73e-12	9.28e-08
Cyp51	-0.293453	0.745684	0.355	0.677	5.37e-09	0.000288293
Pmvk	-0.293397	0.745726	0.331	0.636	2.12e-08	0.00113884
Cnn3	-0.29326	0.745828	0.747	0.956	8.89e-08	0.00477649
Fth1.1	-0.292599	0.746321	0.922	0.993	7.17e-13	3.85e-08
Ndufb2	-0.292551	0.746357	0.578	0.883	3.65e-09	0.00019613
Ctbp1	-0.292133	0.746669	0.783	0.966	4.33e-09	0.000232766
Psmd14	-0.291026	0.747496	0.464	0.743	2.85e-08	0.00152871
Mlf2	-0.290971	0.747538	0.741	0.936	1.19e-09	6.4e-05
Atp5g1	-0.290099	0.74819	0.741	0.939	4.52e-10	2.43e-05
Prmt2	-0.289346	0.748753	0.482	0.785	1.76e-08	0.000945334
Trim2	-0.289295	0.748791	0.416	0.731	2.3e-07	0.0123774
Gnas	-0.289005	0.749008	0.958	1	1.51e-14	8.11e-10
Camk1	-0.2888	0.749162	0.205	0.494	4.92e-09	0.000264196
Pgm2l1	-0.287864	0.749864	0.205	0.462	8.94e-08	0.0048014
Dner	-0.287759	0.749942	0.127	0.372	2.92e-08	0.00157047
Chn1	-0.287497	0.750138	0.386	0.689	1.44e-08	0.000771364
Lsm14b	-0.287493	0.750141	0.235	0.538	3.61e-09	0.000194145
Gpr153	-0.287357	0.750244	0.042	0.254	9.93e-09	0.000533373
Ap2s1	-0.2869	0.750586	0.572	0.858	8.95e-09	0.000480783
Actl6b	-0.286831	0.750638	0.337	0.619	1.22e-07	0.00657477
Smdt1	-0.286565	0.750838	0.789	0.968	7.78e-10	4.18e-05
Atox1	-0.286025	0.751244	0.524	0.841	1.5e-08	0.000806862
Ube2n	-0.284994	0.752019	0.801	0.976	5.44e-10	2.92e-05
Gng2	-0.284488	0.752399	0.488	0.77	2.32e-07	0.0124524
Atp1b1	-0.283871	0.752864	0.066	0.308	1.64e-09	8.79e-05
Pid1	-0.283477	0.75316	0.006	0.183	1.51e-08	0.00081037
Tuba1b	-0.282752	0.753707	0.886	0.99	2.16e-12	1.16e-07
Cab39	-0.282386	0.753982	0.38	0.66	9.14e-08	0.00490973
Eef1a2	-0.28176	0.754455	0.096	0.379	2.11e-10	1.13e-05
Marcksl1	-0.281098	0.754954	0.988	1	1.36e-16	7.29e-12
Phyhipl	-0.28093	0.755081	0.102	0.333	5.49e-08	0.00295089
Aida	-0.279981	0.755798	0.223	0.499	3.06e-08	0.00164556
Ccdc124	-0.279222	0.756372	0.398	0.692	3.78e-08	0.00203149
Smarcd3	-0.278666	0.756792	0.048	0.249	3.98e-08	0.00214046
Dctn1	-0.27813	0.757198	0.41	0.729	1.9e-08	0.00102198
Ppp1r1c	-0.27757	0.757622	0	0.196	9.79e-10	5.26e-05
Mgat4b	-0.277458	0.757707	0.084	0.303	3.64e-08	0.00195511
Cd47	-0.277104	0.757975	0.386	0.667	2.43e-07	0.0130315
Tes	-0.27708	0.757994	0.217	0.457	3.65e-07	0.0195958
Ndufb6	-0.276769	0.75823	0.518	0.822	8.59e-09	0.000461351
Iglon5	-0.276423	0.758492	0.114	0.347	2.7e-08	0.00145024
Taok3	-0.276393	0.758515	0.096	0.33	1.99e-08	0.0010665
Ccl27a	-0.276003	0.758811	0.355	0.616	3.05e-07	0.0163712
Eif5a	-0.275761	0.758994	0.922	1	6.08e-11	3.26e-06
Uqcrfs1	-0.274652	0.759837	0.596	0.868	6.43e-08	0.00345197
Th	-0.274576	0.759895	0.042	0.21	7.41e-07	0.0397892
Frmd3	-0.27435	0.760066	0.084	0.315	2.52e-08	0.00135323
Apbb1	-0.274332	0.76008	0.554	0.802	1.21e-07	0.00651536
Jup	-0.273951	0.760369	0.12	0.394	1.25e-09	6.73e-05
Ppa1	-0.273869	0.760432	0.44	0.719	3.61e-08	0.00194077
Tma7	-0.273462	0.760741	0.892	0.983	3.1e-11	1.67e-06
Irx4	-0.273249	0.760904	0	0.176	8.56e-09	0.000459745
H2afy2	-0.273224	0.760922	0.777	0.941	4.32e-09	0.000232111
Pfdn4	-0.27203	0.761832	0.608	0.89	1.4e-07	0.00753689
Crnde	-0.271455	0.76227	0	0.198	7.44e-10	4e-05
Mvd	-0.271343	0.762355	0.199	0.433	3.68e-07	0.0197883
Snap91	-0.270596	0.762925	0.139	0.372	1.23e-07	0.00658082
Gsk3b	-0.270218	0.763213	0.88	0.976	4.06e-07	0.0218049
Whrn	-0.269703	0.763606	0	0.21	1.86e-10	9.98e-06
Vdac2	-0.269687	0.763619	0.669	0.919	4.19e-07	0.0225307
Vdac3	-0.269373	0.763858	0.765	0.961	2.15e-08	0.0011549
Clmp	-0.269219	0.763976	0.03	0.23	1.45e-08	0.000778522
Arpc4	-0.269091	0.764073	0.446	0.738	2.86e-07	0.0153514
Arhgdia	-0.268659	0.764404	0.602	0.885	2.56e-07	0.0137318
Stk25	-0.268615	0.764437	0.386	0.685	4.06e-07	0.0218174
Sec23a	-0.268515	0.764514	0.193	0.472	4e-08	0.00214682
Gsn	-0.268442	0.76457	0.048	0.274	5.19e-09	0.0002789
Tsen34	-0.268423	0.764584	0.482	0.775	3.31e-07	0.017798
Six3	-0.268014	0.764897	0.747	0.944	2.8e-07	0.0150547
Actg1	-0.267788	0.76507	1	1	3.15e-17	1.69e-12
Vps28	-0.267112	0.765587	0.548	0.824	1.21e-07	0.0065229
Aimp2	-0.266636	0.765952	0.145	0.401	3.42e-08	0.00183596
Cops6	-0.26232	0.769265	0.518	0.836	1.19e-08	0.000637403
Arl4a	-0.262186	0.769368	0.114	0.357	2.97e-08	0.00159288
Sv2a	-0.261983	0.769524	0.048	0.247	9.86e-08	0.00529549
Tmem176b	-0.26006	0.771005	0.53	0.787	7.53e-07	0.0404725
Tbca	-0.260013	0.771042	0.759	0.966	2.99e-08	0.00160387
Eloc	-0.259932	0.771104	0.633	0.89	6.54e-07	0.0351406
Stub1	-0.259524	0.771419	0.518	0.8	8.45e-08	0.00453746
Nab1	-0.259519	0.771422	0.012	0.21	3.39e-09	0.000181972
Atat1	-0.258663	0.772083	0.404	0.733	9.58e-09	0.000514371
Pdia6	-0.257144	0.773257	0.506	0.792	7.33e-09	0.00039359
Celf5	-0.256174	0.774007	0.048	0.23	4.03e-07	0.021626
Arl6ip1	-0.255185	0.774773	0.5	0.804	1.61e-07	0.00865488
Kif1a	-0.255071	0.774862	0.235	0.496	1.56e-07	0.00839071
Fez1	-0.255055	0.774874	0.434	0.719	1.39e-07	0.00746312
Prkar1b	-0.25451	0.775297	0.072	0.325	1.55e-09	8.33e-05
Sh3gl2	-0.254493	0.77531	0.018	0.23	1.29e-09	6.91e-05
Kif3a	-0.254218	0.775523	0.386	0.694	1.12e-09	6e-05
Fkbp1b	-0.25397	0.775715	0.012	0.222	9.72e-10	5.22e-05
Fam96b	-0.25381	0.77584	0.464	0.785	3.76e-09	0.000201997
St3gal5	-0.253288	0.776245	0.078	0.298	5.04e-08	0.00270823
Arhgdig	-0.252946	0.77651	0.096	0.328	5.36e-08	0.00287759
Fam20c	-0.251563	0.777585	0.03	0.218	3.02e-08	0.00161957
Ndufa8	-0.250712	0.778246	0.452	0.768	1.88e-07	0.0100909
Mea1	-0.2507	0.778256	0.331	0.601	1.69e-07	0.00906237
Ndufa5	-0.250589	0.778342	0.614	0.902	3.36e-07	0.0180567
B3galnt1	-0.250326	0.778547	0.06	0.284	1.12e-08	0.00060198
Tnfaip8	0.250325	1.28444	0.193	0.056	1.75e-07	0.00939078
Klc3	0.254592	1.28994	0.169	0.032	5.96e-09	0.000320052
Sel1l3	0.259523	1.29631	0.127	0.017	2.76e-08	0.00148432
Creb5	0.260718	1.29786	0.157	0.02	2.56e-10	1.37e-05
Ipcef1	0.264936	1.30335	0.133	0.015	1.85e-09	9.95e-05
Klf4	0.266258	1.30507	0.145	0.007	1.45e-12	7.78e-08
Srsf6	0.273608	1.3147	0.825	0.829	5.79e-07	0.0311218
Hist1h2ae	0.275226	1.31683	0.151	0.032	1.26e-07	0.006756
Zbtb16	0.275746	1.31751	0.145	0.022	6.74e-09	0.000362181
Srsf3	0.276309	1.31825	0.952	0.973	7.73e-07	0.0415191
Arl14ep	0.288116	1.33391	0.235	0.088	6.27e-07	0.0336921
Sox4	0.291491	1.33842	0.994	1	1.34e-12	7.19e-08
Epha3	0.294713	1.34274	0.151	0.017	2.07e-10	1.11e-05
Cdk4	0.296537	1.34519	0.898	0.946	1.38e-09	7.43e-05
Ptprz1	0.296936	1.34573	0.205	0.064	1.36e-07	0.00729666
Samd11	0.299025	1.34854	0.229	0.064	3.81e-09	0.000204491
Slc7a11	0.301643	1.35208	0.114	0.01	5.83e-09	0.000313114
Hnrnpab	0.30493	1.35653	0.904	0.961	5.81e-09	0.000312065
Clic4	0.308759	1.36173	0.325	0.161	7.47e-07	0.0401284
Hhip	0.310151	1.36363	0.133	0.002	5.43e-13	2.91e-08
Synpr	0.310683	1.36436	0.187	0.049	7.02e-08	0.00376956
Hsp90ab1	0.311324	1.36523	1	1	4.2e-21	2.26e-16
C2cd4b	0.311862	1.36597	0.114	0.002	2.94e-11	1.58e-06
Dusp16	0.317427	1.37359	0.175	0.015	2.36e-13	1.27e-08
Eef1b2	0.318896	1.37561	0.916	0.954	2.32e-09	0.000124361
Pax6	0.320359	1.37762	0.97	0.976	3.82e-12	2.05e-07
Cdt1	0.320993	1.3785	0.205	0.051	6.15e-09	0.000330271
Cabp1	0.321446	1.37912	0.193	0.044	3.78e-09	0.000203171
Ckb	0.3218	1.37961	0.982	0.993	4.52e-07	0.0242875
Hsp90aa1	0.323475	1.38192	0.982	1	4.14e-11	2.22e-06
Ppp1r15a	0.3264	1.38597	0.211	0.061	2.02e-08	0.00108619
Sorl1	0.328631	1.38907	0.163	0	7.21e-17	3.87e-12
Ssb	0.330998	1.39236	0.843	0.809	1.02e-07	0.00550539
Abcd2	0.334713	1.39754	0.181	0.029	1.14e-10	6.12e-06
Snrpb	0.338983	1.40352	0.886	0.89	3.21e-08	0.00172624
Sox9	0.342054	1.40784	0.157	0.029	1.32e-08	0.000708187
Csn3	0.342119	1.40793	0.151	0.022	1.7e-09	9.14e-05
Antxr2	0.350454	1.41971	0.217	0.02	5.3e-16	2.85e-11
Erbb4	0.356039	1.42766	0.211	0.01	3.16e-18	1.7e-13
Naca	0.356361	1.42812	0.97	0.99	2.56e-19	1.38e-14
Adcyap1	0.359514	1.43263	0.416	0.196	4.37e-09	0.000234701
Hnrnpa1	0.361572	1.43558	1	0.995	8.86e-17	4.76e-12
Lrp1b	0.363026	1.43767	0.241	0.066	1.68e-09	9.05e-05
Scrib	0.364648	1.44001	0.367	0.193	6.07e-07	0.0325874
Fstl5	0.366269	1.44234	0.265	0.076	1.85e-10	9.92e-06
Epc1	0.366629	1.44286	0.386	0.225	7.15e-07	0.0384017
Fam60a	0.369844	1.44751	0.729	0.594	4.34e-08	0.00233085
Fubp1	0.372814	1.45181	0.825	0.858	2.17e-08	0.00116382
Hnrnpdl	0.382535	1.466	0.843	0.856	1.97e-10	1.06e-05
Fgd4	0.383177	1.46694	0.319	0.147	1.79e-07	0.00963167
Snrpg	0.383802	1.46785	0.934	0.922	1.15e-12	6.17e-08
Mbp	0.384502	1.46888	0.404	0.188	4.33e-09	0.000232383
Csde1	0.386841	1.47232	0.843	0.768	7.98e-11	4.29e-06
Mmp14	0.39233	1.48043	0.265	0.115	3.94e-07	0.0211403
Pnisr	0.392978	1.48139	0.783	0.699	6.93e-09	0.000372181
Ankrd11	0.396121	1.48605	0.783	0.78	1.69e-09	9.08e-05
Jag1	0.396474	1.48657	0.229	0.066	4.84e-09	0.000259878
Egr1	0.402994	1.4963	0.229	0.032	1.56e-14	8.36e-10
Pag1	0.404123	1.49799	0.295	0.112	6.69e-09	0.000359209
Slc38a2	0.406559	1.50164	0.735	0.704	1.25e-07	0.0066973
H2afz	0.407155	1.50254	0.988	1	5.78e-23	3.11e-18
Hes5	0.408543	1.50462	0.289	0.122	7.76e-08	0.0041668
Nes	0.410439	1.50748	0.313	0.12	2.22e-09	0.000119146
H2afv	0.413004	1.51135	0.91	0.902	1.27e-12	6.81e-08
Cald1	0.415237	1.51473	0.361	0.169	2.08e-08	0.00111612
Pcnp	0.420209	1.52228	0.693	0.626	2.79e-09	0.000149955
Hp1bp3	0.421598	1.5244	0.675	0.531	2.11e-08	0.00113425
Dach1	0.422536	1.52583	0.518	0.386	7.44e-07	0.0399415
Ensa	0.42492	1.52947	0.482	0.306	1.36e-07	0.0073217
Atf3	0.428823	1.53545	0.145	0	4.31e-15	2.32e-10
Efnb2	0.429816	1.53697	0.301	0.134	1.94e-07	0.010413
Gpm6a	0.430929	1.53869	0.819	0.819	2.27e-09	0.000121872
Pip5k1b	0.433053	1.54196	0.283	0.015	3.79e-24	2.04e-19
Nol4	0.43357	1.54276	0.325	0.1	1.33e-12	7.13e-08
G0s2	0.437341	1.54858	0.205	0.032	2.79e-12	1.5e-07
Cxxc5	0.439277	1.55158	0.837	0.822	9.51e-10	5.11e-05
Nlgn1	0.443395	1.55799	0.392	0.176	1.64e-10	8.82e-06
Tra2b	0.448712	1.56629	0.807	0.782	8.82e-08	0.00473844
Iars	0.45651	1.57856	0.331	0.161	8.4e-08	0.00450973
Nap1l1	0.457161	1.57958	0.892	0.848	5.47e-16	2.94e-11
Eef1a1	0.459524	1.58332	1	1	4.09e-45	2.2e-40
Sag	0.46434	1.59096	0.313	0.12	1.08e-09	5.8e-05
Tpt1	0.465233	1.59239	0.994	0.998	1.74e-27	9.37e-23
Hnrnpa0	0.468986	1.59837	0.675	0.604	5.72e-08	0.00307213
Igfbp4	0.469185	1.59869	0.494	0.264	2.12e-11	1.14e-06
Ddit4	0.471428	1.60228	0.349	0.171	2.93e-08	0.00157411
St8sia1	0.472382	1.60381	0.355	0.127	6.29e-12	3.38e-07
Pcdh17	0.472505	1.60401	0.361	0.178	5.98e-08	0.00321433
Qk	0.474442	1.60712	0.44	0.203	8.89e-11	4.78e-06
Sesn2	0.475475	1.60878	0.199	0.01	3.88e-17	2.09e-12
Chac1	0.47863	1.61386	0.199	0.007	6.29e-18	3.38e-13
Pnrc1	0.479764	1.61569	0.608	0.494	3.49e-08	0.00187514
Pnn	0.480635	1.6171	0.675	0.577	4.23e-09	0.000227024
Mrfap1	0.481107	1.61786	0.88	0.848	2.46e-15	1.32e-10
Maml3	0.481453	1.61842	0.361	0.164	1.59e-09	8.57e-05
Phgdh	0.484549	1.62344	0.211	0.039	1.53e-11	8.2e-07
Cbx3	0.484981	1.62414	0.916	0.824	2.64e-12	1.42e-07
Npm1	0.485107	1.62435	0.982	0.99	6.84e-19	3.67e-14
Csrp2	0.485238	1.62456	0.777	0.738	5.7e-09	0.000306421
Dpf3	0.486374	1.62641	0.422	0.191	4.63e-12	2.49e-07
Ank2	0.487043	1.6275	0.958	0.934	2e-13	1.07e-08
Id1	0.48735	1.628	0.301	0.09	1.29e-11	6.92e-07
Dll3	0.488323	1.62958	0.241	0.071	3.72e-09	0.000199621
Gamt	0.488962	1.63062	0.398	0.208	2.49e-08	0.0013353
Camk2d	0.490907	1.6338	0.494	0.335	8.89e-08	0.00477451
Anp32b	0.4925	1.6364	0.753	0.65	1.56e-09	8.37e-05
Fezf2	0.493153	1.63747	0.313	0.056	4.05e-17	2.17e-12
Tnik	0.498736	1.64664	0.572	0.391	4.39e-09	0.000235714
Efna5	0.502872	1.65346	0.518	0.303	1.74e-09	9.32e-05
Tshz2	0.507868	1.66174	0.434	0.252	4.37e-08	0.00234505
Uba52	0.510762	1.66656	0.898	0.922	3.98e-20	2.14e-15
Onecut3	0.512251	1.66904	0.295	0.1	3.46e-10	1.86e-05
Nktr	0.512689	1.66978	0.705	0.548	1.69e-12	9.08e-08
Pfn1	0.51294	1.67019	0.88	0.848	1.92e-16	1.03e-11
Mcm7	0.51475	1.67322	0.44	0.227	4.82e-10	2.59e-05
Eif2ak3	0.516798	1.67665	0.247	0.061	2.83e-11	1.52e-06
Ctsf	0.519354	1.68094	0.44	0.193	5.23e-12	2.81e-07
Hnrnpu	0.519861	1.68179	0.904	0.863	2.56e-14	1.38e-09
Gnb2l1	0.528206	1.69589	0.946	0.944	7.4e-25	3.97e-20
Btg2	0.537127	1.71108	0.44	0.188	1.15e-12	6.17e-08
Dnajc1	0.540251	1.71644	0.428	0.2	2.73e-11	1.47e-06
Sfrp2	0.5469	1.72789	0.711	0.465	5.66e-11	3.04e-06
Srsf5	0.547753	1.72936	0.843	0.768	3.42e-19	1.84e-14
Mybl1	0.547988	1.72977	0.283	0.037	9.68e-19	5.2e-14
Tead2	0.548297	1.7303	0.428	0.193	1.43e-11	7.69e-07
Kctd8	0.550557	1.73422	0.627	0.43	2.73e-13	1.46e-08
Snrnp70	0.552479	1.73756	0.892	0.804	9.1e-19	4.89e-14
Prrc2c	0.555128	1.74216	0.639	0.469	9.96e-11	5.35e-06
Skil	0.562051	1.75427	0.639	0.526	4.29e-08	0.0023055
Pck2	0.563566	1.75693	0.271	0.061	3.3e-13	1.77e-08
Smarca5	0.564782	1.75906	0.735	0.616	2.77e-12	1.49e-07
Kdm5a	0.564817	1.75913	0.494	0.249	2.31e-13	1.24e-08
Eprs	0.565708	1.76069	0.663	0.494	1.64e-11	8.79e-07
Snhg1	0.568623	1.76583	0.542	0.313	3.46e-13	1.86e-08
Gdf11	0.569862	1.76802	0.428	0.154	2.56e-15	1.37e-10
Chrna4	0.575321	1.7777	0.542	0.264	7.18e-15	3.86e-10
Bmp1	0.576756	1.78025	0.416	0.054	5.47e-28	2.94e-23
Hes6	0.577932	1.78235	0.723	0.623	7.68e-10	4.13e-05
Ddit3	0.580632	1.78717	0.343	0.103	4.2e-14	2.26e-09
Nars	0.582827	1.79109	0.639	0.526	1.62e-08	0.000872493
Dapl1	0.58454	1.79417	0.506	0.333	8.75e-08	0.00470017
Neurog2	0.586687	1.79802	0.355	0.088	6.39e-17	3.43e-12
Phip	0.594329	1.81181	0.843	0.763	4.77e-17	2.56e-12
Snhg5	0.601344	1.82457	0.56	0.342	5.52e-12	2.96e-07
Clk1	0.603069	1.82772	0.596	0.306	5.32e-16	2.86e-11
Sfpq	0.619279	1.85759	0.898	0.795	4.12e-22	2.21e-17
Atf4	0.619959	1.85885	0.584	0.389	3.74e-12	2.01e-07
Eif4ebp1	0.620511	1.85988	0.343	0.125	1.94e-11	1.04e-06
Hist1h2ap	0.621724	1.86213	0.482	0.174	1.9e-17	1.02e-12
Slc7a5	0.627409	1.87275	0.307	0.076	2.36e-14	1.27e-09
Ccdc85c	0.628527	1.87485	0.361	0.137	1.64e-11	8.8e-07
Eml5	0.641387	1.89911	0.41	0.137	4.09e-16	2.19e-11
Mfng	0.643543	1.90321	0.548	0.176	5.43e-22	2.92e-17
Wdr66	0.645488	1.90692	0.476	0.115	7.16e-24	3.84e-19
Ncl	0.649218	1.91404	0.916	0.831	6.45e-25	3.46e-20
Fat1	0.649386	1.91437	0.355	0.037	4.62e-26	2.48e-21
Tcf12	0.653543	1.92234	0.723	0.433	1.74e-21	9.34e-17
Btg1	0.657453	1.92987	0.819	0.633	2.83e-24	1.52e-19
Srrm4	0.663691	1.94195	0.657	0.467	2.24e-14	1.2e-09
Acp1	0.666704	1.94781	0.898	0.846	2.03e-18	1.09e-13
Psat1	0.668683	1.95166	0.47	0.198	1.34e-14	7.18e-10
Cars	0.679152	1.97221	0.386	0.149	4.65e-13	2.5e-08
Ormdl3	0.686359	1.98647	0.651	0.32	9.42e-22	5.06e-17
Tnr	0.705188	2.02423	0.337	0	6.17e-35	3.32e-30
Filip1	0.706053	2.02598	0.44	0.105	1.86e-22	9.99e-18
Fabp7	0.714952	2.04409	0.404	0.027	6.16e-34	3.31e-29
Epha5	0.718008	2.05034	0.886	0.77	5.86e-23	3.15e-18
Fam110a	0.749586	2.11612	0.56	0.242	1.8e-18	9.67e-14
Zeb2	0.754509	2.12657	0.518	0.257	1.97e-14	1.06e-09
Auts2	0.76078	2.13995	0.771	0.609	1.97e-19	1.06e-14
Sapcd1	0.762541	2.14372	0.771	0.501	2.74e-24	1.47e-19
Gadd45g	0.778936	2.17915	0.349	0.02	7.33e-30	3.94e-25
Dpp6	0.783394	2.18889	0.446	0.159	4.04e-17	2.17e-12
Thsd7a	0.789816	2.20299	0.717	0.452	6.29e-21	3.38e-16
Slc3a2	0.792829	2.20964	0.56	0.474	3.7e-08	0.00198677
Mn1	0.795171	2.21482	0.38	0.049	5.24e-26	2.81e-21
Jun	0.79803	2.22116	0.681	0.413	2.8e-17	1.51e-12
Btbd17	0.798082	2.22128	0.5	0.115	6.79e-26	3.65e-21
Mthfd2	0.833516	2.3014	0.404	0.213	2.82e-10	1.51e-05
Mdk	0.836093	2.30733	0.651	0.315	4.48e-23	2.41e-18
Ier2	0.850152	2.34	0.693	0.389	2.6e-21	1.4e-16
Myo6	0.870117	2.38719	0.44	0.083	1.1e-26	5.89e-22
Ostf1	0.873358	2.39494	0.747	0.557	2.27e-20	1.22e-15
Hist1h1c	0.874366	2.39735	0.307	0.071	7.09e-15	3.81e-10
Zfas1	0.87903	2.40856	0.735	0.423	1.45e-26	7.79e-22
Tcf4	0.882218	2.41625	0.759	0.521	8.31e-25	4.47e-20
Prdm8	0.885209	2.42349	0.518	0.132	1.51e-26	8.11e-22
Tfdp2	0.922301	2.51507	0.56	0.191	3.85e-25	2.07e-20
Uncx	0.92468	2.52106	0.488	0.049	1.28e-37	6.86e-33
Nlk	0.929986	2.53447	0.681	0.342	1.66e-25	8.92e-21
Ndrg1	0.937732	2.55418	0.518	0.09	3.28e-33	1.76e-28
Phlda1	0.952661	2.5926	0.633	0.308	1.04e-20	5.56e-16
Nrxn3	0.956149	2.60166	0.554	0.12	4.4e-33	2.37e-28
Mgarp	0.974212	2.64908	0.627	0.257	1.03e-26	5.52e-22
Neurod1	1.03465	2.81411	0.681	0.208	3.39e-36	1.82e-31
Gadd45a	1.03685	2.82032	0.753	0.457	2.97e-27	1.6e-22
Mfap4	1.08992	2.97403	0.602	0.13	3.75e-35	2.01e-30
Carnmt1	1.10134	3.00821	0.663	0.318	4.47e-26	2.4e-21
Onecut2	1.15208	3.16476	0.922	0.839	1.69e-35	9.1e-31
Ppp1r14a	1.2815	3.60203	0.729	0.293	2.04e-37	1.09e-32
Insm1	1.56698	4.79217	0.843	0.205	5.19e-63	2.79e-58

## Sheet: E13.5 C7 DEGs
Supplementary Data 6-8. E13.5 DEGs in C7 (114 genes)
gene	avg_logFC	FC (MT/WT)	pct.1	pct.2	p_val	p_val_adj
Atoh7	-1.59652	0.2026	0.048	0.344	1.93e-15	1.03e-10
Tubb3	-0.773978	0.461175	0.986	1	5.65e-38	3.03e-33
Ubc	-0.758726	0.468263	0.431	0.737	5.22e-20	2.8e-15
Ubb	-0.719885	0.486808	0.995	1	4.27e-54	2.3e-49
Tfap2b	-0.671525	0.510929	0.455	0.701	3.69e-10	1.98e-05
Dpysl3	-0.641798	0.526345	0.651	0.83	3.25e-14	1.75e-09
Hmx1	-0.608937	0.543929	0.656	0.781	9.48e-11	5.09e-06
Aplp1	-0.606995	0.544986	0.742	0.911	5e-19	2.68e-14
Eno1	-0.55463	0.574284	0.823	0.929	1.3e-14	6.97e-10
Ap2m1	-0.554205	0.574529	0.632	0.768	3.93e-13	2.11e-08
Dpysl4	-0.545356	0.579635	0.507	0.683	7.08e-10	3.8e-05
Dbn1	-0.530592	0.588256	0.646	0.817	4.34e-13	2.33e-08
Alyref	-0.528408	0.589543	0.23	0.429	2.04e-08	0.00109644
Ppp2ca	-0.524248	0.592	0.665	0.808	2.28e-12	1.23e-07
Cmip	-0.513282	0.598528	0.144	0.362	2.54e-09	0.000136448
Tuba1a	-0.506295	0.602724	1	1	5.04e-32	2.7e-27
Fscn1	-0.505956	0.602929	0.856	0.902	3.7e-14	1.99e-09
Ldhb	-0.489883	0.612698	0.833	0.911	1.21e-11	6.5e-07
Cxxc5	-0.482889	0.616998	0.856	0.924	2e-14	1.08e-09
Cnn3	-0.479964	0.618806	0.813	0.929	2.53e-16	1.36e-11
Mllt11	-0.467496	0.626569	0.651	0.768	8.26e-08	0.0044347
Cadm1	-0.461431	0.630381	0.574	0.723	3.43e-08	0.00184378
Cap1	-0.456686	0.633379	0.163	0.339	5.21e-07	0.0280088
Stmn1	-0.453104	0.635652	1	1	1.31e-21	7.05e-17
Basp1	-0.447715	0.639087	0.89	0.951	1.29e-11	6.9e-07
Psmd2	-0.442951	0.642139	0.435	0.621	1.81e-08	0.000971102
Hspa8	-0.441457	0.643099	0.962	0.991	7.99e-15	4.29e-10
Prmt2	-0.436155	0.646517	0.282	0.473	1.94e-07	0.0104297
Smu1	-0.431698	0.649406	0.273	0.469	3.56e-07	0.0191326
Ptf1a	-0.420339	0.656824	0.742	0.888	7.07e-08	0.00379699
Mir703	-0.419352	0.657473	0.005	0.201	3.58e-11	1.92e-06
Calm2	-0.414177	0.660884	0.952	0.996	1.14e-15	6.13e-11
Sox4	-0.410867	0.663075	0.981	0.991	2.86e-12	1.54e-07
Idh1	-0.404934	0.667021	0.612	0.719	6.78e-07	0.0364065
Carhsp1	-0.396403	0.672736	0.766	0.844	3.21e-07	0.0172645
Eif4a1	-0.394782	0.673827	0.995	0.987	3.2e-19	1.72e-14
Prmt1	-0.39176	0.675866	0.842	0.902	2.13e-09	0.000114505
Bzw2	-0.384227	0.680977	0.699	0.79	7.26e-07	0.0390051
Trim28	-0.375858	0.6867	0.593	0.728	3.13e-08	0.00168203
Dnaja1	-0.366311	0.693287	0.89	0.951	1.04e-11	5.59e-07
Cct7	-0.366164	0.693389	0.813	0.862	7.3e-10	3.92e-05
Tmsb10	-0.363539	0.695212	1	1	3.23e-20	1.74e-15
Atp5b	-0.363252	0.695411	0.957	0.96	3.14e-12	1.69e-07
Malat1	-0.354056	0.701836	1	1	5.34e-16	2.87e-11
Jund	-0.350826	0.704106	0.828	0.906	1.87e-07	0.0100444
Erh	-0.339191	0.712346	0.842	0.866	1.74e-07	0.00935114
Cct8	-0.331795	0.717634	0.766	0.808	3.74e-07	0.0201042
Tagln3	-0.330628	0.718472	0.89	0.964	1.66e-09	8.91e-05
Vdac3	-0.329818	0.719055	0.689	0.772	6.72e-07	0.0361229
Gnb2	-0.329005	0.719639	0.861	0.897	8.47e-08	0.0045472
Psmb6	-0.328698	0.719861	0.866	0.866	1.64e-07	0.0088146
Pkm	-0.295063	0.744485	0.976	0.969	1.41e-07	0.00755744
Gnas	-0.290583	0.747828	0.938	0.964	6.13e-08	0.00329517
Hnrnpa2b1	-0.273056	0.76105	0.957	0.987	5.1e-07	0.0273762
Cfl1	-0.270387	0.763084	0.995	0.996	2.88e-10	1.55e-05
H2afy	-0.267654	0.765172	0.928	0.924	7.46e-07	0.0400608
Hsp90ab1	0.252202	1.28686	1	1	3.94e-11	2.11e-06
Snhg12	0.270367	1.31044	0.182	0.031	5.85e-07	0.0314461
Khdrbs3	0.281879	1.32562	0.182	0.022	3.8e-08	0.00204052
Nap1l1	0.292107	1.33925	0.923	0.75	1.46e-08	0.000782536
Nptn	0.29737	1.34631	0.273	0.071	1.61e-07	0.00865916
Kdm5a	0.300158	1.35007	0.469	0.192	3.22e-07	0.0173096
Mrpl52	0.300523	1.35057	0.809	0.513	4.34e-07	0.0233359
Filip1	0.325622	1.38489	0.201	0.045	9.14e-07	0.0491128
Csnk2a1	0.332892	1.395	0.632	0.371	7.33e-07	0.0393682
Adra1a	0.340732	1.40598	0.182	0.027	1.53e-07	0.00819724
Wdr89	0.345652	1.41291	0.67	0.375	7.53e-07	0.0404691
Id3	0.351538	1.42125	0.445	0.188	1.29e-07	0.00692422
Ccnl1	0.351644	1.4214	0.545	0.25	8.37e-08	0.00449473
Cox7a2l	0.356239	1.42795	0.947	0.79	1.53e-09	8.24e-05
Fau	0.35687	1.42885	0.995	0.996	5.89e-16	3.16e-11
Snrpg	0.359665	1.43285	0.938	0.857	5.4e-11	2.9e-06
Csrp2	0.361574	1.43559	0.876	0.705	8.15e-08	0.00437612
Snhg5	0.363722	1.43867	0.502	0.237	6.47e-07	0.0347539
Pts	0.370906	1.44905	0.392	0.121	2.9e-09	0.000155679
Zfas1	0.371712	1.45022	0.823	0.567	4.82e-07	0.0259131
Nlgn1	0.371828	1.45038	0.407	0.17	5.11e-07	0.0274379
Prpf4b	0.383457	1.46735	0.526	0.25	6.27e-08	0.00336586
Csde1	0.387447	1.47321	0.732	0.491	3.39e-07	0.018191
Eef1a1	0.389215	1.47582	1	1	2.87e-39	1.54e-34
Nktr	0.390611	1.47788	0.512	0.268	6.16e-07	0.0330837
Vim	0.393512	1.48218	0.799	0.509	1.04e-09	5.61e-05
Npm1	0.39571	1.48544	0.995	0.951	1.08e-14	5.81e-10
Ttc28	0.398417	1.48947	0.469	0.219	7.35e-07	0.039466
Smarcad1	0.402812	1.49603	0.455	0.152	5.73e-10	3.08e-05
Klhl9	0.403173	1.49657	0.416	0.147	3.96e-09	0.000212885
Tbx3	0.404183	1.49808	0.45	0.192	1.76e-07	0.00943766
Tfdp2	0.404316	1.49828	0.589	0.259	2.45e-09	0.000131636
Snhg1	0.406894	1.50214	0.56	0.281	1.12e-08	0.000601499
Cdh11	0.413183	1.51162	0.402	0.174	4.74e-07	0.0254412
Pcnp	0.413839	1.51261	0.684	0.371	1.97e-08	0.00105679
Atf4	0.418756	1.52007	0.536	0.25	3.37e-08	0.00181177
Gnb2l1	0.422816	1.52625	0.976	0.866	6.69e-16	3.59e-11
Sapcd1	0.425118	1.52977	0.359	0.098	5.33e-10	2.86e-05
Msi2	0.427495	1.53341	0.785	0.513	1.34e-09	7.21e-05
Clk1	0.431395	1.5394	0.574	0.263	1.01e-09	5.44e-05
Zic5	0.433069	1.54198	0.426	0.17	1.5e-08	0.000807914
Fabp7	0.441386	1.55486	0.392	0.147	2.45e-08	0.00131722
Impad1	0.454233	1.57497	0.392	0.121	2.63e-10	1.41e-05
Msi1	0.455035	1.57623	0.756	0.469	1.53e-09	8.23e-05
Slc24a5	0.457769	1.58054	0.636	0.317	2.1e-09	0.000112589
Eef1b2	0.459707	1.58361	0.9	0.665	8.48e-13	4.56e-08
Hist1h2ap	0.460295	1.58454	0.522	0.165	7.01e-12	3.76e-07
Uba52	0.488904	1.63053	0.909	0.754	2.84e-15	1.53e-10
Srsf5	0.512612	1.66965	0.885	0.576	9.09e-14	4.88e-09
Hnrnpa0	0.515932	1.6752	0.727	0.397	2.8e-12	1.5e-07
Mdk	0.532097	1.7025	0.828	0.469	3.09e-12	1.66e-07
Ier2	0.541389	1.71839	0.569	0.241	3.3e-11	1.77e-06
Ypel2	0.560974	1.75238	0.598	0.281	1.39e-10	7.46e-06
Btg2	0.583831	1.79289	0.608	0.326	1.84e-09	9.88e-05
Pfn1	0.604346	1.83005	0.88	0.527	1.99e-19	1.07e-14
Sfrp2	0.640242	1.89694	0.751	0.397	1.21e-13	6.53e-09
Tpt1	0.655953	1.92698	1	0.969	2.91e-42	1.56e-37
Insm1	0.683375	1.98055	0.483	0.147	6.12e-14	3.29e-09

## Sheet: E13.5 C8 DEGs
Supplementary Data 6-9. E13.5 DEGs in C8 (58 genes)
gene	avg_logFC	FC (MT/WT)	pct.1	pct.2	p_val	p_val_adj
Atoh7	-2.72494	0.06555	0.088	0.91	2.83e-46	1.52e-41
Dpysl3	-0.962616	0.381893	0.765	0.937	1.36e-21	7.29e-17
Cltb	-0.927694	0.395465	0.388	0.667	2.57e-10	1.38e-05
Ubb	-0.79726	0.450562	1	1	7.98e-37	4.29e-32
Ubc	-0.732552	0.480681	0.406	0.694	1.12e-10	6.04e-06
Tubb3	-0.698927	0.497118	0.971	0.982	4.36e-17	2.34e-12
Map1b	-0.692496	0.500326	0.894	0.991	1.41e-15	7.55e-11
Chst2	-0.657348	0.518224	0.088	0.315	1.95e-07	0.0104553
Jund	-0.571819	0.564498	0.871	0.964	1.57e-10	8.44e-06
Mir703	-0.558467	0.572086	0	0.261	2.39e-12	1.28e-07
Tuba1a	-0.549277	0.577367	1	1	1.69e-20	9.07e-16
Eno1	-0.537568	0.584167	0.806	0.865	2.92e-08	0.00156945
Ppp2ca	-0.53574	0.585236	0.606	0.802	3.58e-09	0.000192557
Cct7	-0.512877	0.59877	0.729	0.865	1.34e-08	0.000717248
Atp5b	-0.495229	0.609431	0.918	0.973	7.83e-12	4.2e-07
Psmc5	-0.480659	0.618376	0.524	0.721	1.83e-07	0.00983405
Ldha	-0.476948	0.620675	0.918	0.937	5.43e-08	0.00291876
Pkm	-0.462392	0.629776	0.994	1	6.65e-17	3.57e-12
Amer2	-0.453231	0.635572	0.835	0.901	5.83e-08	0.00313322
Eif3j2	-0.446187	0.640064	0.024	0.225	3.63e-08	0.00195084
Hmgn3	-0.438217	0.645186	0.876	0.982	7.3e-08	0.00392331
Glrx3	-0.437554	0.645614	0.688	0.856	2.45e-07	0.0131691
Cdc42	-0.437403	0.645711	0.741	0.901	6.69e-08	0.00359307
Hspa8	-0.425286	0.653583	0.988	0.982	2.38e-08	0.00127873
Aplp2	-0.425105	0.653701	0.524	0.739	3.31e-08	0.00177982
Basp1	-0.422875	0.65516	0.847	0.892	2.65e-08	0.00142333
Calm1	-0.419803	0.657176	0.959	0.982	1.12e-09	6.03e-05
Eif4a1	-0.348784	0.705545	1	0.991	1.72e-09	9.22e-05
Hnrnpa2b1	-0.346993	0.70681	0.971	0.964	8.69e-08	0.00466972
Fscn1	-0.339155	0.712372	0.753	0.874	8.95e-07	0.0480597
Hnrnpk	-0.337262	0.713722	0.959	0.991	1.69e-09	9.09e-05
Ckb	-0.33	0.718924	0.988	1	4.45e-08	0.00238811
Tmsb10	-0.31292	0.731309	1	1	2.04e-09	0.000109473
Stmn1	-0.308251	0.734731	1	1	4.04e-10	2.17e-05
Tubb5	-0.300023	0.740801	1	1	4.77e-09	0.000256091
Malat1	-0.250482	0.778426	1	1	3.64e-07	0.0195428
Fau	0.270453	1.31056	1	0.973	1.73e-07	0.00931022
Eef1a1	0.375158	1.45522	1	1	9.12e-21	4.9e-16
Cox7a2l	0.401914	1.49468	0.882	0.73	8.33e-07	0.0447558
Srsf5	0.406985	1.50228	0.929	0.703	1.37e-08	0.000733989
Nlk	0.431716	1.5399	0.865	0.559	6.27e-07	0.0336919
Wdr89	0.45532	1.57668	0.7	0.351	2.66e-07	0.0142898
Prpf4b	0.460051	1.58415	0.529	0.198	8.7e-07	0.0467399
Pfn1	0.493949	1.63877	0.876	0.622	2.15e-08	0.00115708
Prrc2c	0.503141	1.65391	0.694	0.369	1.52e-07	0.00816721
Gnb2l1	0.50719	1.66062	0.941	0.847	4.44e-13	2.39e-08
Hist1h2ap	0.511656	1.66805	0.506	0.153	6.41e-08	0.00344354
Eef1b2	0.512819	1.66999	0.912	0.712	1.07e-09	5.73e-05
Sox11	0.512841	1.67003	0.888	0.658	9.71e-09	0.000521764
Tug1	0.51985	1.68178	0.406	0.09	4.12e-08	0.00221447
Dpysl2	0.52554	1.69137	0.753	0.459	3.3e-07	0.0177282
Ptprf	0.540737	1.71727	0.471	0.144	7.24e-08	0.00388935
Zfas1	0.550069	1.73337	0.694	0.405	2.08e-07	0.0111727
Tpt1	0.555497	1.74281	0.994	0.973	1.14e-20	6.1e-16
Efna5	0.558411	1.74789	0.459	0.144	2.36e-07	0.0126712
Hes5	0.729561	2.07417	0.371	0.09	3.34e-07	0.0179511
Insm1	0.794779	2.21395	0.647	0.252	4.23e-11	2.27e-06
Sfrp2	0.852858	2.34634	0.729	0.351	6.23e-11	3.35e-06

## Sheet: E13.5 C9 DEGs
Supplementary Data 6-10. E13.5 DEGs in C9 (55 genes)
gene	avg_logFC	FC (MT/WT)	pct.1	pct.2	p_val	p_val_adj
Atoh7	-1.62619	0.196677	0.036	0.426	2.04e-18	1.09e-13
Ubc	-0.7081	0.492579	0.311	0.495	4.22e-08	0.00226761
Jund	-0.671965	0.510704	0.904	0.95	7.35e-20	3.95e-15
Ubb	-0.641839	0.526323	0.994	0.995	4.1e-31	2.2e-26
Dpysl3	-0.549431	0.577278	0.91	0.921	2.62e-12	1.41e-07
Sox4	-0.548865	0.577605	0.91	0.95	3.14e-10	1.69e-05
Malat1	-0.377149	0.685814	1	1	1.74e-24	9.35e-20
Hmgn2	-0.325923	0.721861	0.904	0.916	5.79e-07	0.0311129
Oaz1	-0.302593	0.7389	0.976	0.985	4.21e-07	0.0226384
Filip1	0.273855	1.31502	0.144	0.01	7.28e-07	0.0390908
Fau	0.29335	1.34091	0.982	0.95	4.28e-09	0.000229966
Osbpl8	0.301191	1.35147	0.251	0.059	6.83e-07	0.0367082
Hnrnpa1	0.319478	1.37641	0.982	0.861	2.28e-07	0.0122586
Spaca6	0.335849	1.39913	0.174	0.02	3.55e-07	0.0190453
Xpo1	0.338459	1.40278	0.269	0.059	9.5e-08	0.00510384
Snrnp200	0.343424	1.40977	0.246	0.054	5.16e-07	0.0277051
Bscl2	0.34443	1.41119	0.257	0.05	6.69e-08	0.00359105
Clk1	0.345092	1.41212	0.731	0.332	1.18e-07	0.00634326
C1ql1	0.348417	1.41682	0.246	0.054	4.03e-07	0.0216682
Actg1	0.349252	1.41801	0.988	0.936	1.18e-09	6.34e-05
Atf4	0.357735	1.43009	0.749	0.386	1.38e-07	0.00739862
Npm1	0.358342	1.43095	0.97	0.837	1.32e-09	7.09e-05
Tmem14c	0.358977	1.43186	0.389	0.139	8.16e-07	0.0438164
Hist1h2ap	0.361937	1.43611	0.539	0.178	3.55e-10	1.91e-05
Atp5l	0.368291	1.44526	0.677	0.356	8.88e-07	0.0477227
Zfp36l2	0.368718	1.44588	0.527	0.208	5.65e-08	0.00303716
Golt1b	0.376151	1.45667	0.246	0.035	4.58e-09	0.000245986
Tug1	0.377298	1.45834	0.257	0.059	2.85e-07	0.0152832
Snhg5	0.380543	1.46308	0.479	0.153	9.29e-09	0.00049901
Hspb11	0.38774	1.47365	0.353	0.109	1.17e-07	0.00630715
H3f3a	0.393933	1.4828	1	0.946	3.66e-14	1.96e-09
Ncl	0.396367	1.48641	0.952	0.693	9.39e-09	0.000504234
Hnrnpa0	0.396671	1.48687	0.545	0.233	2.87e-07	0.0154299
Crebrf	0.412786	1.51102	0.281	0.059	2.65e-08	0.00142212
Srsf3	0.412852	1.51112	0.868	0.55	4.07e-09	0.00021852
Id1	0.422733	1.52613	0.335	0.089	3.68e-08	0.00197857
Snhg12	0.434527	1.54423	0.275	0.069	3.92e-07	0.0210492
Hsp90ab1	0.44882	1.56646	0.994	0.96	5.78e-20	3.11e-15
Hnrnph1	0.465289	1.59248	0.623	0.282	1.13e-08	0.000605844
Dpysl2	0.466498	1.5944	0.539	0.243	8.23e-08	0.00442334
Eef1a1	0.468178	1.59708	1	1	2.56e-32	1.38e-27
Id3	0.473344	1.60535	0.419	0.144	5.52e-08	0.00296409
Nlk	0.474371	1.607	0.695	0.376	1.07e-07	0.00575319
Lcorl	0.476748	1.61083	0.635	0.292	2.12e-08	0.00114032
Pfn1	0.484945	1.62409	0.772	0.401	1.57e-09	8.44e-05
Eef1b2	0.494065	1.63897	0.784	0.436	3e-09	0.000161391
Snhg1	0.497947	1.64534	0.563	0.203	1.89e-10	1.01e-05
Nrxn3	0.509119	1.66382	0.275	0.054	1.11e-08	0.000597908
Prrc2c	0.59737	1.81733	0.653	0.248	2.96e-12	1.59e-07
Tpt1	0.604642	1.8306	0.994	0.861	1.69e-22	9.07e-18
Vim	0.609461	1.83944	0.659	0.257	4.69e-12	2.52e-07
Gnb2l1	0.646204	1.90828	0.952	0.649	7.95e-18	4.27e-13
Sfrp2	0.659002	1.93286	0.731	0.327	4.14e-11	2.22e-06
Stmn4	0.691451	1.99661	0.281	0.059	9.42e-09	0.000506217
Insm1	0.791991	2.20779	0.689	0.238	1.19e-16	6.4e-12

[truncated: 1 more sheets: E13.5 C10 DEGs]
