# Supplementary material for: Single cell transcriptomics reveals lineage trajectory of retinal ganglion cells in wild-type and Atoh7-null retinas
Source: Nat Commun. 2021 Mar 5;12:1465. doi: 10.1038/s41467-021-21704-4 (PMC7935890; doi:10.1038/s41467-021-21704-4)
Supplement: Supplementary file 9 — Supplementary Data 7 [file 41467_2021_21704_MOESM9_ESM.xlsx]

## Sheet: Sheet1
Supplementary Data 7. Gene Ontology analysis of E13.5 DEGs in naïve RPCs, transitional RPCs, and RGCs
Top five relevant GO terms	Count	%	PValue	Genes	List Total	Fold Enrichment
Downregulated in naïve RPCs
GO:0006457~protein folding	21	7.66423	3.18681e-15	TMX1, HSP90AA1, PDIA3, FKBP4, PDIA6, CCT6A, PDIA4, CCT3, CCT7, CCT5, HSP90B1, PPIA, PPID, CCT8, DNAJA1, TUBB5, HSPD1, AHSA1, TUBA1B, HSPA8, HSPA9	267	11.1108
GO:0006397~mRNA processing	19	6.93431	1.44229e-06	SNRPA1, ALYREF, DDX39B, HNRNPA2B1, DDX1, SF3A2, SF3B4, PRPF19, DDX39, EIF4A3, HNRNPM, HNRNPK, HNRNPF, SNRPA, PRKACA, SNRNP40, TSEN15, PUF60, HSPA8	267	3.99607
GO:0051301~cell division	19	6.93431	1.1592e-05	GNAI2, ANAPC5, LIG1, HAUS1, CDK6, ANAPC11, CDC16, PPP1CC, ARL3, CCNB1, SPC24, CCND1, TIMELESS, CCND2, PLK1, NSMCE2, NUP37, NUP43, CCNA2	267	3.44047
GO:0008380~RNA splicing	15	5.47445	1.41507e-05	SNRPA1, ALYREF, HNRNPA2B1, DDX39B, SF3B4, PRPF19, DDX39, HNRNPM, EIF4A3, HNRNPK, HNRNPF, SNRPA, SNRNP40, PUF60, HSPA8	267	4.21511
GO:0007049~cell cycle	24	8.75912	4.14303e-05	ERH, GNAI2, ANAPC5, LIG1, HAUS1, CDK6, ANAPC11, CDC16, PPP1CC, MCM3, ARL3, CCNB1, SPC24, CCND1, MCM7, TIMELESS, CCND2, PLK1, CDK2AP1, NSMCE2, NUP37, H2AFX, NUP43, CCNA2	267	2.64715
Upregulated in naïve RPCs
GO:0045944~positive regulation of transcription from RNA polymerase II promoter	16	16.8421	6.38191e-05	SOX11, VSX2, FZD5, NRIP1, PLAGL1, FOS, PFN1, DDX17, JUN, CDON, POU2F2, PBX1, PARP1, TCF12, NR2F1, CYR61	87	3.34214
GO:0007399~nervous system development	10	10.5263	7.56289e-05	INSM1, FOS, NES, SOX11, EFNB2, FZD3, EFNA5, DPYSL2, TCF12, NR2F1	87	5.51297
GO:0006355~regulation of transcription, DNA-templated	23	24.2105	0.000788293	INSM1, KHDRBS3, HP1BP3, SOX11, CBX3, VSX2, NRIP1, FOS, SRSF5, DDX17, CSNK2A1, ZFP146, BTG2, SUPT16, BAZ1B, CGGBP1, JUN, POU2F2, CSDE1, PBX1, PARP1, TCF12, NR2F1	87	2.09754
GO:0030154~cell differentiation	12	12.6316	0.0011479	INSM1, SOX11, TENM3, EFNB2, TPT1, PRRC2A, EFNA5, PBX1, DPYSL2, FZD5, TCF12, LGR4	87	3.19752
GO:0006351~transcription, DNA-templated	20	21.0526	0.00117434	INSM1, KHDRBS3, SOX11, MYEF2, CBX3, VSX2, NRIP1, SRSF5, DDX17, CSNK2A1, BAZ1B, BTG2, SUPT16, CGGBP1, JUN, POU2F2, PBX1, PARP1, TCF12, NR2F1	87	2.20519
Downregulated in transitional RPCs
GO:0006457~protein folding	17	10.625	1.29102e-14	HSP90AA1, FKBP4, FKBP3, PDIA6, CCT6A, CCT3, CCT7, CCT5, CCT4, CCT8, DNAJA1, TUBB5, HSPD1, TUBA1B, AHSA1, HSPA8, HSPA9	154	15.5943
GO:0008380~RNA splicing	14	8.75	1.39295e-07	ALYREF, HNRNPA2B1, DDX39B, DDX5, PRPF19, HNRNPA3, DDX39, HNRNPM, EIF4A3, HNRNPK, C1QBP, HNRNPF, PUF60, HSPA8	154	6.82082
GO:0006397~mRNA processing	14	8.75	3.64496e-06	ALYREF, HNRNPA2B1, DDX39B, DDX5, PRPF19, HNRNPA3, DDX39, HNRNPM, EIF4A3, HNRNPK, C1QBP, HNRNPF, PUF60, HSPA8	154	5.10503
GO:0007017~microtubule-based process	6	3.75	2.38101e-05	DYNLL1, TUBB5, TUBB6, TUBA1A, TUBA1B, TUBB3	154	17.1828
GO:0098609~cell-cell adhesion	10	6.25	3.37075e-05	BZW1, LDHA, PSMB6, CNN3, EIF5, FSCN1, PRDX1, AHSA1, PUF60, ENO1	154	6.21246
Upregulated in transitional RPCs
GO:0006351~transcription, DNA-templated	27	26.2136	1.49905e-06	LCORL, ONECUT2, CBX3, MYEF2, MYBL1, CHD9, CSNK2A1, CGGBP1, POU2F2, AGO1, TFDP2, TCF4, KDM5A, CHD4, EGR1, INSM1, KHDRBS3, NLK, SOX11, PURB, FOXN4, SRSF5, NOTCH1, ZFP280D, ASH1L, EBF1, NEUROD1	93	2.78494
GO:0006355~regulation of transcription, DNA-templated	29	28.1553	5.13068e-06	LCORL, HP1BP3, ONECUT2, CBX3, MYBL1, CHD9, CSNK2A1, CGGBP1, POU2F2, CSDE1, AGO1, TFDP2, KDM5A, TCF4, CHD4, INSM1, EGR1, KHDRBS3, SOX11, NLK, PURB, FOXN4, SRSF5, NOTCH1, ZFP146, ZFP280D, ASH1L, EBF1, NEUROD1	93	2.4741
GO:0045944~positive regulation of transcription from RNA polymerase II promoter	16	15.534	0.000141037	EGR1, SOX11, ONECUT2, MYBL1, PHIP, PLAGL1, PFN1, NOTCH1, SFRP2, ASH1L, EBF1, POU2F2, AGO1, NEUROD1, TCF4, PIK3R1	93	3.12651
GO:0033120~positive regulation of RNA splicing	3	2.91262	0.00223931	KHDRBS3, SRSF5, PIK3R1	93	41.6636
GO:0007399~nervous system development	8	7.76699	0.00311021	INSM1, SOX11, EFNB2, NEUROD1, EFNA5, DPYSL2, TCF4, FOXN4	93	4.12584
Downregulated in RGCs
GO:0007399~nervous system development	39	0.043082	9.51559e-11	NRP1, SCN3B, ITM2B, NRN1, PLPPR1, BZW2, AKT1, CDC42, GPM6A, SMARCD3, CRMP1, SMARCB1, ATXN10, ACTL6B, POU4F1, NDRG2, ATOH7, OLFM1, CHRNA3, ISLR2, INA, BARHL2, MAP1B, DPYSL3, ELAVL3, GAL, MYT1L, TBCB, NME1, DOK5, NAV2, GSK3B, CHN1, CAMK1, STMN1, NGFR, DBN1, GAP43, SMARCA4	550	3.401
GO:0007411~axon guidance	17	0.0187793	1.23666e-05	ABLIM1, KLF7, CDK5R1, NRP1, EFNA2, NFASC, EVL, CRMP1, MEG3, CNTN2, POU4F2, NGFR, APBB2, APBB1, GAP43, TUBB3, FEZ1	550	3.75099
GO:0098609~cell-cell adhesion	19	0.0209887	1.90685e-05	ALDOA, DBNL, LDHA, YWHAZ, VAPA, CNN3, FSCN1, YWHAB, KLC2, TXNDC9, PRDX1, BZW2, BZW1, PSMB6, LRRC59, IDH1, PUF60, TES, ENO1	550	3.30503
GO:0001764~neuron migration	13	0.0143607	0.000395262	CDK5R1, NRP1, HSP90AA1, TUBB2B, NDN, BARHL2, SPOCK1, YWHAE, GPM6A, MAPT, CNTN2, APBB2, APBB1	550	3.44672
GO:0007409~axonogenesis	12	0.013256	0.000407573	KLF7, SNAP91, NDN, MAPT, GSK3B, PITPNA, UCHL1, MAP1B, CNTN2, POU4F2, STMN1, NRN1	550	3.68707
Upregulated in RGCs
GO:0007399~nervous system development	29	10.3943	5.45817e-13	DPF3, ERBB4, SLC7A5, ADCYAP1, GPM6A, SRRM4, LHX2, TCF4, INSM1, NES, TNIK, BHLHE22, CHAC1, EFNB2, NLGN1, DLL3, NEUROG2, DLL1, FZD3, HES6, SLIT2, PRDM8, EPHA5, FEZF2, HES5, NEUROD1, EFNA5, TCF12, UNCX	253	5.49772
GO:0006351~transcription, DNA-templated	64	22.9391	2.59105e-11	PAX6, CBX3, ZEB2, PNN, FUBP1, EPC1, CSNK2A1, MYB, KDM5A, EGR1, HES6, TOX3, PROX1, FOXN3, DDIT3, PRDM8, CCND1, HIF1A, BTG2, HES5, JUN, ASH1L, UNCX, DPF3, TSHZ2, NACA, ERBB4, ONECUT1, ONECUT3, SOX2, ONECUT2, SOX4, MYEF2, MYBL1, SOX9, LHX2, TFDP2, KDM3B, TCF4, MN1, HNRNPAB, INSM1, BHLHE22, TBX3, NLK, NEUROG2, CREB5, TEAD2, DACH1, VSX2, HNRNPDL, FEZF2, ATF4, NOTCH1, SRSF5, ATF3, ID2, ID1, SFPQ, HOPX,…	253	2.42658
GO:0008284~positive regulation of cell proliferation	26	9.319	1.73917e-07	ERBB4, ST8SIA1, SOX4, SOX9, ADCYAP1, PHIP, CSNK2A1, NPM1, INSM1, TBX3, ANP32B, TGFBR1, EFNB2, DLL1, VSX2, CDK4, PROX1, KDR, CCND1, NOTCH1, HIF1A, ATF3, ID2, HES5, SFRP2, JUN	253	3.42847
GO:0045665~negative regulation of neuron differentiation	9	3.22581	1.06023e-05	FEZF2, NOTCH1, HES5, ID2, SOX2, GDF11, PAX6, DLL1, JAG1	253	8.46359
GO:0007219~Notch signaling pathway	10	3.58423	6.44982e-05	NOTCH1, HES5, ONECUT1, CHAC1, DLL3, DLL1, MAML3, JAG1, SOX9, UBA52	253	5.71763
