# Supplementary material for: Single cell transcriptomics reveals lineage trajectory of retinal ganglion cells in wild-type and Atoh7-null retinas
Source: Nat Commun. 2021 Mar 5;12:1465. doi: 10.1038/s41467-021-21704-4 (PMC7935890; doi:10.1038/s41467-021-21704-4)
Supplement: Supplementary file 10 — Supplementary Data 8 [file 41467_2021_21704_MOESM10_ESM.xlsx]

## Sheet: tree-cluster-numbers
Supplementary Data 8. Groups of E14.5 C5/6 DEGs and enriched genes by K-means clustering
gene	group
Hsp90ab1	1a
Lrp1b	1a
Mfap4	1a
Chrna4	1a
Ctsf	1a
Tmem178	1a
Gamt	1a
Smarce1	1a
Cyb5r4	1a
Map2k2	1a
Midn	1a
Fjx1	1a
Chmp5	1a
Ppdpf	1a
Tbpl1	1a
Lag3	1a
Trim9	1a
Hspa5	1a
Lsp1	1a
Pard3	1a
Atp6v0e	1a
Cnot7	1a
Phf21b	1a
Btbd17	1a
Prdx6	1a
Mfap2	1a
Tspan15	1a
Tle4	1a
Miat	1a
Tspan9	1a
Sp8	1a
Serinc2	1a
Yif1a	1a
Pkm	1a
Apex1	1a
Dcc	1a
Dlx1	1a
Hey1	1a
Polr2l	1a
Ube2n	1a
Atp5k	1a
Pop4	1a
Cops6	1a
H2afy2	1a
Ubb	1a
Slc39a6	1a
Ndufa9	1a
Ndufb6	1a
Ccdc124	1a
Mir703	1a
Nmt1	1a
Uqcrc2	1a
Psmb6	1a
Nr2f6	1a
Cops3	1a
Igfbp2	1a
Eno1	1a
Dlx2	1a
Ptn	1a
Spcs2	1a
Msmo1	1a
Ap1m1	1a
Higd1a	1a
Ghitm	1a
Gal	1a
Shb	1a
Eif5a	1a
Adrm1	1a
Eya2	1a
Drg1	1a
Chchd2	1a
Igfbp5	1a
Gtf3c6	1a
Ppp1r14b	1a
Acsl6	1a
Pigx	1a
Selm	1a
Mrpl39	1a
Psmd6	1a
Cops5	1a
Chmp4b	1a
Prmt1	1a
Eif4a1	1a
Ubc	1a
Tsg101	1a
Mtx2	1a
Pdia6	1a
Msantd4	1a
Dnajb6	1a
Ccnjl	1a
Mdh2	1a
Arf5	1a
Calm1	1a
Lsm14b	1a
Ap3s1	1a
Hsbp1	1a
Ctxn1	1a
Eef1e1	1a
Dnaja1	1a
Dpp3	1a
Sec23a	1a
Peli1	1a
Cript	1a
Ndufa8	1a
Atp5f1	1a
Fam96b	1a
Smarcb1	1a
Psmb5	1a
Carhsp1	1a
Pdia3	1a
Vps35	1a
Psmc5	1a
Jkamp	1a
Nkain4	1a
Pcbp4	1a
Snx6	1a
Ahsa2	1a
Dbn1	1a
Tshz1	1a
Numbl	1a
Dbnl	1a
Hipk2	1a
Tpd52	1a
Cadm1	1a
Gad2	1a
Pou4f2	1a
Txndc9	1a
Cttn	1a
Ankrd13a	1a
Prdx2	1a
Nt5c	1a
Cd151	1a
Chrna3	1a
Mrpl34	1a
Atl1	1a
Cox6a1	1a
Fam32a	1a
Prr13	1a
Atat1	1a
Smad2	1a
Dner	1a
Ube2b	1a
Lmo1	1a
Akt1	1a
Ptpn1	1a
Trappc4	1a
Spg21	1a
Oaz2	1a
Arpc4	1a
Tubb3	1a
Coro1c	1b
Acd	1b
Mea1	1b
Six3	1b
Dram2	1b
Tmem176b	1b
Cyp51	1b
Psme2	1b
Barhl2	1b
Traf4	1b
Srrm3	1b
Trim35	1b
Ldhb	1b
Coro2b	1b
Elavl2	1b
Ccdc28b	1b
Npdc1	1b
Ppp1r17	1b
Gabarap	1b
Csnk1e	1b
Dpysl4	1b
Trappc2l	1b
Pink1	1b
Ttll1	1b
Fam78b	1b
Smpd3	1b
Acly	1b
Narf	1b
Map1b	1b
Tmem59	1b
Tmcc1	1b
Tprgl	1b
Dnpep	1b
Atp6v1e1	1b
Kctd13	1b
Tmem50a	1b
Arpc3	1b
Tkt	1b
Pdxp	1b
Tle1	1b
Atp9a	1b
Ndufb2	1b
Gpx4	1b
Aldoa	1b
Tubb5	1b
St3gal5	1b
Trappc6b	1b
Gpi1	1b
Phyhipl	1b
Dhcr24	1b
Idi1	1b
Smarcd3	1b
Hpcal1	1b
Fdps	1b
Fdft1	1b
Nme1	1b
Arhgdia	1b
Irx2	1b
Capns1	1b
Igfbpl1	1b
Isl1	1b
Nt5c3	1b
Jund	1b
Ube2g1	1b
Mtch1	1b
Gdpd5	1b
Tmem65	1b
Ptp4a3	1b
Fsd1	1b
Dad1	1b
Itm2b	1b
Cers4	1b
Vps41	1b
Arl6ip5	1b
Scamp1	1b
Taok3	1b
Acat1	1b
Samd10	1b
Tes	1b
Jup	1b
Nfasc	1b
Stk25	1b
Tbcb	1b
Tmsb10	1b
Slc25a4	1b
Hmgcs1	1b
Snca	1b
Cacnb3	1b
Sepw1	1b
Ndn	1b
Nnat	1b
Sh3bgrl3	1b
Nfu1	1b
Galnt14	1b
Ntrk1	1b
Th	1b
Mvd	1b
Atp6v1d	1b
Zc2hc1a	1b
Idh1	1b
Selk	1b
Vat1	1b
Prkar1a	1b
Slc18a2	1b
Cfl1	1b
Basp1	1b
Tuba1a	1b
Taf13	1b
Fam171a2	1b
Vps28	1b
Leprot	1b
Gnb2	1b
Ap1ar	1b
Grb2	1b
Nol4l	1b
Ap2b1	1b
Txndc17	1b
Snn	1b
Dynlrb1	1b
Ptms	1b
Atxn7l3b	1b
Pitpnc1	1b
Camk1	1b
Tecr	1b
Atp1b1	1b
Pou3f1	1b
Spock1	1b
Eid1	1b
Atp6v0d1	1b
Gnb4	1b
Edil3	1b
Prmt2	1b
Hsdl2	1b
Map1lc3b	1b
Slc29a4	1b
Pfn2	1b
Ube2d1	1b
Clmp	1b
Atp6v1g1	1b
Mien1	1b
Tpm1	1b
Guk1	1b
Kif1a	1b
Tspan17	1b
Napb	1b
Tmem120a	1b
Ifngr2	1b
Gstm7	1b
Iglon5	1b
Palm	1b
Nova2	1b
Tln1	1b
Gng2	1b
Map2	1b
Arpc1a	1b
Agpat4	1b
Dstn	1b
Dctn3	1b
Fblim1	1b
Vps29	1b
Coro1a	1b
Tm2d1	1b
Zfhx2	1b
Tmem184c	1b
Panx1	1b
Trim2	1b
Mab21l2	1b
Atox1	1b
Mycn	1b
Ap2s1	1b
Znrf1	1b
Cab39	1b
Tax1bp3	1b
Sptbn1	1b
Mycbp2	1b
Gnaq	1b
Ctnnd2	1b
Pgm2l1	1b
Fasn	1b
Uap1	1b
Prkaca	1b
Zwint	1b
Elovl6	1b
Lin7a	1b
Sox12	1b
Xpo6	1b
Hacd1	1b
Ncoa7	1b
Cnst	1b
Stx12	1b
Stard3nl	1b
Snap25	1b
Cyfip2	1b
Phactr3	1b
Actl6b	1b
Prkcb	1b
2510009E07Rik	1b
Celf5	1b
Nkain3	1b
Prkce	1b
Adam10	1b
Nedd4l	1b
Cd47	1b
Mapre3	1b
Kcnk10	1b
Crabp1	1b
Elmo1	1b
Slc17a6	1b
Nell2	1b
Syt13	1b
Synm	1b
Tppp3	1b
Mapt	1b
Ntm	1b
Syt4	1b
Nap1l5	1b
Sult4a1	1b
Smim18	1b
Akap6	1b
Dnm3	1b
Dscam	1b
Frmd3	1b
S100a10	1b
Nrp1	1b
Eef1a2	1b
Meg3	1b
Nrn1	1b
C1qtnf4	1b
Hcfc1r1	1b
Nyap1	1b
Prkcz	1b
Tram1l1	1b
Ppp1r1a	1b
Ttll7	1b
Limk2	1b
Tsc22d1	1b
Vav3	1b
Gsk3b	1b
Vamp2	1b
Thra	1b
Csdc2	1b
Aplp1	1b
Tubb2b	1b
Dctn1	1b
Ngfr	1b
Gng3	1b
Mllt11	1b
Snrpn	1b
Cpe	1b
Stx7	1b
Nsg1	1b
Scn3a	1b
Nefm	1b
Mapk10	1b
Pmvk	1b
Cdk5r1	1b
Chn1	1b
Cacna1b	1b
Klc1	1b
Sybu	1b
Map6	1b
Tbx5	1b
Pfkp	1b
Cnr1	1b
Prkar2b	1b
Mesdc1	1b
Ccser2	1b
Fam57b	1b
Sobp	1b
Ccl27a	1b
Vdac1	1b
Tspan13	1b
Crip1	1b
Ebf3	1b
Gap43	1b
Cd200	1b
Gsn	1b
Myt1l	1b
Ppp2r2c	1b
Fam63b	1b
Tubb4a	1b
Cnih2	1b
Stmn3	1b
Tubb2a	1b
Dusp26	1b
Myl6	1b
Fam219a	1b
Cend1	1b
Nsg2	1b
Prkar1b	1b
Arhgdig	1b
Esyt1	1b
Dpf1	1b
Asap1	1b
Gabbr1	1b
Chst1	1b
Peli2	1b
Map4	1b
Ina	1b
Nav2	1b
Cadps	1b
Vash2	1b
Trim67	1b
Hecw1	1b
Fry	1b
Tmod2	1b
Ndrg4	1b
Syngr3	1b
Pou4f1	1b
Ttc28	1b
Gnao1	1b
Snap91	1b
Xpr1	1b
Ttc9b	1b
Cdk5	1b
Sfxn3	1b
B3galnt1	1b
Crnde	1b
Dtnbp1	1b
Tusc3	1b
Sh3gl3	1b
Crip2	1b
Hras	1b
Cxxc4	1b
Acat2	1b
Syt16	1b
Mgat4b	1b
Eif4a2	1b
Zfhx3	1b
Fkbp1b	1b
Sst	1b
Gde1	1b
Anxa5	1b
Cntnap2	1b
Sh3gl2	1b
Synpo	1b
Sv2a	1b
Sdk1	1b
Fam20c	1b
Gpr37	1b
Parvb	1b
Ablim1	1b
Ppp1r1c	1b
Fxyd7	1b
Vstm2l	1b
Irx5	1b
Calb2	1b
Irx3	1b
Fgf12	1b
Tac1	1b
Ppp2r2b	1b
Mtus2	1b
Ly6h	1b
Mstn	1b
Sncg	1b
Klhl1	1b
Pid1	1b
Cda	1b
Lhfp	1b
Ddah1	1b
Clec2l	1b
Lmo2	1b
Irx4	1b
Pnoc	1b
Tpgs2	1b
Khdrbs2	1b
Ndrg2	1b
Epb41l3	1b
Stk39	1b
Mmd	1b
Mgst3	1b
Srgap1	1b
Apbb2	1b
Olfm2	1b
Islr2	1b
Scn9a	1b
Golga7b	1b
Akap7	1b
Gpr153	1b
Tub	1b
Fstl4	1b
Ndfip2	1b
Syt5	1b
Snhg11	1b
Scn3b	1b
Nefl	1b
Dok5	1b
Cystm1	1b
Evl	1b
Peg13	1b
Arl8a	1b
Txnrd3	1b
Uchl1	1b
Pou6f2	1b
2900055J20Rik	1b
Ankrd46	1b
Mpc2	1b
Ywhaz	1b
Aida	1b
Whrn	1b
Tmtc4	1b
Smdt1	1b
Cox6b1	1b
Tbca	1b
Pou2f2	1b
Atp5g1	1b
Cyb5a	1b
Hdac2	1b
Mlf2	1b
Ehd1	1b
Tbc1d16	1b
Mapre2	1b
Dpysl3	1b
Sh3bp5	1b
Arpc5	1b
Arf4	1b
Gnaz	1b
Grip1	1b
Nipa1	1b
Apbb1	1b
Pcbp3	1b
Kif3a	1b
Stmn1	1b
Myl12b	1b
Acot7	1b
Calm3	1b
Ndufb8	1b
Cox5a	1b
Snap47	1b
Ap2m1	1b
Fkbp1a	1b
Mpc1	1b
Klc2	1b
Atpif1	1b
Serf1	1b
Ndufa4	1b
Tmem256	1b
Pdcl3	1b
Nae1	1b
Uchl3	1b
Ywhah	1b
Gnas	1b
Ndufa5	1b
Vdac3	1b
Dynlt1a	1b
Vapa	1b
Calm2	1b
Atp5o	1b
Kras	1b
Elob	1b
Actr1a	1b
Mvk	1b
Ap1s1	1b
Bag1	1b
G3bp2	1b
Atp5g3	1b
Aacs	1b
Ywhae	1b
Wsb2	1b
Ywhaq	1b
Sqle	1b
Actr3	1b
Ppp2r1a	1b
Bzw2	1b
Atxn10	1b
Arpc2	1b
Arl3	1b
Ctbp1	1b
Smarca4	1b
Dync1i2	1b
Ssbp3	1b
Cap1	1b
Efna2	1b
Psma7	1b
Fscn1	1b
Ppm1a	1b
Cnn3	1b
Ppp2ca	1b
Ube2m	1b
Psmd14	1b
Pitpna	1b
Marcksl1	1b
Ciapin1	1b
Pfdn4	1b
Usmg5	1b
Gabarapl2	2
Bpgm	2
Sox11	2
Clvs1	2
Prnp	2
Kdm5b	2
Chmp1b	2
Gramd1a	2
Akirin2	2
Cyth2	2
Ddah2	2
Clasp2	2
Mtss1	2
Dst	2
Arhgap33	2
Kif21a	2
Cmpk1	2
Zfp428	2
Epb41l4a	2
Dazap1	2
Mapk8	2
Eri3	2
Mapre1	2
Ndufa11	2
Klhdc8a	2
Fyn	2
Gdpd1	2
Clcn4	2
Gria2	2
Umad1	2
Tmem163	2
Cirbp	2
Brwd1	2
Fnbp1l	2
Casp3	2
Sptbn2	2
Pkia	2
Afap1	2
Gprin1	2
Cep170	2
Tmem57	2
Clic1	2
Pcsk2	2
Unc5c	2
Glipr2	2
Bbc3	2
Dusp8	2
Gpm6a	2
Syt11	2
Tspyl4	2
Sema3a	2
Asxl3	2
Kif5c	2
Kif5a	2
Sptan1	2
Syt1	2
Ank3	2
Celf4	2
Stmn4	2
Tmem169	2
Shc2	2
Cmas	2
Lbh	2
Arl4c	2
Add2	2
Kif1b	2
Gabarapl1	2
Tenm4	2
Scrt1	2
Scrt2	2
Ncan	2
Tspyl1	2
Hist3h2ba	2
Ttc3	2
Dpysl5	2
Cnrip1	2
Apc2	2
Hspa12a	2
Nbea	2
Pafah1b2	2
Tmem9b	2
Camk2n1	2
Soga3	2
Zfhx4	2
Fbrsl1	2
Fis1	2
Akr1a1	2
Tacc2	2
Shd	2
Cotl1	2
Apba2	2
App	2
Ncs1	2
Chmp2a	2
Myt1	2
Saraf	2
Celf3	2
Elavl3	2
Dctn2	2
Actr2	2
Tcaf1	2
Mapk8ip2	2
Jakmip2	2
Trp53i11	2
Samd14	2
Ftl1	2
Atp6v1b2	2
Cited2	2
Smim14	2
Parp6	2
Cd24a	2
Dlgap4	2
Cbr1	2
Lrp11	2
Chga	2
Fabp5	2
Ubxn6	2
Ccni	2
Actb	2
Dda1	2
Trim13	2
Pafah1b3	2
Cmip	2
Ywhab	2
Cdc42	2
Camkk2	2
Tmeff1	2
Ap3b2	2
Stmn2	2
Tagln3	2
Agrn	2
Ywhag	2
Dbndd1	2
Sh3yl1	2
Nipsnap3b	2
Cntn2	2
Podxl2	2
Kifap3	2
Sema6c	2
Klf7	2
Elavl4	2
Ebf1	2
Mapk8ip1	2
Actg1	2
Crmp1	2
Ankrd12	2
Sbk1	2
Gdap1l1	2
Meis3	2
Them4	2
Ptprd	2
Malat1	2
Vopp1	2
Nrxn2	2
Pcbd1	2
Tcf25	2
Pak7	2
Atcay	2
Ggt7	2
Plppr3	2
Hist3h2a	2
Tmem63b	2
Atp6v0b	2
Pak1	2
Thsd7b	2
Pde1b	2
Chst8	2
Ubash3b	2
Fam171b	2
Ctnna2	2
Atp2b1	2
Sdcbp	2
Hmgcr	2
Grina	2
Ppp2r5b	2
Kif3c	2
Apc	2
Fam163a	2
Lingo1	2
Zbtb20	2
Serp2	2
Nagk	2
Igsf9b	2
Nhlh2	2
Kidins220	2
Dclk1	2
Scg3	2
Tenm2	2
Brinp2	2
Map1lc3a	2
Ncald	2
Nacad	2
Nrxn1	2
Fez1	2
Mturn	2
Nrep	2
Ube3a	2
Dpysl2	2
Fam69b	2
Acap3	2
Tspan5	2
Pcdh9	2
Amn1	2
Dynll2	2
Serinc1	2
Fam220a	2
BC031181	2
Mkrn1	2
Sox4	2
H13	2
Scg5	2
Dync1li1	2
Leprotl1	2
Kdm6b	2
Polb	2
Zfand5	2
Spsb4	2
Cadm4	2
Tmem2	2
Car2	2
Bax	2
Pax6	2
Cd63	2
Plk3	2
Nradd	2
Snapc3	2
Ddit4	2
Epha5	3a
Dpf3	3a
Onecut2	3a
Ostf1	3a
Gdf11	3a
Nlk	3a
Kctd8	3a
Sag	3a
Auts2	3a
Usp22	3a
Adcyap1	3a
Samd11	3a
Insc	3a
Tshz2	3a
Tnik	3a
Erbb4	3a
Ndrg1	3a
Maml3	3a
St8sia1	3a
Dpp6	3a
Mbp	3a
Map4k4	3a
B3galt2	3a
Pea15a	3a
Akap9	3a
Gnb1	3a
Tulp4	3a
Cabp1	3a
Ormdl3	3a
Skil	3a
Ier2	3a
Tcf12	3a
Atf4	3a
C2cd4b	3a
Bmp1	3a
Kdm5a	3a
Scrib	3a
Antxr2	3a
Btg1	3a
Nes	3a
Phgdh	3a
Jun	3a
Mthfd2	3a
Fat1	3a
Iars	3a
Slc3a2	3a
Ppp1r15a	3a
Cars	3a
Nars	3a
Creb5	3a
Pck2	3a
Sesn2	3a
Sorl1	3a
Hhip	3a
Slc7a5	3a
Eif4ebp1	3a
Slc7a11	3a
Hist1h1c	3a
Prdm8	3a
Nrxn3	3a
Myo6	3a
Onecut3	3a
G0s2	3a
Csn3	3a
Pag1	3a
Fstl5	3a
Thsd7a	3a
Eif2ak3	3a
Uncx	3a
Ddit3	3a
Atf3	3a
Chac1	3a
Hp1bp3	3a
Arl14ep	3a
Nol4	3a
Tpm3	3a
Egr1	3a
Stxbp1	3a
Ipcef1	3a
Slc38a2	3a
Epc1	3a
Carnmt1	3a
Dnajc1	3a
Klc3	3a
Igfbp4	3a
Eprs	3a
Psat1	3a
Ncam1	3a
Dapk1	3a
Pmepa1	3a
Ash1l	3a
Brd1	3a
Eef1b2	3a
Zcchc11	3a
Nktr	3a
Ensa	3a
Snhg5	3a
Dusp16	3a
Ankrd11	3a
Zfp608	3a
Insm1	3a
Pfn1	3a
Pcnp	3a
Tanc2	3a
Sapcd1	3a
Csde1	3a
Smarcad1	3a
Fzd3	3a
Csnk2a1	3a
Camk2d	3a
Klhl9	3a
Caprin1	3a
Clk1	3a
Zeb2	3a
Pnrc1	3a
Ppp1r14a	3a
Eml5	3a
Zfas1	3a
Zfml	3a
Prox1	3a
Snrnp70	3a
Tcf4	3a
Nlgn1	3a
Efna5	3a
Ank2	3a
Ptprz1	3a
Efnb2	3a
Jag1	3a
Sulf2	3a
Dach1	3a
Tnr	3a
Filip1	3a
Slit2	3a
Synpr	3a
Cacna1a	3b
Fabp7	3b
Setbp1	3b
Tgfbr1	3b
Hopx	3b
Msi2	3b
Magi1	3b
Cdh11	3b
Hnrnpa0	3b
Aldh1a1	3b
Dhx9	3b
Tpt1	3b
Srsf5	3b
Prrc2c	3b
Fgd4	3b
Pnisr	3b
Uba52	3b
Ccdc85c	3b
Braf	3b
Eef1a1	3b
Fam60a	3b
Snhg1	3b
Pdp2	3b
Tbx3	3b
Mybl1	3b
Fau	3b
Sorcs2	3b
Snhg6	3b
Tfdp2	3b
Cox7a2l	3b
Kdm3b	3b
Cthrc1	3b
Ly6e	3b
Sox9	3b
Cacna2d3	3b
Qk	3b
Ttc14	3b
Id3	3b
Tox3	3b
Pnn	3b
Bhlhe22	3b
Gadd45g	3b
Sesn3	3b
Wdr89	3b
Gnb2l1	3b
Pip5k1b	3b
Smarca5	3b
Bcl7a	3b
Npm1	3b
Clic4	3b
Pik3r1	3b
Zfp146	3b
Prpf4b	3b
Slc24a5	3b
Myef2	3b
Cbx3	3b
Onecut1	3b
Pkib	3b
Glrx	3b
Cald1	3b
Pcdh17	3b
Ptprk	3b
Neurod1	3b
Foxn3	3b
Fubp1	3b
Msi1	3b
Notch1	3b
Tnfaip8	3b
Sstr2	3b
Btg2	3b
Mrfap1	3b
Ptbp2	3b
Phip	3b
Wdr66	3b
Srrm4	3b
Mn1	3b
Fezf2	3b
Top1	3b
Ppib	3b
Fam110a	3b
Mfng	3b
Abracl	3b
Sfpq	3b
Tead2	3b
Naca	3b
Hnrnpa1	3b
Nckap5	3b
Ccdc182	3b
Ccdc60	3b
Emid1	3b
Abcd2	3b
Mgarp	3b
Klf4	3b
Dapl1	3b
Cdt1	3b
Usp37	3b
Hif1a	3b
Kdr	3b
Vsx2	3b
Fzd5	3b
Dkk3	3b
Sfrp2	3b
Abca5	3b
Zbtb16	3b
Plagl1	3b
Snrpg	3b
Map7	3b
Csrp2	3b
Hnrnpdl	3b
Srsf3	3b
Tra2b	3b
Sox2	3b
Nap1l1	3b
Lhx2	3b
Anp32b	3b
Id2	3b
Gapdh	3b
Ckb	3b
Mcm7	3b
Ccnd1	3b
Ncl	3b
Hnrnpab	3b
Myb	3b
Dek	3b
Id1	3b
Zfp36l1	3b
Hist1h2ap	3b
Hist1h2ae	3b
Mmp14	3b
Acp1	3b
Epha3	3b
E2f1	3b
Chd7	3b
Cdk4	3b
Ube2i	3b
Mdk	3b
Tpm4	3b
Ssb	3b
Phlda1	3b
Hes5	3b
Lman1	3b
Hnrnpu	3b
Srsf6	3b
Nans	4a
Plppr1	4a
Lsm1	4a
Id4	4a
Cdkn2d	4a
Cacng4	4a
Olfm1	4a
Tpi1	4a
Fxyd6	4a
Arl4a	4a
Ptma	4a
Pde6d	4a
Anapc5	4a
Gfod2	4a
Cox7a2	4a
Nab1	4a
Gtf2e2	4a
Uqcc2	4a
Dcakd	4a
Nt5dc2	4a
Ppia	4a
Tuba1b	4a
Hnrnpd	4a
Ldha	4a
Eloc	4a
Mdh1	4a
Cycs	4a
Aes	4a
Aimp2	4a
Fth1.1	4a
Tsen34	4a
Stub1	4a
Hnrnpa2b1	4b
Lrrc59	4b
Alyref	4b
Anp32a	4b
Erh	4b
Psmc3	4b
Psmc4	4b
Elavl1	4b
Prdx1	4b
H2afy	4b
Ddx39b	4b
Hdac1	4b
Trim28	4b
Ddx1	4b
Gnai2	4b
Hspd1	4b
Sf3b4	4b
Dynll1	4b
Taldo1	4b
Vdac2	4b
Tma7	4b
Uqcrfs1	4b
Ppa1	4b
Psmd3	4b
Cacybp	4b
Psmb3	4b
Psma2	4b
Glrx3	4b
Anks1	4b
Eif2b3	4b
Psma4	4b
Bzw1	4b
Vcp	4b
Cdk2ap1	4b
Hnrnph3	4b
Tdg	4b
Psmc2	4b
Cct6a	4b
Psmd7	4b
Psma6	4b
Puf60	4b
Atoh7	4b
Eif3j2	4b
Hspa8	4b
Atp5b	4b
Cct7	4b
Cct8	4b
Uqcrc1	4b
Cct5	4b
Cops4	4b
Abcf2	4b
Psmd2	4b
Tmbim6	4b
Psmd1	4b
Hnrnpk	4b
Pdia4	4b
Cct3	4b
Fkbp4	4b
Usp14	4b
Eif2s2	4b
Ddx5	4b
Ubqln1	4b
Psmc6	4b
Gtf2f2	4b
Gtpbp4	4b
Yrdc	4b
Khdrbs1	4b
Fcf1	4b
Adh5	4b
Insm2	4b
Hax1	4b
Vps72	4b
Sel1l3	4b
Hsp90aa1	4b
Eif1	4b
Cxxc5	4b
Eif4g2	4b
Tmem199	4b
Dll3	4b
Hsp90b1	4b
Polr2k	4b
Mrps33	4b
Gadd45a	4b
Oaz1	4b
Acin1	4b
Hnrnpm	4b
Eif4e3	4b
Ube2s	4b
Arl6ip1	4b
Snrpb	4b
Hes6	4b
H2afv	4b
Dll1	4b
Neurog2	4b
H2afz	4b
