# Supplementary material for: Single cell transcriptomics reveals lineage trajectory of retinal ganglion cells in wild-type and Atoh7-null retinas
Source: Nat Commun. 2021 Mar 5;12:1465. doi: 10.1038/s41467-021-21704-4 (PMC7935890; doi:10.1038/s41467-021-21704-4)
Supplement: Supplementary file 11 — Supplementary Data 9 [file 41467_2021_21704_MOESM11_ESM.xlsx]

## Sheet: E17.5 DEGs in naive RPCs
Supplementary 9-1. DEGs in E17.5 naïve Atoh7-null RPCs
gene	avg_logFC (MT/WT)	FC(MT/WT)	pct.1	pct.2	p_val	p_val_adj
Slc1a3	-0.913225	0.401228	0.619	0.25	4.25e-246	1.05e-241
Hes1	-0.790182	0.453762	0.769	0.465	2.3e-223	5.71e-219
Kcnq1ot1	-0.774811	0.460791	0.602	0.392	2.59e-127	6.43e-123
Id2	-0.724888	0.484379	0.651	0.363	7.49e-167	1.86e-162
Sorbs2	-0.687154	0.503006	0.546	0.303	6.72e-144	1.67e-139
Malat1	-0.659816	0.516947	0.988	0.769	2.16e-249	5.35e-245
Fam19a1	-0.644562	0.524892	0.464	0.215	1.03e-125	2.56e-121
Crym	-0.630102	0.532538	0.499	0.223	4.88e-134	1.21e-129
Id3	-0.624435	0.535564	0.769	0.505	7.27e-148	1.8e-143
Auts2	-0.599058	0.549329	0.504	0.273	7.25e-123	1.8e-118
Vldlr	-0.555253	0.573927	0.337	0.139	2.31e-87	5.73e-83
Mki67	-0.549047	0.5775	0.496	0.345	1.41e-62	3.49e-58
Rps3a3	-0.547896	0.578165	0.87	0.512	2.97e-197	7.35e-193
Hist1h2ae	-0.517876	0.595785	0.325	0.173	2.92e-56	7.24e-52
Id1	-0.517108	0.596242	0.815	0.609	5.6e-121	1.39e-116
Dapl1	-0.50744	0.602035	0.942	0.782	6.58e-216	1.63e-211
Ptprz1	-0.505992	0.602907	0.385	0.203	1.5e-73	3.71e-69
Casz1	-0.502095	0.605261	0.461	0.271	1.15e-83	2.86e-79
Gas1	-0.498823	0.607245	0.62	0.427	1.07e-95	2.64e-91
Ndufa4l2	-0.495767	0.609104	0.896	0.678	1.53e-160	3.78e-156
Hist1h3c	-0.495453	0.609295	0.237	0.094	9.98e-55	2.47e-50
Nav2	-0.488786	0.613371	0.31	0.129	1.6e-74	3.96e-70
Plagl1	-0.48575	0.615236	0.649	0.463	1.1e-101	2.73e-97
Nlgn1	-0.478701	0.619588	0.493	0.346	5.46e-66	1.35e-61
Acp1	-0.471097	0.624317	0.746	0.557	3.01e-133	7.45e-129
Dleu2	-0.468819	0.625741	0.319	0.168	2.02e-57	5.01e-53
Ncam1	-0.458883	0.631989	0.923	0.706	3.64e-149	9.03e-145
Rpl12	-0.456622	0.63342	0.948	0.814	2.17e-197	5.38e-193
Zfp704	-0.455737	0.63398	0.429	0.234	6.49e-82	1.61e-77
Hist1h4d	-0.451648	0.636578	0.274	0.143	1.7e-44	4.21e-40
Rpl23a	-0.45087	0.637074	0.835	0.659	6.08e-148	1.51e-143
Pnisr	-0.450689	0.637189	0.699	0.534	8.1e-92	2.01e-87
Ank3	-0.450567	0.637266	0.516	0.36	7.8e-71	1.93e-66
Espn	-0.449406	0.638007	0.813	0.581	5.15e-134	1.28e-129
Nfib	-0.44586	0.640274	0.344	0.209	5.38e-51	1.33e-46
Rrh	-0.444533	0.641124	0.32	0.135	1.13e-73	2.8e-69
Tcf7l2	-0.442406	0.642489	0.358	0.207	9.47e-58	2.35e-53
Adgrl2	-0.439332	0.644467	0.356	0.213	5.49e-54	1.36e-49
Adgrb3	-0.432304	0.649012	0.226	0.07	3.4e-64	8.42e-60
Ptch1	-0.43175	0.649371	0.261	0.088	1.58e-72	3.91e-68
Zfp36l1	-0.430327	0.650296	0.801	0.608	1.41e-102	3.5e-98
Hjurp	-0.428716	0.651345	0.485	0.342	8.9e-58	2.21e-53
Cenpf	-0.426719	0.652647	0.49	0.395	9.57e-26	2.37e-21
Six3os1	-0.424847	0.65387	0.831	0.638	3.02e-112	7.49e-108
Ogt	-0.424029	0.654405	0.48	0.336	4.67e-60	1.16e-55
Zfp292	-0.422501	0.655406	0.505	0.359	4.45e-62	1.1e-57
Nktr	-0.421138	0.656299	0.476	0.343	8.14e-55	2.02e-50
Tra2a	-0.40014	0.670226	0.7	0.542	1.98e-78	4.92e-74
Foxd1	-0.397096	0.672269	0.234	0.125	6.33e-33	1.57e-28
Sox9	-0.390785	0.676526	0.471	0.33	6.72e-52	1.66e-47
Atad2	-0.388101	0.678344	0.419	0.291	3.07e-41	7.61e-37
Epha5	-0.388095	0.678348	0.764	0.572	4.89e-83	1.21e-78
Ubc	-0.38564	0.680015	0.732	0.588	2.77e-84	6.86e-80
Ccdc34	-0.385378	0.680194	0.723	0.561	1.16e-78	2.87e-74
Ttc14	-0.38092	0.683232	0.547	0.414	1.25e-55	3.09e-51
Col9a1	-0.380047	0.68383	0.647	0.426	6.48e-77	1.61e-72
Eif2s3y	-0.37838	0.68497	0.253	0.115	5.86e-48	1.45e-43
Fzd5	-0.378253	0.685057	0.357	0.227	5.42e-47	1.34e-42
Ubb	-0.377014	0.685906	0.778	0.61	1.08e-108	2.69e-104
Rps15	-0.374814	0.687417	0.922	0.789	4.53e-147	1.12e-142
Cp	-0.372107	0.68928	0.51	0.38	3.77e-44	9.36e-40
Nrcam	-0.369913	0.690795	0.452	0.333	1.98e-44	4.92e-40
Gpatch8	-0.368392	0.691846	0.385	0.254	4.8e-48	1.19e-43
Peg3	-0.366296	0.693298	0.248	0.129	6.53e-41	1.62e-36
Zeb2	-0.366048	0.69347	0.529	0.411	2.69e-49	6.67e-45
Kif15	-0.365691	0.693717	0.387	0.267	3.92e-39	9.71e-35
Pmepa1	-0.365452	0.693883	0.905	0.681	4.17e-103	1.03e-98
Tfdp2	-0.363941	0.694932	0.504	0.364	1.28e-58	3.17e-54
Top2a	-0.363307	0.695373	0.623	0.492	2.01e-39	4.97e-35
Cdk6	-0.359625	0.697938	0.279	0.148	2.1e-43	5.21e-39
Irx5	-0.359617	0.697944	0.223	0.068	6.3e-62	1.56e-57
Rmst	-0.35894	0.698416	0.387	0.296	2.81e-29	6.97e-25
Pla2g16	-0.358581	0.698667	0.365	0.189	5.69e-67	1.41e-62
Tnrc6b	-0.356171	0.700353	0.334	0.204	5.79e-45	1.43e-40
Igf1r	-0.35524	0.701005	0.42	0.311	2.19e-41	5.44e-37
Fchsd2	-0.354743	0.701354	0.215	0.087	1.41e-47	3.49e-43
Notch1	-0.354382	0.701607	0.452	0.328	9.72e-48	2.41e-43
Son	-0.353687	0.702094	0.744	0.589	7.24e-76	1.79e-71
Srrm2	-0.35179	0.703428	0.778	0.615	1.38e-80	3.41e-76
Tgfb2	-0.351536	0.703607	0.499	0.357	2.26e-46	5.6e-42
Taf1d	-0.351265	0.703797	0.489	0.383	3.61e-41	8.95e-37
Mbnl2	-0.350857	0.704084	0.296	0.168	9.94e-44	2.46e-39
Pbx1	-0.350372	0.704426	0.393	0.275	1.89e-44	4.68e-40
Lockd	-0.349617	0.704958	0.501	0.36	1.79e-49	4.45e-45
Clk1	-0.346582	0.707101	0.471	0.335	8.78e-51	2.18e-46
Dennd1a	-0.346058	0.707472	0.318	0.203	1.51e-37	3.73e-33
Ccnd1	-0.345968	0.707535	0.975	0.854	1.64e-130	4.06e-126
Hhip	-0.34545	0.707902	0.196	0.079	1.54e-41	3.81e-37
Zfml	-0.343351	0.709389	0.4	0.279	3.33e-44	8.24e-40
Rps18	-0.342985	0.709649	0.977	0.921	1.14e-183	2.82e-179
Cspp1	-0.341819	0.710477	0.374	0.265	2.18e-37	5.42e-33
Oraov1	-0.338437	0.712883	0.258	0.132	4.56e-43	1.13e-38
Golgb1	-0.335276	0.71514	0.318	0.218	3.19e-32	7.9e-28
Rorb	-0.333992	0.716059	0.942	0.793	1.54e-104	3.82e-100
Nhs	-0.333753	0.716231	0.266	0.146	2.29e-39	5.67e-35
Cep192	-0.333528	0.716392	0.283	0.173	6.37e-34	1.58e-29
Metrn	-0.331381	0.717932	0.589	0.439	1.58e-59	3.91e-55
Syt1	-0.331286	0.718	0.284	0.18	2.07e-31	5.12e-27
Trpm3	-0.33118	0.718076	0.265	0.148	3.8e-38	9.42e-34
Ralgps2	-0.330192	0.718786	0.496	0.379	6.91e-47	1.71e-42
Rbm25	-0.329708	0.719134	0.668	0.54	6.4e-57	1.59e-52
Zfp644	-0.326115	0.721722	0.487	0.383	1.34e-41	3.33e-37
Srgap3	-0.326063	0.72176	0.335	0.211	2.77e-41	6.86e-37
Celf2	-0.325568	0.722117	0.723	0.578	2.12e-70	5.25e-66
Huwe1	-0.325446	0.722205	0.347	0.214	5.43e-46	1.35e-41
Daam1	-0.324162	0.723133	0.292	0.188	1.79e-31	4.45e-27
Klf9	-0.323142	0.723871	0.19	0.083	8.05e-37	2e-32
Arl6ip1	-0.319868	0.726245	0.651	0.581	1.03e-21	2.54e-17
Tcf4	-0.31907	0.726825	0.654	0.534	5.91e-54	1.47e-49
Col2a1	-0.318349	0.727349	0.246	0.158	5.14e-25	1.27e-20
Ash1l	-0.316688	0.728558	0.383	0.276	1.06e-35	2.63e-31
Leng8	-0.31616	0.728943	0.257	0.179	1.68e-23	4.17e-19
Hist1h1b	-0.315468	0.729447	0.355	0.264	1.95e-20	4.84e-16
Rif1	-0.314836	0.729909	0.404	0.31	2.11e-32	5.24e-28
Fat3	-0.31421	0.730365	0.179	0.07	2.16e-39	5.36e-35
Lsamp	-0.311583	0.732287	0.303	0.204	9.58e-30	2.37e-25
Chd9	-0.310249	0.733264	0.39	0.292	4.65e-32	1.15e-27
Gli3	-0.30975	0.73363	0.2	0.089	1.3e-38	3.21e-34
Hsp90b1	-0.309507	0.733809	0.78	0.645	9.38e-49	2.32e-44
Frmd4a	-0.30824	0.734739	0.452	0.354	3.89e-35	9.65e-31
Luc7l2	-0.30612	0.736298	0.688	0.561	5.56e-59	1.38e-54
Tmtc2	-0.305552	0.736717	0.229	0.132	5.97e-29	1.48e-24
Tpt1	-0.304643	0.737387	0.994	0.985	3.19e-261	7.9e-257
Mis18bp1	-0.304043	0.737829	0.302	0.21	2.53e-23	6.26e-19
Atf7ip	-0.30294	0.738644	0.249	0.144	9.41e-33	2.33e-28
Stag1	-0.302119	0.73925	0.348	0.246	2.55e-32	6.32e-28
Pou3f1	-0.29967	0.741062	0.261	0.152	1.63e-31	4.04e-27
Arhgap5	-0.298803	0.741706	0.461	0.349	3.42e-40	8.47e-36
Msi2	-0.298307	0.742073	0.471	0.376	2.79e-35	6.91e-31
Rictor	-0.297827	0.74243	0.194	0.082	2.64e-39	6.53e-35
Fxyd1	-0.29767	0.742546	0.176	0.065	1.68e-39	4.15e-35
Rpl22l1	-0.297572	0.742619	0.878	0.743	3.87e-81	9.6e-77
Ppp1r9a	-0.29703	0.743022	0.272	0.195	1.91e-22	4.72e-18
Casc5	-0.296662	0.743295	0.31	0.216	5.89e-26	1.46e-21
Cdh2	-0.296412	0.743481	0.705	0.572	5.1e-54	1.26e-49
Rnf121	-0.296175	0.743657	0.294	0.222	2.44e-21	6.05e-17
Slc16a2	-0.295532	0.744136	0.171	0.063	1.86e-38	4.6e-34
Adgrv1	-0.295406	0.744229	0.281	0.178	1.34e-31	3.32e-27
Epb41l2	-0.29398	0.745291	0.398	0.306	1.25e-29	3.11e-25
Ptprd	-0.293878	0.745367	0.234	0.133	1.7e-30	4.22e-26
Phip	-0.293558	0.745606	0.654	0.542	1.37e-51	3.39e-47
Kif18a	-0.289528	0.748617	0.277	0.168	4.2e-33	1.04e-28
Crb1	-0.289243	0.74883	0.177	0.083	1.9e-30	4.71e-26
Baz2b	-0.287201	0.750361	0.479	0.392	1.87e-30	4.62e-26
Zfp266	-0.287005	0.750508	0.413	0.325	6.28e-30	1.56e-25
Pola1	-0.286928	0.750566	0.207	0.124	5.83e-24	1.45e-19
Robo2	-0.286928	0.750566	0.275	0.187	9.54e-25	2.36e-20
Wnk1	-0.2867	0.750737	0.327	0.235	4.56e-27	1.13e-22
Dennd4a	-0.286438	0.750934	0.198	0.108	3.61e-27	8.94e-23
Fam133b	-0.285879	0.751353	0.474	0.378	2.32e-35	5.74e-31
Pawr	-0.285187	0.751874	0.215	0.107	8.83e-36	2.19e-31
Eif4a2	-0.284848	0.752129	0.503	0.391	7.99e-41	1.98e-36
Tia1	-0.284219	0.752602	0.626	0.526	9.48e-42	2.35e-37
Atrx	-0.282969	0.753543	0.585	0.505	1.26e-31	3.13e-27
Itch	-0.282202	0.754121	0.262	0.178	7.19e-25	1.78e-20
Clock	-0.281655	0.754534	0.253	0.169	1.51e-23	3.75e-19
Rlf	-0.280573	0.755351	0.303	0.216	4.16e-25	1.03e-20
Xiap	-0.279194	0.756393	0.226	0.143	1.78e-23	4.41e-19
Ppwd1	-0.279034	0.756514	0.258	0.188	4.7e-19	1.16e-14
Kdr	-0.278568	0.756867	0.481	0.379	1.29e-32	3.2e-28
Rsrc2	-0.277767	0.757473	0.607	0.49	2.76e-47	6.85e-43
Zcchc7	-0.276825	0.758187	0.358	0.285	5.44e-24	1.35e-19
Phf3	-0.276662	0.75831	0.378	0.298	5.05e-27	1.25e-22
Kif3a	-0.275689	0.759049	0.467	0.371	1.64e-32	4.06e-28
Tanc1	-0.274667	0.759825	0.192	0.104	8.03e-26	1.99e-21
Zfp329	-0.273434	0.760762	0.295	0.218	1.75e-20	4.35e-16
N4bp2l2	-0.272573	0.761418	0.366	0.284	3.09e-25	7.67e-21
Ncapg2	-0.27197	0.761877	0.185	0.1	2.61e-25	6.46e-21
Ank2	-0.271957	0.761887	0.444	0.353	2.59e-29	6.41e-25
Prrc2c	-0.271591	0.762166	0.548	0.46	1.95e-36	4.82e-32
Fat1	-0.271559	0.762191	0.201	0.101	9.98e-32	2.47e-27
Ndufa12	-0.271299	0.762388	0.577	0.451	8.87e-56	2.2e-51
Cdkn1b	-0.271178	0.762481	0.341	0.227	1.59e-35	3.93e-31
Atr	-0.269728	0.763587	0.22	0.121	2.2e-30	5.44e-26
Pds5a	-0.269511	0.763753	0.277	0.194	1.24e-23	3.08e-19
Srpk2	-0.269224	0.763972	0.363	0.264	1.27e-30	3.16e-26
Ctnnbip1	-0.268443	0.764569	0.531	0.421	1.45e-44	3.6e-40
Six3	-0.266818	0.765813	0.892	0.751	1.44e-57	3.58e-53
Sipa1l1	-0.266192	0.766292	0.258	0.153	2.65e-31	6.56e-27
Hs3st4	-0.266074	0.766382	0.144	0.055	1e-30	2.49e-26
Pcnx	-0.265528	0.766801	0.145	0.06	2e-28	4.96e-24
Npy	-0.265161	0.767083	0.114	0.033	5.61e-30	1.39e-25
Rps14	-0.264155	0.767854	0.979	0.926	9.21e-131	2.28e-126
Esco2	-0.263666	0.76823	0.334	0.255	2.95e-18	7.31e-14
Ranbp2	-0.263314	0.768501	0.223	0.138	4.56e-24	1.13e-19
Alms1	-0.263234	0.768562	0.149	0.058	1.11e-31	2.76e-27
Cyp26a1	-0.261965	0.769538	0.307	0.171	5.56e-34	1.38e-29
Pnn	-0.260773	0.770456	0.687	0.58	2.71e-39	6.71e-35
Col9a3	-0.260604	0.770586	0.23	0.146	6.03e-23	1.5e-18
Mier1	-0.260458	0.770699	0.324	0.254	3.9e-20	9.66e-16
Pkn2	-0.260346	0.770785	0.443	0.367	7.76e-26	1.92e-21
Rplp1	-0.260329	0.770798	0.982	0.935	8.29e-132	2.05e-127
Hirip3	-0.260096	0.770978	0.577	0.474	3.05e-35	7.57e-31
Pmp22	-0.259179	0.771685	0.321	0.207	1.68e-32	4.17e-28
Zfp280d	-0.257986	0.772606	0.277	0.196	1.46e-22	3.61e-18
Mdm4	-0.257884	0.772685	0.236	0.149	1.7e-24	4.2e-20
Mxra7	-0.257789	0.772758	0.574	0.45	4.08e-44	1.01e-39
Fam168a	-0.257214	0.773203	0.211	0.121	2.01e-26	4.98e-22
Sorcs1	-0.256506	0.77375	0.219	0.149	1.33e-17	3.3e-13
Tmem209	-0.256205	0.773983	0.176	0.104	7.34e-20	1.82e-15
Ppig	-0.256118	0.774051	0.537	0.461	1.92e-30	4.76e-26
Polr2f	-0.256072	0.774086	0.69	0.567	8.39e-61	2.08e-56
Arrdc3	-0.254792	0.775078	0.167	0.074	5.43e-30	1.35e-25
Nsd2	-0.254208	0.775531	0.402	0.326	5.46e-24	1.35e-19
R3hdm1	-0.254079	0.775631	0.418	0.33	9.73e-29	2.41e-24
Smc4	-0.253518	0.776066	0.604	0.487	5.67e-35	1.41e-30
Aldh1a3	-0.253383	0.77617	0.304	0.22	7.03e-19	1.74e-14
Cenpe	-0.253341	0.776203	0.323	0.242	1.28e-18	3.16e-14
Nsd1	-0.252559	0.776811	0.416	0.325	8.9e-30	2.21e-25
G2e3	-0.251994	0.777249	0.229	0.149	7.12e-22	1.76e-17
Bora	-0.251607	0.77755	0.272	0.217	1.51e-12	3.74e-08
Srrm1	-0.251326	0.777769	0.596	0.494	6.74e-37	1.67e-32
Rsbn1l	-0.250921	0.778084	0.351	0.258	2.69e-26	6.67e-22
Fkbp2	-0.250852	0.778138	0.473	0.369	2.77e-36	6.87e-32
Slc35f1	-0.250848	0.778141	0.186	0.109	1.49e-21	3.68e-17
Galnt13	-0.25068	0.778272	0.201	0.111	4.39e-26	1.09e-21
Tnrc6a	-0.250309	0.77856	0.283	0.206	2.98e-21	7.4e-17
Zfp385a	0.250121	1.28418	0.184	0.316	1.18e-33	2.91e-29
Aes	0.250625	1.28483	0.656	0.699	4.71e-14	1.17e-09
Myl12a	0.250938	1.28523	0.435	0.525	6.68e-12	1.66e-07
Cdk2ap1	0.251925	1.2865	0.55	0.645	2.92e-18	7.23e-14
Kif20a	0.252249	1.28692	0.134	0.203	2.34e-15	5.81e-11
Pkm	0.252423	1.28714	0.973	0.947	1.45e-71	3.59e-67
Kpnb1	0.2528	1.28763	0.314	0.431	1.97e-18	4.87e-14
Usp5	0.253378	1.28837	0.139	0.264	1.09e-38	2.7e-34
Blcap	0.253637	1.2887	0.109	0.234	3.22e-47	7.98e-43
Tfg	0.254357	1.28963	0.327	0.443	2.1e-17	5.2e-13
Amfr	0.254546	1.28988	0.139	0.286	1.98e-52	4.9e-48
Eml1	0.255872	1.29159	0.128	0.259	9.35e-45	2.32e-40
E2f4	0.257879	1.29418	0.167	0.323	1.18e-49	2.92e-45
Ubald2	0.258005	1.29434	0.402	0.473	1.51e-08	0.000374474
Wasf1	0.258064	1.29442	0.091	0.197	1.74e-40	4.32e-36
Gapdh	0.25864	1.29517	0.992	0.979	4.68e-124	1.16e-119
Carm1	0.258681	1.29522	0.097	0.226	2.2e-54	5.44e-50
Hnrnpll	0.258683	1.29522	0.274	0.401	6.12e-23	1.52e-18
Arhgdia	0.260232	1.29723	0.401	0.526	4.51e-22	1.12e-17
Ccna2	0.260482	1.29756	0.429	0.442	0.000104213	1
Laptm4a	0.260983	1.29821	0.594	0.663	2.83e-26	7.01e-22
Serf2	0.261101	1.29836	0.64	0.699	5.82e-22	1.44e-17
Ssrp1	0.261599	1.29901	0.54	0.633	2.37e-15	5.88e-11
Wbp1	0.261947	1.29946	0.204	0.334	2.84e-31	7.05e-27
Hnrnpa2b1	0.261955	1.29947	0.911	0.876	6.84e-64	1.7e-59
Aars	0.262643	1.30036	0.122	0.242	4.58e-40	1.14e-35
Snn	0.263631	1.30165	0.137	0.263	5.4e-41	1.34e-36
Ythdf2	0.26403	1.30217	0.214	0.377	2.19e-46	5.42e-42
Atp6v0e2	0.264058	1.3022	0.192	0.339	1.45e-39	3.6e-35
Prnp	0.264107	1.30227	0.111	0.239	4.48e-48	1.11e-43
Rbbp7	0.264716	1.30306	0.494	0.588	2.84e-16	7.04e-12
Caprin1	0.265046	1.30349	0.411	0.505	3.61e-11	8.95e-07
Txnrd1	0.265416	1.30397	0.212	0.342	1.86e-30	4.6e-26
Polr2m	0.265424	1.30398	0.556	0.64	4.84e-16	1.2e-11
Gnb2	0.265926	1.30464	0.772	0.793	2.09e-31	5.17e-27
Pgam5	0.266603	1.30552	0.114	0.257	2.54e-57	6.29e-53
Rnf10	0.266725	1.30568	0.299	0.432	1.04e-24	2.59e-20
Tsg101	0.267188	1.30629	0.369	0.488	4.8e-18	1.19e-13
Ywhag	0.267957	1.30729	0.193	0.324	4.03e-32	9.98e-28
Ivns1abp	0.268678	1.30823	0.279	0.429	2.16e-32	5.35e-28
Ctdnep1	0.270223	1.31026	0.222	0.381	2.81e-42	6.98e-38
Tmsb10	0.271746	1.31225	0.925	0.902	1.66e-36	4.11e-32
Soga3	0.271781	1.3123	0.044	0.15	6.23e-69	1.54e-64
Mab21l2	0.272835	1.31368	0.334	0.449	9.83e-22	2.44e-17
Kctd20	0.272864	1.31372	0.105	0.234	2.25e-52	5.57e-48
Raly	0.273038	1.31395	0.674	0.721	1.32e-23	3.26e-19
Sec13	0.273211	1.31418	0.229	0.384	5.48e-39	1.36e-34
Srrm4	0.273244	1.31422	0.034	0.128	3.4e-67	8.43e-63
Ppp2r4	0.273531	1.3146	0.151	0.299	1.2e-48	2.97e-44
Rnps1	0.273761	1.3149	0.453	0.568	3.01e-21	7.45e-17
Stt3b	0.273764	1.3149	0.208	0.362	5.25e-43	1.3e-38
Psap	0.274797	1.31626	0.397	0.544	6.13e-36	1.52e-31
Ubqln1	0.274859	1.31635	0.152	0.28	7.06e-38	1.75e-33
U2af2	0.275191	1.31678	0.384	0.513	4.57e-22	1.13e-17
Rnf114	0.276988	1.31915	0.097	0.236	1.53e-63	3.79e-59
Mex3d	0.277016	1.31919	0.201	0.346	3.88e-36	9.61e-32
Phf21b	0.277377	1.31966	0.026	0.124	9.85e-83	2.44e-78
Asna1	0.277494	1.31982	0.214	0.373	1.93e-43	4.79e-39
Rprm	0.277912	1.32037	0.048	0.167	1.62e-78	4.02e-74
Heyl	0.27927	1.32216	0.117	0.255	7.94e-55	1.97e-50
Acly	0.279565	1.32256	0.146	0.275	1.33e-39	3.29e-35
Lsm14b	0.279864	1.32295	0.142	0.292	1.24e-54	3.08e-50
Gnb1	0.281448	1.32505	0.534	0.635	3.7e-23	9.17e-19
Prss23	0.281499	1.32511	0.312	0.414	1.22e-17	3.02e-13
Capzb	0.281565	1.3252	0.398	0.541	3.79e-29	9.4e-25
Gdi1	0.282658	1.32665	0.197	0.344	7.82e-40	1.94e-35
Tfdp1	0.282991	1.32709	0.33	0.46	8.99e-25	2.23e-20
Llgl1	0.283049	1.32717	0.105	0.245	3.59e-60	8.89e-56
Dynll2	0.283167	1.32733	0.261	0.379	4.53e-21	1.12e-16
Crhbp	0.283819	1.32819	0.038	0.148	3.61e-82	8.95e-78
Ptges3	0.284481	1.32907	0.649	0.72	2.8e-24	6.94e-20
Hnrnpu	0.285101	1.3299	0.814	0.825	8.18e-43	2.03e-38
Cxx1a	0.285465	1.33038	0.111	0.236	7.38e-47	1.83e-42
Wbp2	0.285933	1.331	0.199	0.35	1.43e-41	3.56e-37
Ube2d2a	0.286447	1.33169	0.546	0.644	3.61e-21	8.96e-17
Eif4h	0.288178	1.334	0.506	0.624	4.05e-27	1e-22
Serpinh1	0.288577	1.33453	0.606	0.638	1.01e-17	2.52e-13
Hnrnpk	0.289061	1.33517	0.939	0.92	4.37e-90	1.08e-85
Vax2	0.289343	1.33555	0.161	0.276	2.48e-33	6.15e-29
Mybl1	0.289818	1.33618	0.089	0.173	1.72e-29	4.26e-25
Pnp	0.290184	1.33667	0.309	0.445	2.68e-27	6.64e-23
Psmd2	0.290195	1.33669	0.39	0.534	5.52e-28	1.37e-23
Tspan7	0.290204	1.3367	0.195	0.367	1.24e-54	3.08e-50
Cdc34	0.291077	1.33787	0.185	0.33	4.92e-41	1.22e-36
Tmsb4x	0.291092	1.33789	0.892	0.862	0.000649789	1
Cntnap2	0.29194	1.33902	0.029	0.15	2.31e-107	5.73e-103
Shf	0.292189	1.33936	0.059	0.15	9.93e-45	2.46e-40
Ddx5	0.292793	1.34017	0.858	0.851	1.14e-49	2.83e-45
Ypel3	0.293809	1.34153	0.416	0.543	1.01e-24	2.51e-20
Sephs1	0.293861	1.3416	0.214	0.33	8.69e-25	2.15e-20
Tubb5	0.293934	1.34169	0.987	0.986	2.39e-102	5.92e-98
Nt5dc2	0.294723	1.34275	0.647	0.713	1.69e-23	4.18e-19
Ddx39b	0.294773	1.34282	0.772	0.783	3.42e-41	8.47e-37
Cfl1	0.295778	1.34417	0.935	0.904	2.89e-90	7.16e-86
Dlx2	0.2964	1.34501	0.017	0.137	1.41e-140	3.5e-136
Dpf2	0.29643	1.34505	0.237	0.391	1.59e-38	3.94e-34
Hdac2	0.297893	1.34702	0.493	0.599	8.25e-23	2.04e-18
Rad23b	0.298518	1.34786	0.375	0.53	2.15e-30	5.32e-26
Skp1a	0.298817	1.34826	0.454	0.578	8.79e-26	2.18e-21
Hnrnpm	0.299058	1.34859	0.627	0.697	1.68e-28	4.16e-24
Fkbp1a	0.299281	1.34889	0.602	0.68	2.16e-27	5.36e-23
Arf1	0.29971	1.34947	0.596	0.677	3.17e-31	7.87e-27
Snx1	0.299785	1.34957	0.207	0.351	9e-38	2.23e-33
Grina	0.300161	1.35008	0.108	0.263	5.48e-69	1.36e-64
Mrfap1	0.300583	1.35065	0.824	0.817	9.49e-39	2.35e-34
Pcbp3	0.300979	1.35118	0.124	0.23	3.49e-32	8.64e-28
Serinc3	0.30138	1.35172	0.124	0.312	1.38e-89	3.42e-85
Ube2r2	0.302899	1.35378	0.436	0.574	3.87e-31	9.6e-27
Ghitm	0.303945	1.35519	0.24	0.383	1.61e-34	4e-30
Vcp	0.304301	1.35568	0.563	0.664	2.76e-28	6.85e-24
Ccnd3	0.305189	1.35688	0.307	0.466	3.27e-38	8.1e-34
Ap1m1	0.305218	1.35692	0.185	0.334	1.28e-42	3.16e-38
Mapkapk2	0.3058	1.35771	0.13	0.272	4.01e-52	9.94e-48
Psme3	0.306045	1.35804	0.104	0.264	6.64e-76	1.65e-71
Atp6v0d1	0.306288	1.35837	0.255	0.405	2.99e-35	7.4e-31
Pbx2	0.30659	1.35878	0.195	0.326	4.89e-33	1.21e-28
Foxp4	0.307213	1.35963	0.023	0.12	7.3e-91	1.81e-86
Rtn3	0.307291	1.35974	0.567	0.655	6.29e-30	1.56e-25
Samd14	0.307385	1.35986	0.096	0.233	5.78e-62	1.43e-57
Sppl3	0.311354	1.36527	0.271	0.437	8.8e-43	2.18e-38
Eif3l	0.311992	1.36614	0.432	0.565	3.21e-27	7.97e-23
Gna12	0.313276	1.3679	0.116	0.264	2.14e-61	5.3e-57
Srsf4	0.31401	1.3689	0.328	0.482	1.43e-33	3.55e-29
Lmnb1	0.314989	1.37024	0.661	0.721	2.84e-24	7.05e-20
Fhl1	0.315464	1.3709	0.285	0.441	1.08e-37	2.68e-33
Klhdc8a	0.315932	1.37154	0.05	0.136	8.08e-47	2e-42
Psmc1	0.316379	1.37215	0.315	0.479	1.15e-38	2.86e-34
Arl2bp	0.316982	1.37298	0.348	0.489	1.93e-29	4.79e-25
Actg1	0.317063	1.37309	0.958	0.946	1.96e-81	4.86e-77
Rab11a	0.318416	1.37495	0.329	0.473	9.72e-29	2.41e-24
Psip1	0.319485	1.37642	0.842	0.833	1.86e-43	4.6e-39
Maea	0.321058	1.37859	0.21	0.369	5.65e-46	1.4e-41
Ipo5	0.321446	1.37912	0.22	0.371	2.23e-39	5.52e-35
Cacng4	0.321573	1.3793	0.188	0.329	5.36e-40	1.33e-35
Ptp4a1	0.323342	1.38174	0.285	0.442	1.29e-37	3.21e-33
Tmeff1	0.323633	1.38214	0.121	0.25	1.06e-46	2.63e-42
Mlf2	0.32536	1.38453	0.423	0.574	9.77e-35	2.42e-30
Agap3	0.326286	1.38581	0.087	0.233	8.15e-75	2.02e-70
Uchl1	0.327629	1.38767	0.174	0.316	9.72e-44	2.41e-39
Eif5a	0.327732	1.38782	0.845	0.844	8.78e-74	2.18e-69
Paip1	0.327765	1.38786	0.248	0.414	7.43e-44	1.84e-39
Dll3	0.327978	1.38816	0.083	0.184	1.6e-42	3.97e-38
Nrarp	0.328314	1.38862	0.445	0.552	1.28e-24	3.16e-20
Mta1	0.329761	1.39064	0.229	0.414	3.85e-58	9.54e-54
Ubqln2	0.329811	1.3907	0.201	0.375	2.63e-56	6.51e-52
Eif2s3x	0.32997	1.39093	0.139	0.298	1.01e-60	2.5e-56
Hey1	0.332192	1.39402	0.132	0.283	5.04e-59	1.25e-54
Pitpnm1	0.332676	1.39469	0.12	0.294	1.35e-81	3.35e-77
Maf1	0.334501	1.39724	0.229	0.399	2.22e-50	5.51e-46
Impdh2	0.336698	1.40032	0.435	0.559	4.55e-28	1.13e-23
Bag6	0.336814	1.40048	0.203	0.387	3.81e-61	9.44e-57
Dazap2	0.336879	1.40057	0.29	0.471	6.17e-48	1.53e-43
Mycl	0.337264	1.40111	0.189	0.345	1.38e-48	3.43e-44
Rnf187	0.33732	1.40119	0.489	0.608	1.37e-25	3.39e-21
Rasl10b	0.338563	1.40293	0.12	0.31	8.57e-94	2.12e-89
Dll1	0.340736	1.40598	0.116	0.238	2.45e-47	6.07e-43
Ewsr1	0.340871	1.40617	0.642	0.723	1.76e-35	4.35e-31
Tuba1b	0.34594	1.41332	0.952	0.931	5.15e-82	1.28e-77
Rrm2	0.346576	1.41422	0.432	0.484	5.49e-10	1.36e-05
Sbk1	0.346658	1.41433	0.115	0.251	1.19e-54	2.95e-50
Sf1	0.34687	1.41463	0.307	0.486	5.67e-49	1.41e-44
Limd2	0.346873	1.41464	0.279	0.438	1.69e-42	4.18e-38
Igfbp4	0.348068	1.41633	0.487	0.605	1.57e-36	3.88e-32
Akt1	0.348079	1.41634	0.261	0.432	3.86e-47	9.57e-43
Itm2a	0.349305	1.41808	0.454	0.534	2.33e-16	5.76e-12
Fgf15	0.349852	1.41886	0.86	0.739	5.92e-05	1
Akr1a1	0.350716	1.42008	0.458	0.589	4.05e-32	1e-27
Ptov1	0.351697	1.42148	0.709	0.772	7.39e-51	1.83e-46
Phc2	0.351877	1.42173	0.347	0.526	3.28e-46	8.12e-42
Eef1a1	0.3528	1.42305	0.998	0.998	0	0
Laptm4b	0.353963	1.4247	0.139	0.341	2.58e-96	6.4e-92
Apbb1	0.355331	1.42665	0.153	0.286	1.14e-41	2.84e-37
Crmp1	0.355651	1.42711	0.043	0.174	8.48e-100	2.1e-95
Actr1a	0.362535	1.43697	0.123	0.302	7.07e-85	1.75e-80
Stmn2	0.364751	1.44016	0.184	0.215	0.00101406	1
Rac1	0.365147	1.44073	0.406	0.579	5.87e-49	1.45e-44
Uba1	0.366805	1.44312	0.182	0.358	7.1e-62	1.76e-57
Stmn3	0.371303	1.44962	0.054	0.14	1.94e-43	4.82e-39
Shmt2	0.372046	1.4507	0.467	0.61	1.84e-43	4.57e-39
Alyref	0.373009	1.4521	0.722	0.776	1.5e-61	3.72e-57
Rab11b	0.374279	1.45394	0.402	0.549	1.29e-32	3.2e-28
Maged1	0.378796	1.46052	0.567	0.689	2.91e-53	7.21e-49
Eif3f	0.379439	1.46146	0.774	0.8	4.43e-75	1.1e-70
Rnf5	0.382074	1.46532	0.244	0.434	1.11e-61	2.76e-57
Fam110a	0.382643	1.46615	0.143	0.271	5.29e-43	1.31e-38
Cdk4	0.385796	1.47078	0.861	0.857	5.48e-106	1.36e-101
Prpf19	0.385947	1.47101	0.398	0.574	5.56e-51	1.38e-46
Sf3b4	0.386992	1.47254	0.285	0.477	1.98e-59	4.92e-55
Gngt2	0.387904	1.47389	0.052	0.108	3.89e-21	9.65e-17
Cdc42ep4	0.392822	1.48115	0.294	0.47	3.54e-51	8.77e-47
Hes6	0.396534	1.48666	0.688	0.715	4.91e-17	1.22e-12
Rhbdl3	0.396911	1.48722	0.046	0.209	5.73e-137	1.42e-132
Rcor2	0.398925	1.49022	0.212	0.404	1.71e-70	4.24e-66
Dpysl3	0.401052	1.49339	0.05	0.135	1.88e-44	4.67e-40
Tspan14	0.403356	1.49684	0.285	0.508	4.73e-82	1.17e-77
Mfng	0.404057	1.49789	0.094	0.258	7.71e-90	1.91e-85
Psat1	0.404766	1.49895	0.216	0.371	9.58e-47	2.37e-42
Mycn	0.405082	1.49943	0.268	0.458	1.92e-62	4.75e-58
Eif4b	0.40531	1.49977	0.317	0.505	3.23e-56	7.99e-52
Ptms	0.40653	1.5016	0.695	0.78	4.26e-42	1.06e-37
Tuba1a	0.406819	1.50203	0.985	0.98	1.16e-162	2.87e-158
Slc2a1	0.408813	1.50503	0.875	0.752	3.67e-39	9.09e-35
Jpt2	0.413216	1.51167	0.253	0.445	6.67e-65	1.65e-60
Ptbp1	0.418578	1.5198	0.435	0.621	1.7e-67	4.2e-63
Pfn1	0.422827	1.52627	0.797	0.834	7.97e-105	1.97e-100
Trim28	0.426409	1.53175	0.538	0.686	6.02e-61	1.49e-56
Sf3a2	0.427226	1.533	0.205	0.43	4.48e-92	1.11e-87
Hspa8	0.427262	1.53305	0.824	0.862	9.52e-99	2.36e-94
Insm1	0.427348	1.53319	0.321	0.424	8.12e-24	2.01e-19
Hnrnpa1	0.428205	1.5345	0.943	0.931	3.09e-203	7.67e-199
Nxn	0.428289	1.53463	0.22	0.377	3.41e-51	8.45e-47
Tubb2b	0.429901	1.53711	0.566	0.661	2.05e-31	5.09e-27
Chtf8	0.432087	1.54047	0.19	0.422	7.75e-106	1.92e-101
Crabp2	0.43348	1.54262	0.422	0.567	4.5e-46	1.12e-41
Gldc	0.438195	1.54991	0.317	0.507	1.64e-64	4.07e-60
Dbn1	0.442261	1.55622	0.401	0.583	4.51e-67	1.12e-62
Ctxn1	0.453404	1.57366	0.392	0.581	2.39e-67	5.92e-63
Ctbp1	0.454373	1.57519	0.463	0.639	1.02e-61	2.52e-57
Ap2m1	0.455075	1.57629	0.42	0.617	8.47e-69	2.1e-64
Fscn1	0.456169	1.57802	0.501	0.659	1.22e-67	3.02e-63
Tead2	0.456467	1.57849	0.405	0.599	1.05e-72	2.6e-68
Pkib	0.459733	1.58365	0.025	0.149	2.62e-122	6.5e-118
Eif4g2	0.465795	1.59328	0.686	0.792	2.06e-97	5.11e-93
Ddb1	0.471098	1.60175	0.309	0.551	3.25e-94	8.07e-90
Cnn3	0.47216	1.60345	0.605	0.737	1.09e-92	2.7e-88
Carhsp1	0.473971	1.60636	0.267	0.481	1.73e-81	4.28e-77
Ppp4c	0.475273	1.60845	0.382	0.591	8.73e-85	2.16e-80
Maz	0.480945	1.6176	0.62	0.756	6.48e-102	1.61e-97
Otx2	0.491064	1.63405	0.06	0.146	1.21e-40	3.01e-36
Hnrnpl	0.491203	1.63428	0.647	0.761	1.04e-105	2.58e-101
Ctnnb1	0.498776	1.6467	0.626	0.75	3.16e-102	7.82e-98
Ppp2r1a	0.500285	1.64919	0.259	0.507	8.08e-108	2e-103
H1f0	0.501518	1.65123	0.662	0.765	4.38e-68	1.09e-63
Cxxc5	0.503312	1.65419	0.525	0.681	1.81e-82	4.5e-78
Prkaca	0.509932	1.66518	0.154	0.415	1.97e-151	4.89e-147
Dcakd	0.519181	1.68065	0.375	0.608	2.86e-100	7.08e-96
Tagln3	0.527212	1.6942	0.213	0.38	4.83e-55	1.2e-50
Olfm1	0.549243	1.73194	0.267	0.495	4.65e-104	1.15e-99
Pcbp1	0.567884	1.76453	0.706	0.817	8.95e-172	2.22e-167
Dkk3	0.583678	1.79262	0.764	0.757	3.97e-127	9.83e-123
Gadd45a	0.652717	1.92075	0.169	0.312	8.61e-53	2.13e-48
Pea15a	0.65341	1.92208	0.357	0.64	3.94e-160	9.76e-156
Cd24a	0.663639	1.94185	0.24	0.457	8.31e-99	2.06e-94
Pabpc1	0.663929	1.94241	0.652	0.818	1.08e-227	2.68e-223
Neurod1	0.683631	1.98106	0.054	0.192	6.89e-100	1.71e-95
Marcksl1	0.692582	1.99887	0.718	0.849	7.07e-236	1.75e-231
Eef2	0.707146	2.0282	0.846	0.915	0	0
Nnat	0.826823	2.28604	0.527	0.738	1.15e-143	2.86e-139
Neurog2	0.891102	2.43782	0.118	0.266	1.65e-70	4.09e-66
Btg2	0.944177	2.5707	0.186	0.436	8.94e-151	2.22e-146
Sfrp2	0.954859	2.5983	0.41	0.616	4.51e-109	1.12e-104
Tubb3	0.990888	2.69363	0.135	0.361	1.17e-137	2.91e-133

## Sheet: E17.5 DEGs in tRPCs 1
Supplementary 9-2. DEGs in E17.5 transitional Atoh7-null RPCs (1)
Gene	avg_logFC (MT/WT)	FC(MT/WT)	pct.1	pct.2	p_val	p_val_adj
Atoh7	-3.3079	0.0365928	0.87	0.167	0	0
Ccnd1	-1.06577	0.344464	0.394	0.274	2.65e-24	6.56e-20
Meg3	-1.01993	0.360619	0.668	0.455	4.76e-83	1.18e-78
Mxra7	-0.65874	0.517503	0.664	0.385	1.61e-104	3.99e-100
Igfbp2	-0.625383	0.535057	0.918	0.828	1.51e-104	3.75e-100
Ubb	-0.551206	0.576254	0.902	0.822	1.43e-133	3.55e-129
Dapl1	-0.498822	0.607245	0.455	0.383	3.03e-14	7.52e-10
Ubc	-0.49309	0.610736	0.9	0.866	2.8e-100	6.95e-96
Rian	-0.48735	0.614252	0.308	0.132	9.76e-45	2.42e-40
Igfbp5	-0.43801	0.645319	0.161	0.077	3.18e-17	7.89e-13
Anks1	-0.414975	0.660357	0.355	0.199	1.05e-34	2.6e-30
Id3	-0.386464	0.679455	0.222	0.14	5.17e-12	1.28e-07
Ndufa4l2	-0.375037	0.687264	0.605	0.46	2.06e-29	5.12e-25
Rpl12	-0.370961	0.690071	0.984	0.974	2.01e-85	4.98e-81
Espn	-0.357952	0.699107	0.248	0.156	9.41e-16	2.33e-11
Rsph10b	-0.339548	0.712092	0.32	0.213	1.99e-17	4.93e-13
Rpl23a	-0.335395	0.715056	0.884	0.863	1.52e-51	3.77e-47
Miat	-0.335234	0.715171	0.731	0.702	7.36e-27	1.83e-22
Tcf4	-0.333009	0.716764	0.748	0.7	1.09e-30	2.7e-26
Pmepa1	-0.320061	0.726105	0.443	0.395	6.93e-11	1.72e-06
Rps15	-0.313358	0.730988	0.964	0.955	6.05e-63	1.5e-58
Id2	-0.31013	0.733352	0.177	0.091	2.04e-16	5.06e-12
Zfp36l1	-0.304036	0.737835	0.222	0.14	2.57e-13	6.36e-09
Dut	-0.303721	0.738067	0.401	0.406	0.000812141	1
Sox8	-0.289698	0.74849	0.126	0.039	2.44e-22	6.05e-18
Sorbs2	-0.288862	0.749116	0.213	0.162	9.62e-08	0.00238567
Crym	-0.287637	0.750034	0.11	0.019	9.26e-30	2.29e-25
Ddit4	-0.285877	0.751355	0.476	0.404	3.04e-11	7.54e-07
Myb	-0.284119	0.752677	0.288	0.247	2.06e-06	0.050953
Six3	-0.283481	0.753157	0.889	0.888	5.64e-31	1.4e-26
Ascl1	-0.27873	0.756745	0.857	0.797	1.21e-21	3.01e-17
Gadd45g	-0.275797	0.758967	0.456	0.432	0.000105229	1
Six3os1	-0.269971	0.763402	0.654	0.604	5.82e-17	1.44e-12
Eno1	-0.257507	0.772976	0.794	0.783	5.51e-25	1.37e-20
Epha8	-0.252991	0.776474	0.189	0.103	8.01e-15	1.99e-10
Pnisr	-0.250564	0.778362	0.797	0.784	6.57e-24	1.63e-19
Id1	-0.250005	0.778797	0.446	0.407	0.000108581	1
Cd24a	0.254696	1.29007	0.674	0.829	6.75e-27	1.67e-22
Pea15a	0.25942	1.29618	0.59	0.81	2.85e-35	7.07e-31
Elavl3	0.260703	1.29784	0.385	0.593	4.65e-32	1.15e-27
Serinc3	0.261082	1.29833	0.252	0.477	4.7e-39	1.16e-34
Fam32a	0.264759	1.30312	0.434	0.68	1.42e-41	3.53e-37
Sncb	0.265135	1.30361	0.206	0.346	9.26e-22	2.3e-17
Agap3	0.26636	1.30521	0.547	0.793	2.87e-41	7.1e-37
Prkaca	0.267508	1.3067	0.277	0.507	2.5e-40	6.21e-36
Tspan14	0.269066	1.30874	0.436	0.668	4.84e-35	1.2e-30
Rhbdl3	0.269947	1.3099	0.209	0.393	2.99e-31	7.4e-27
Pfn1	0.278318	1.32091	0.86	0.974	4.95e-58	1.23e-53
Cacna1a	0.282779	1.32681	0.241	0.439	2.42e-33	5.99e-29
Slc2a1	0.283531	1.32781	0.597	0.723	4.41e-10	1.09e-05
Hnrnpa1	0.295103	1.34326	0.983	0.998	4.55e-115	1.13e-110
Mybl1	0.325347	1.38451	0.419	0.584	5.66e-24	1.4e-19
Foxp4	0.35009	1.4192	0.259	0.514	5.12e-53	1.27e-48
Tagln3	0.353933	1.42466	0.718	0.893	6.23e-55	1.54e-50
Sfrp2	0.354087	1.42488	0.175	0.379	4.92e-40	1.22e-35
Penk	0.359753	1.43298	0.183	0.349	5.66e-30	1.4e-25
Sstr2	0.409847	1.50659	0.426	0.633	3.48e-38	8.62e-34
Dkk3	0.413347	1.51187	0.597	0.786	8.16e-37	2.02e-32
Pou2f2	0.432076	1.54045	0.111	0.34	1.65e-64	4.09e-60
Fgf15	0.454194	1.5749	0.282	0.298	0.207582	1
Igfbpl1	0.462895	1.58867	0.102	0.298	4.43e-51	1.1e-46
Chrna3	0.474897	1.60785	0.261	0.511	7.19e-56	1.78e-51
Ppp1r14a	0.609417	1.83936	0.301	0.556	5.98e-63	1.48e-58
Chga	0.844592	2.32703	0.284	0.571	1.14e-75	2.81e-71

## Sheet: E17.5 DEGs in tRPCs 2
Supplementary 9-3. DEGs in E17.5 transitional Atoh7-null RPCs (2)
gene	avg_logFC(MT/WT)	FC(MT/WT)	pct.1	pct.2	p_val	p_val_adj
Atoh7	-3.12127	0.044101	0.801	0.122	2e-306	4.96e-302
Ccnd1	-0.83521	0.433783	0.655	0.5	7.54e-39	1.87e-34
Dapl1	-0.723754	0.484928	0.512	0.352	3.16e-36	7.84e-32
Meg3	-0.658286	0.517738	0.353	0.234	1.53e-18	3.8e-14
Id3	-0.653838	0.520046	0.306	0.127	8.94e-34	2.22e-29
Ndufa4l2	-0.573916	0.563315	0.777	0.603	7.2e-57	1.79e-52
Mxra7	-0.536627	0.584717	0.614	0.385	4.35e-61	1.08e-56
Ubb	-0.502001	0.605318	0.928	0.902	6.71e-88	1.66e-83
Hist1h2ae	-0.492122	0.611328	0.482	0.393	2.14e-20	5.3e-16
Espn	-0.486636	0.61469	0.561	0.427	3.32e-30	8.23e-26
Hist1h3c	-0.472991	0.623136	0.367	0.257	4.98e-18	1.23e-13
Crym	-0.472149	0.623661	0.213	0.035	5.01e-42	1.24e-37
Kcnq1ot1	-0.466221	0.627369	0.558	0.475	1.48e-17	3.66e-13
Gadd45g	-0.461395	0.630404	0.561	0.449	4.63e-22	1.15e-17
Igfbp2	-0.455612	0.63406	0.885	0.827	7.97e-50	1.97e-45
Rpl12	-0.447096	0.639482	0.965	0.962	3.02e-79	7.48e-75
Zfp36l1	-0.441777	0.642893	0.443	0.315	2.63e-21	6.51e-17
Sorbs2	-0.428751	0.651322	0.319	0.167	1.65e-26	4.08e-22
Hist1h4d	-0.426508	0.652785	0.4	0.336	1.81e-11	4.48e-07
Id2	-0.417885	0.658438	0.467	0.363	1.63e-18	4.05e-14
Ubc	-0.414969	0.660361	0.792	0.766	1.37e-44	3.41e-40
Mif	-0.414213	0.66086	0.987	0.988	7.38e-81	1.83e-76
Tcf4	-0.411051	0.662953	0.831	0.767	1.02e-43	2.53e-39
Casz1	-0.404807	0.667106	0.3	0.145	6.27e-28	1.55e-23
Nlgn1	-0.401404	0.66938	0.415	0.294	2.08e-20	5.16e-16
Dleu2	-0.393723	0.674541	0.481	0.343	5.53e-28	1.37e-23
Rps3a3	-0.392012	0.675696	0.686	0.59	6.28e-24	1.56e-19
Ddit4	-0.389666	0.677283	0.414	0.251	2.73e-28	6.76e-24
Rorb	-0.383839	0.681241	0.994	0.992	1.85e-65	4.59e-61
Cox4i2	-0.379441	0.684244	0.377	0.275	4.75e-16	1.18e-11
Mki67	-0.379371	0.684292	0.758	0.758	1.16e-20	2.88e-16
Malat1	-0.378602	0.684818	1	0.997	6.86e-75	1.7e-70
Rps15	-0.375492	0.686951	0.959	0.958	1.49e-67	3.7e-63
Rpl23a	-0.363082	0.69553	0.887	0.868	4.62e-44	1.14e-39
Six3	-0.354646	0.701422	0.938	0.936	1.97e-44	4.88e-40
Zfp292	-0.352464	0.702954	0.64	0.565	5.93e-25	1.47e-20
Slc1a3	-0.347116	0.706723	0.187	0.032	1.86e-35	4.61e-31
Pmepa1	-0.339873	0.711861	0.614	0.622	1.55e-10	3.85e-06
Ncam1	-0.335581	0.714923	0.946	0.954	8.43e-49	2.09e-44
Plagl1	-0.3355	0.714981	0.36	0.243	2.36e-17	5.85e-13
Sox8	-0.332728	0.716965	0.188	0.072	3.38e-20	8.38e-16
Col9a3	-0.33001	0.718916	0.238	0.125	3.15e-17	7.8e-13
Hes1	-0.329416	0.719344	0.167	0.07	7.87e-16	1.95e-11
Fam19a1	-0.326656	0.721332	0.19	0.054	5.13e-27	1.27e-22
Nhs	-0.32507	0.722477	0.35	0.258	3.21e-14	7.95e-10
Auts2	-0.323687	0.723477	0.465	0.396	2.14e-15	5.32e-11
Tpi1	-0.321881	0.724785	0.945	0.942	5.58e-43	1.38e-38
Eno1	-0.321384	0.725145	0.812	0.789	5.22e-31	1.29e-26
Zeb2	-0.316537	0.728668	0.592	0.545	7.79e-16	1.93e-11
Six3os1	-0.314784	0.729946	0.738	0.701	1.22e-22	3.03e-18
Ptn	-0.314589	0.730089	0.399	0.368	2.27e-05	0.561905
Nav2	-0.314133	0.730422	0.204	0.057	7.5e-30	1.86e-25
Hist2h2ac	-0.307631	0.735186	0.215	0.104	4.03e-18	9.99e-14
Rps18	-0.304482	0.737505	0.993	0.995	2.45e-60	6.07e-56
Pgk1	-0.301841	0.739456	0.957	0.951	7.3e-44	1.81e-39
Notch1	-0.298396	0.742008	0.746	0.729	2.99e-22	7.4e-18
Huwe1	-0.296446	0.743456	0.406	0.349	2.11e-11	5.22e-07
Ank3	-0.29155	0.747105	0.371	0.307	2.14e-10	5.29e-06
Fgf15	-0.291332	0.747268	0.372	0.318	8.34e-07	0.0206746
Aldoa	-0.291025	0.747497	0.855	0.813	9.77e-26	2.42e-21
Cspg5	-0.289271	0.748809	0.319	0.272	3.37e-06	0.0835259
Map1b	-0.286879	0.750603	0.745	0.719	2.02e-18	5.01e-14
Acp1	-0.285989	0.751271	0.793	0.795	4.46e-20	1.11e-15
Tpt1	-0.285626	0.751544	1	0.999	2.24e-96	5.54e-92
Rif1	-0.285048	0.751978	0.519	0.48	2.6e-11	6.44e-07
Alms1	-0.284835	0.752138	0.289	0.202	1.56e-12	3.88e-08
Hjurp	-0.282317	0.754035	0.719	0.691	3.54e-18	8.78e-14
Nktr	-0.281106	0.754948	0.663	0.673	3.88e-14	9.62e-10
Myb	-0.279509	0.756155	0.745	0.726	1.68e-16	4.16e-12
Zc3h12c	-0.275692	0.759047	0.343	0.248	1.29e-13	3.2e-09
Frmd4a	-0.275063	0.759524	0.273	0.201	6.32e-10	1.57e-05
Ogt	-0.274697	0.759802	0.481	0.416	1.07e-12	2.65e-08
Hist1h3e	-0.272898	0.76117	0.245	0.153	4.64e-13	1.15e-08
Rpl5	-0.271675	0.762102	0.963	0.957	7.9e-36	1.96e-31
Nfib	-0.271409	0.762305	0.242	0.148	3.14e-13	7.79e-09
Adgrl2	-0.267581	0.765228	0.233	0.135	4e-14	9.92e-10
Hist1h3i	-0.267394	0.765371	0.208	0.124	1.7e-11	4.22e-07
Phip	-0.266654	0.765938	0.848	0.864	1.29e-22	3.19e-18
Adgrb3	-0.266227	0.766266	0.195	0.09	8.37e-17	2.07e-12
Cdk6	-0.265662	0.766698	0.225	0.155	1.05e-08	0.000260788
Vldlr	-0.265592	0.766752	0.209	0.095	5.37e-18	1.33e-13
Epha5	-0.263564	0.768308	0.63	0.618	9.76e-10	2.42e-05
Gpatch8	-0.263483	0.76837	0.482	0.444	4.54e-11	1.13e-06
Eif2s3y	-0.263378	0.768451	0.255	0.17	1.02e-10	2.53e-06
Fgd4	-0.262967	0.768767	0.523	0.492	1.07e-10	2.65e-06
Rpl17	-0.259618	0.771346	0.972	0.972	3.24e-41	8.04e-37
Metrn	-0.257542	0.772949	0.447	0.416	5.55e-08	0.00137657
Gls	-0.255331	0.77466	0.416	0.353	9.73e-11	2.41e-06
Maml3	-0.254835	0.775045	0.224	0.115	9.77e-17	2.42e-12
Map4k4	-0.254097	0.775617	0.52	0.491	4.65e-10	1.15e-05
Rps14	-0.253692	0.77593	0.994	0.998	1.29e-60	3.2e-56
Rmst	-0.253683	0.775937	0.235	0.173	2.68e-07	0.0066463
Skil	-0.251915	0.777311	0.6	0.603	1.47e-09	3.64e-05
Zfp608	-0.251065	0.777972	0.45	0.428	4.52e-07	0.0111994
Rplp1	-0.250945	0.778065	0.996	0.995	1.35e-34	3.34e-30
Mbnl2	-0.250787	0.778188	0.252	0.157	6.82e-13	1.69e-08
Chtf8	0.250811	1.28507	0.323	0.584	3.06e-36	7.59e-32
Snx1	0.251142	1.28549	0.341	0.588	4.72e-33	1.17e-28
Ptpru	0.252039	1.28665	0.549	0.796	2.7e-29	6.7e-25
Sec13	0.252512	1.28725	0.429	0.7	4.01e-34	9.94e-30
Fkbp1a	0.253089	1.288	0.716	0.912	6.35e-34	1.57e-29
Ddost	0.253316	1.28829	0.603	0.846	1.12e-31	2.79e-27
Arhgdia	0.254025	1.2892	0.521	0.77	2.17e-32	5.37e-28
Qsox1	0.254076	1.28927	0.479	0.745	9.11e-31	2.26e-26
Tagln3	0.254312	1.28957	0.454	0.702	4.25e-30	1.05e-25
Phlda1	0.25459	1.28993	0.108	0.253	5.92e-25	1.47e-20
Timm50	0.255945	1.29168	0.744	0.918	6.47e-32	1.6e-27
Crhbp	0.256668	1.29262	0.069	0.227	3.01e-36	7.47e-32
Rnf114	0.257019	1.29307	0.219	0.465	3.52e-39	8.72e-35
Grina	0.257063	1.29313	0.244	0.477	1.62e-33	4.01e-29
Cd24a	0.259072	1.29573	0.41	0.566	3e-15	7.45e-11
Tmed2	0.26003	1.29697	0.746	0.935	1.17e-35	2.9e-31
Sox3	0.260868	1.29806	0.104	0.282	4.72e-35	1.17e-30
Ptges3	0.261369	1.29871	0.792	0.935	8.92e-41	2.21e-36
Igfbp4	0.261525	1.29891	0.423	0.647	1.09e-26	2.69e-22
Ppp2r1a	0.263534	1.30152	0.417	0.704	5.31e-37	1.32e-32
Eif4h	0.264272	1.30248	0.658	0.87	4.98e-33	1.23e-28
Mfng	0.26546	1.30403	0.564	0.786	3.66e-30	9.07e-26
Sppl3	0.266043	1.30479	0.366	0.638	2.2e-37	5.46e-33
Ywhah	0.266683	1.30563	0.778	0.931	1.81e-37	4.48e-33
Hspa8	0.266888	1.30589	0.918	0.986	2.2e-37	5.46e-33
Tmed4	0.267109	1.30618	0.454	0.734	2.3e-37	5.69e-33
Ptp4a1	0.268768	1.30835	0.497	0.763	1.87e-35	4.64e-31
Cdk4	0.271922	1.31249	0.954	0.995	3.18e-59	7.89e-55
Sf3b4	0.271955	1.31253	0.423	0.699	3.7e-38	9.17e-34
Ddb1	0.272557	1.31332	0.453	0.719	3.07e-34	7.61e-30
Akr1b8	0.273137	1.31408	0.104	0.311	1.8e-44	4.45e-40
Mrfap1	0.273233	1.31421	0.953	0.994	2.54e-69	6.28e-65
Ptov1	0.273258	1.31424	0.872	0.98	2.4e-49	5.94e-45
Igfbpl1	0.274913	1.31642	0.032	0.159	1.31e-36	3.25e-32
Shisa2	0.277054	1.31924	0.361	0.569	2.33e-28	5.77e-24
Psmc1	0.277529	1.31986	0.503	0.775	6.84e-38	1.69e-33
Rtn3	0.279482	1.32244	0.727	0.921	3.9e-38	9.68e-34
Zbed3	0.279501	1.32247	0.247	0.507	3.25e-41	8.06e-37
Srsf4	0.279648	1.32266	0.515	0.79	1.04e-36	2.59e-32
Ctxn1	0.280259	1.32347	0.612	0.853	1.14e-31	2.84e-27
Rrm2	0.280891	1.32431	0.784	0.874	2.2e-16	5.45e-12
Sfrp2	0.281093	1.32458	0.209	0.462	9.63e-41	2.39e-36
Lasp1	0.281347	1.32491	0.223	0.489	5.72e-45	1.42e-40
Eif5a	0.28204	1.32583	0.92	0.983	6.19e-58	1.53e-53
Cdc42ep4	0.282172	1.32601	0.504	0.762	1e-33	2.49e-29
Sncb	0.283123	1.32727	0.201	0.354	7.99e-20	1.98e-15
Galnt18	0.283909	1.32831	0.135	0.356	6.68e-45	1.66e-40
Eif4g2	0.287148	1.33262	0.873	0.984	5.4e-53	1.34e-48
Serinc3	0.289024	1.33512	0.22	0.481	2.35e-45	5.82e-41
Fzd2	0.290509	1.33711	0.536	0.768	9.77e-31	2.42e-26
Lsm14b	0.291358	1.33824	0.252	0.53	1.73e-47	4.29e-43
Shf	0.292667	1.34	0.672	0.913	1.87e-39	4.63e-35
Btg2	0.293269	1.3408	0.945	0.998	3.96e-59	9.82e-55
Psat1	0.294156	1.34199	0.476	0.734	2.43e-36	6.02e-32
Alyref	0.294161	1.342	0.89	0.977	6.77e-50	1.68e-45
Hist1h2ap	0.294497	1.34245	0.314	0.537	2.78e-32	6.89e-28
Pttg1	0.29781	1.34691	0.547	0.729	3.56e-18	8.83e-14
Hes2	0.298782	1.34822	0.415	0.654	2.87e-32	7.12e-28
Arf1	0.299838	1.34964	0.753	0.946	3.08e-47	7.64e-43
Sf3a2	0.300113	1.35001	0.359	0.641	8.46e-43	2.1e-38
Neurod4	0.301301	1.35162	0.122	0.283	1.75e-27	4.33e-23
Neurod1	0.301395	1.35174	0.823	0.953	2.49e-36	6.17e-32
Rnf5	0.301657	1.3521	0.423	0.721	3.02e-44	7.5e-40
Fam134a	0.301815	1.35231	0.393	0.668	1.35e-39	3.35e-35
Mapkapk2	0.301956	1.3525	0.361	0.648	1.96e-44	4.87e-40
Hnrnpa1	0.30257	1.35333	0.987	0.997	1.43e-99	3.55e-95
Fscn1	0.303207	1.35419	0.691	0.917	2.89e-49	7.17e-45
Dpf2	0.30376	1.35494	0.364	0.65	1.11e-43	2.75e-39
Actr1a	0.304266	1.35563	0.32	0.612	2.9e-46	7.19e-42
Tob1	0.305672	1.35754	0.242	0.492	1.1e-41	2.72e-37
Limd2	0.308529	1.36142	0.478	0.74	1.35e-41	3.34e-37
Ctnnb1	0.310126	1.3636	0.785	0.96	2.38e-52	5.91e-48
Dll3	0.311781	1.36586	0.734	0.906	3.25e-34	8.06e-30
Cotl1	0.313587	1.36832	0.509	0.754	1.37e-38	3.4e-34
Chrna3	0.316064	1.37172	0.102	0.275	2.44e-34	6.04e-30
Lpcat1	0.323322	1.38171	0.327	0.621	2.93e-46	7.25e-42
Dbn1	0.326417	1.38599	0.566	0.847	7.84e-46	1.94e-41
Laptm4b	0.328846	1.38936	0.313	0.597	9.85e-45	2.44e-40
Tmbim6	0.330721	1.39197	0.616	0.887	2.78e-51	6.89e-47
Laptm4a	0.331961	1.3937	0.654	0.901	3.21e-50	7.96e-46
Carhsp1	0.333434	1.39575	0.626	0.864	2.16e-47	5.35e-43
Fam110a	0.333507	1.39585	0.555	0.812	6.25e-42	1.55e-37
Rcor2	0.336354	1.39983	0.539	0.812	2.82e-48	7e-44
Actg1	0.338016	1.40216	0.976	0.995	1.43e-78	3.55e-74
Ptbp1	0.342872	1.40899	0.596	0.891	6.1e-58	1.51e-53
Hnrnpl	0.34388	1.41041	0.78	0.967	7.56e-65	1.87e-60
Tfap2c	0.345609	1.41285	0.092	0.305	1.17e-50	2.89e-46
Eef2	0.346094	1.41354	0.937	0.996	3.68e-88	9.11e-84
Dcakd	0.35365	1.42426	0.547	0.865	3.73e-59	9.24e-55
Ppp4c	0.355046	1.42625	0.527	0.836	5.84e-59	1.45e-54
Pea15a	0.364252	1.43944	0.452	0.79	1.59e-58	3.94e-54
Pkib	0.364343	1.43957	0.549	0.852	1.13e-51	2.81e-47
Maz	0.374564	1.45436	0.772	0.965	2.33e-69	5.78e-65
Agap3	0.375573	1.45583	0.375	0.716	3.59e-61	8.89e-57
Ppp1r14a	0.375661	1.45595	0.133	0.321	2.58e-35	6.4e-31
Pabpc1	0.376806	1.45762	0.815	0.981	2e-80	4.96e-76
Gadd45a	0.379059	1.46091	0.78	0.937	3.47e-45	8.61e-41
Marcksl1	0.379838	1.46205	0.898	0.989	6.14e-89	1.52e-84
Prkaca	0.381539	1.46454	0.24	0.56	7.78e-65	1.93e-60
Tspan14	0.384797	1.46932	0.387	0.714	1.36e-60	3.38e-56
Klhdc8a	0.388799	1.47521	0.352	0.644	1.66e-50	4.11e-46
Pcbp1	0.39172	1.47952	0.85	0.987	1.46e-96	3.61e-92
Prnp	0.400554	1.49265	0.469	0.771	3.32e-55	8.22e-51
Pfn1	0.40786	1.5036	0.897	0.991	3.25e-107	8.05e-103
H1f0	0.416872	1.51721	0.885	0.983	1.48e-59	3.66e-55
Chga	0.417389	1.51799	0.111	0.3	1.06e-39	2.63e-35
Serpinh1	0.422312	1.52549	0.596	0.864	2.9e-60	7.18e-56
Tubb3	0.434837	1.54471	0.485	0.72	1.65e-32	4.1e-28
Igsf8	0.43925	1.55154	0.558	0.848	1.35e-65	3.35e-61
Dkk3	0.534382	1.70639	0.715	0.926	9.12e-86	2.26e-81
Foxp4	0.568635	1.76585	0.299	0.695	1.91e-101	4.73e-97
Penk	0.577586	1.78173	0.481	0.821	2.79e-82	6.91e-78
Sstr2	0.619045	1.85715	0.557	0.887	7.05e-94	1.75e-89

## Sheet: E17.5 DEGs in RGCs
Supplementary Data 9-4. DEGs in E17.5 Atoh7-null RGCs
gene	avg_logFC(MT/WT)	FC (MT/WT)	pct.1	pct.2	p_val	p_val_adj
Crabp1	-2.39081	0.0915555	0.641	0.188	8.97e-90	2.22e-85
Atoh7	-2.23439	0.107057	0.734	0.135	5.61e-140	1.39e-135
Ebf1	-1.00773	0.365048	0.927	0.841	7.76e-101	1.92e-96
Igfbp5	-0.957069	0.384017	0.48	0.123	7.1e-56	1.76e-51
Lmo1	-0.815774	0.442297	0.803	0.453	6.5e-78	1.61e-73
Igfbp2	-0.763033	0.46625	0.958	0.834	8.8e-79	2.18e-74
Nfib	-0.67887	0.50719	0.616	0.259	9.24e-65	2.29e-60
Cntn2	-0.631097	0.532008	0.914	0.731	2.2e-62	5.45e-58
Nsmce4a	-0.58208	0.558735	0.893	0.774	2.45e-55	6.07e-51
Meg3	-0.575294	0.562539	0.887	0.776	9.75e-49	2.42e-44
Rps3a3	-0.565841	0.567882	0.914	0.601	2.98e-63	7.38e-59
Sst	-0.551068	0.576334	0.524	0.311	2.77e-18	6.87e-14
Ebf3	-0.532276	0.587267	0.834	0.681	3.63e-55	9e-51
Sncg	-0.532275	0.587267	0.888	0.718	1.36e-33	3.36e-29
Tcf4	-0.520091	0.594467	0.896	0.771	2.46e-55	6.11e-51
Gal	-0.519576	0.594773	0.721	0.453	1.31e-33	3.24e-29
Ebf2	-0.517308	0.596123	0.336	0.022	2.07e-51	5.14e-47
Ccnd1	-0.516994	0.59631	0.294	0.191	2.03e-08	0.000504208
Kcnq1ot1	-0.511657	0.599501	0.785	0.701	4.01e-27	9.94e-23
Calb2	-0.497267	0.608191	0.285	0.176	3.51e-09	8.71e-05
Ubc	-0.489483	0.612943	0.969	0.947	1.23e-85	3.04e-81
Zbtb20	-0.431206	0.649725	0.804	0.689	6.27e-36	1.55e-31
Nkain3	-0.428449	0.651519	0.601	0.387	1.12e-29	2.78e-25
Tpt1	-0.424939	0.65381	0.998	0.993	6.91e-108	1.71e-103
Srgap1	-0.424871	0.653854	0.726	0.528	6.58e-43	1.63e-38
Zfand5	-0.416107	0.65961	0.917	0.847	2.06e-45	5.11e-41
Ubb	-0.415139	0.660249	0.975	0.952	3.2e-73	7.93e-69
Ddit4	-0.403227	0.66816	0.616	0.445	2.16e-22	5.37e-18
Stmn1	-0.402477	0.668661	0.999	0.997	1.73e-116	4.29e-112
Pou4f3	-0.399309	0.670783	0.239	0.143	3.53e-08	0.000874825
Rassf4	-0.392693	0.675236	0.578	0.482	7.15e-16	1.77e-11
Pou3f1	-0.382265	0.682314	0.922	0.807	2.5e-36	6.19e-32
Apc	-0.381388	0.682913	0.714	0.631	2.73e-25	6.77e-21
Rpl12	-0.374863	0.687383	0.983	0.955	1.11e-65	2.74e-61
Gap43	-0.3721	0.689285	0.996	0.988	1.05e-67	2.61e-63
S100a10	-0.370257	0.690557	0.931	0.847	4.5e-30	1.12e-25
Rgs10	-0.368964	0.69145	0.414	0.173	9.4e-27	2.33e-22
Adarb2	-0.368687	0.691642	0.486	0.291	5.98e-25	1.48e-20
Dcx	-0.367431	0.692511	0.808	0.734	6.17e-31	1.53e-26
Isl1	-0.365035	0.694173	0.989	0.877	1.5e-37	3.71e-33
Rplp1	-0.356853	0.699875	0.994	0.99	2.68e-96	6.64e-92
Snhg11	-0.347306	0.706589	0.371	0.204	6.96e-15	1.73e-10
Snca	-0.342395	0.710068	0.925	0.814	8.31e-33	2.06e-28
Irx3	-0.337919	0.713253	0.311	0.058	1.64e-34	4.08e-30
Crabp2	-0.337863	0.713293	0.554	0.457	3.06e-13	7.59e-09
Hrk	-0.332341	0.717243	0.245	0.061	6.72e-23	1.66e-18
Scn3a	-0.330669	0.718443	0.528	0.354	1.06e-22	2.62e-18
Plekha1	-0.327399	0.720796	0.676	0.548	6.38e-26	1.58e-21
Afap1	-0.327284	0.720879	0.651	0.533	1.48e-21	3.67e-17
Map2	-0.322893	0.724051	0.838	0.784	6.47e-24	1.6e-19
Myt1l	-0.321854	0.724804	0.469	0.254	6.77e-26	1.68e-21
Lsm11	-0.31888	0.726963	0.438	0.234	3.62e-25	8.98e-21
Bcl11b	-0.31615	0.72895	0.366	0.164	9.25e-22	2.29e-17
Nrep	-0.315247	0.729609	0.836	0.782	1.03e-26	2.54e-22
Fabp5	-0.315224	0.729625	0.996	0.993	7.31e-52	1.81e-47
Irx5	-0.311325	0.732476	0.248	0.055	1.56e-24	3.88e-20
Cbx5	-0.308904	0.734251	0.803	0.688	1.39e-28	3.44e-24
Id3	-0.308774	0.734347	0.173	0.056	1.06e-12	2.63e-08
Tmem256	-0.308311	0.734687	0.881	0.842	6.21e-30	1.54e-25
Dbi	-0.306194	0.736243	0.905	0.879	7.55e-33	1.87e-28
Nfia	-0.304732	0.737321	0.375	0.181	1.2e-20	2.98e-16
Tcf12	-0.302073	0.739284	0.84	0.744	5.25e-24	1.3e-19
Klf7	-0.301799	0.739487	0.981	0.962	4.67e-35	1.16e-30
Msi2	-0.300032	0.740795	0.838	0.789	2.28e-20	5.65e-16
Tmsb4x	-0.298842	0.741677	1	1	1.45e-77	3.6e-73
Nktr	-0.298554	0.741891	0.768	0.689	3.8e-20	9.41e-16
Cadps	-0.298524	0.741912	0.701	0.578	3.99e-21	9.89e-17
Camk2n1	-0.297	0.743044	0.937	0.909	5.35e-24	1.33e-19
Adgrl3	-0.296252	0.7436	0.549	0.41	4.92e-18	1.22e-13
Zmiz1	-0.294943	0.744574	0.664	0.54	7.8e-22	1.93e-17
Sorbs2	-0.294518	0.74489	0.665	0.548	6.54e-19	1.62e-14
Mif	-0.292711	0.746238	0.997	0.995	1.34e-44	3.33e-40
Ttc28	-0.291647	0.747032	0.806	0.787	5.8e-17	1.44e-12
Arhgap21	-0.290553	0.74785	0.533	0.389	1.19e-21	2.94e-17
Rps4l	-0.290485	0.7479	0.614	0.503	1.35e-14	3.34e-10
Rps18	-0.290197	0.748117	0.991	0.983	2.58e-50	6.41e-46
Cpne4	-0.289492	0.748644	0.2	0.017	1.27e-26	3.14e-22
Ndufa12	-0.288638	0.749284	0.811	0.757	2.28e-25	5.66e-21
Hmgb2	-0.287874	0.749856	0.767	0.743	2.76e-09	6.85e-05
Gtf2a2	-0.286491	0.750894	0.865	0.811	6.77e-28	1.68e-23
Ank2	-0.285245	0.75183	0.943	0.917	3.85e-24	9.55e-20
Tnrc6c	-0.28481	0.752157	0.755	0.684	1.39e-22	3.45e-18
Chd9	-0.284736	0.752213	0.664	0.575	1.17e-17	2.91e-13
Rpl23a	-0.284394	0.75247	0.974	0.958	6.94e-37	1.72e-32
Anp32a	-0.281885	0.75436	0.979	0.955	5.37e-36	1.33e-31
Nucks1	-0.281846	0.75439	0.833	0.784	9.06e-22	2.25e-17
Ifitm2	-0.2808	0.75518	0.666	0.54	1.26e-15	3.12e-11
Ablim1	-0.279656	0.756044	0.439	0.276	1.66e-17	4.13e-13
Fry	-0.27841	0.756986	0.406	0.223	1.16e-21	2.87e-17
Eid1	-0.276321	0.75857	0.972	0.972	2.51e-39	6.23e-35
Gria2	-0.272776	0.761264	0.516	0.42	2.65e-13	6.58e-09
Calm2	-0.27147	0.762258	0.997	0.99	2.17e-61	5.39e-57
Tulp4	-0.27087	0.762715	0.747	0.709	7.11e-19	1.76e-14
Polr2k	-0.270419	0.76306	0.873	0.821	2.39e-24	5.93e-20
Tppp3	-0.268101	0.76483	0.493	0.382	3.88e-14	9.61e-10
Miat	-0.266757	0.765859	0.778	0.822	3.96e-06	0.0981271
Malat1	-0.262578	0.769067	0.99	0.98	7.93e-28	1.97e-23
Huwe1	-0.262195	0.769361	0.649	0.565	5.25e-16	1.3e-11
Pgm2l1	-0.262036	0.769484	0.594	0.502	1.53e-14	3.79e-10
Gng2	-0.261954	0.769547	0.917	0.905	8.8e-24	2.18e-19
Basp1	-0.260632	0.770564	0.999	0.998	7.76e-65	1.92e-60
Arid1a	-0.260095	0.770979	0.693	0.613	7.55e-17	1.87e-12
Rac3	-0.260066	0.771001	0.764	0.706	2.81e-13	6.96e-09
Adgrl2	-0.256129	0.774042	0.421	0.326	1.66e-10	4.12e-06
Calr	-0.25612	0.774049	0.921	0.91	5.78e-20	1.43e-15
Edil3	-0.254614	0.775216	0.597	0.497	1.01e-13	2.51e-09
Ndufa4l2	-0.251996	0.777248	0.222	0.135	2.28e-06	0.05656
Zfp423	-0.2513	0.777789	0.384	0.241	2.11e-14	5.23e-10
Rps15	-0.251008	0.778016	0.979	0.975	1.38e-38	3.41e-34
Gad2	-0.250469	0.778436	0.493	0.394	1.16e-08	0.000288104
Ank3	-0.250366	0.778515	0.83	0.774	3.23e-14	8e-10
Fth1.1	-0.25014	0.778691	0.991	0.977	2.66e-38	6.59e-34
Neurod4	0.250308	1.28442	0.048	0.121	9.06e-09	0.000224566
Pcbp3	0.250657	1.28487	0.698	0.842	6.66e-18	1.65e-13
Cadm3	0.250849	1.28512	0.316	0.588	2.45e-26	6.08e-22
Ypel3	0.251111	1.28545	0.737	0.889	1.99e-20	4.94e-16
Rprm	0.251543	1.28601	0.143	0.409	1.5e-34	3.71e-30
Ddx39b	0.251581	1.28606	0.925	0.962	1.26e-28	3.12e-24
Skp1a	0.252148	1.28679	0.848	0.94	2.01e-27	4.99e-23
Yars	0.252385	1.28709	0.362	0.651	1.19e-27	2.95e-23
Ddr1	0.252749	1.28756	0.502	0.762	8.17e-22	2.03e-17
Slc35b2	0.252834	1.28767	0.145	0.437	2.27e-39	5.62e-35
Ube2g2	0.25289	1.28774	0.263	0.528	7.3e-26	1.81e-21
Cntn1	0.252936	1.2878	0.255	0.482	3.61e-21	8.95e-17
Grrp1	0.253071	1.28797	0.063	0.322	3.99e-49	9.9e-45
Fgf9	0.25323	1.28818	0.351	0.613	5.01e-23	1.24e-18
Cadm4	0.25332	1.2883	0.452	0.718	1.08e-24	2.68e-20
Khdrbs1	0.253339	1.28832	0.917	0.965	3.36e-30	8.32e-26
Laptm4a	0.253356	1.28834	0.865	0.95	2.57e-31	6.38e-27
Hnrnpk	0.253858	1.28899	0.99	0.987	1.13e-60	2.8e-56
Cd151	0.254094	1.28929	0.318	0.61	2.5e-29	6.19e-25
Slc38a10	0.254261	1.28951	0.292	0.631	1.63e-35	4.04e-31
Nono	0.254349	1.28962	0.931	0.965	3.75e-32	9.29e-28
Mmp14	0.254657	1.29002	0.134	0.412	2.66e-39	6.59e-35
Sar1a	0.254765	1.29016	0.5	0.761	2.22e-25	5.51e-21
Gdap1l1	0.255089	1.29058	0.526	0.772	1.96e-23	4.86e-19
Ube2z	0.255491	1.2911	0.309	0.625	4.74e-35	1.17e-30
Ptov1	0.255638	1.29128	0.97	0.973	8.06e-41	2e-36
Vat1	0.255858	1.29157	0.716	0.872	7.76e-23	1.92e-18
Psme3	0.25598	1.29173	0.268	0.59	7.44e-34	1.84e-29
Rtn3	0.256348	1.2922	0.947	0.967	4.01e-33	9.95e-29
Abr	0.256407	1.29228	0.138	0.41	3.1e-37	7.67e-33
Rasl10b	0.256558	1.29247	0.139	0.407	5.04e-36	1.25e-31
Npdc1	0.256596	1.29252	0.812	0.925	2.15e-23	5.32e-19
Arhgef2	0.256935	1.29296	0.417	0.728	4.82e-31	1.19e-26
Arhgdia	0.257751	1.29402	0.833	0.944	4.39e-25	1.09e-20
Fam57b	0.258125	1.2945	0.539	0.757	1.59e-19	3.93e-15
Prpf19	0.258253	1.29467	0.596	0.839	3.06e-27	7.58e-23
Sec61a1	0.258752	1.29531	0.299	0.618	1.18e-33	2.94e-29
Fxr2	0.259274	1.29599	0.318	0.646	1.33e-36	3.3e-32
Nt5dc2	0.259316	1.29604	0.898	0.945	1.52e-21	3.77e-17
Hacd3	0.260388	1.29743	0.362	0.661	6.13e-31	1.52e-26
Uchl1	0.260699	1.29784	0.971	0.987	2.74e-23	6.8e-19
Maf1	0.260718	1.29786	0.475	0.766	2.76e-29	6.83e-25
Tmem132a	0.261254	1.29856	0.425	0.684	3.47e-25	8.59e-21
Cd81	0.261341	1.29867	0.68	0.822	3.49e-15	8.66e-11
Acly	0.261877	1.29937	0.712	0.88	4.92e-22	1.22e-17
Tle1	0.262097	1.29965	0.744	0.897	2.23e-18	5.53e-14
Igfbpl1	0.262166	1.29974	0.981	0.973	4.5e-25	1.12e-20
Ppp2r4	0.262524	1.30021	0.38	0.681	1.66e-29	4.12e-25
Tspan3	0.262702	1.30044	0.838	0.942	6.33e-27	1.57e-22
Sdhc	0.262835	1.30061	0.575	0.796	1.08e-21	2.68e-17
Otub1	0.263541	1.30153	0.724	0.892	1.06e-27	2.63e-23
Aars	0.264549	1.30284	0.278	0.558	3.76e-27	9.33e-23
Cs	0.264878	1.30327	0.506	0.784	6.37e-30	1.58e-25
Stxbp1	0.265187	1.30368	0.699	0.905	3.88e-27	9.63e-23
Reln	0.265585	1.30419	0.069	0.329	1.18e-46	2.92e-42
Kctd8	0.265965	1.30469	0.597	0.786	1.15e-18	2.86e-14
Eif4b	0.266605	1.30553	0.487	0.766	1.77e-27	4.39e-23
Ubqln1	0.267042	1.3061	0.378	0.696	7.1e-30	1.76e-25
Cdk16	0.267678	1.30693	0.458	0.733	1.51e-27	3.75e-23
Actr1b	0.268099	1.30748	0.34	0.633	1.07e-31	2.66e-27
Clip3	0.268644	1.30819	0.502	0.766	1.05e-25	2.6e-21
Epn1	0.269185	1.3089	0.545	0.787	1.36e-22	3.37e-18
Iglon5	0.269327	1.30908	0.335	0.615	1.81e-28	4.49e-24
Akr1a1	0.269397	1.30917	0.921	0.963	5.03e-32	1.25e-27
Ccni	0.270632	1.31079	0.793	0.924	3.27e-30	8.11e-26
Hnrnpm	0.271136	1.31145	0.781	0.919	8.05e-28	1.99e-23
Prkar1a	0.271853	1.31239	0.816	0.925	2.11e-28	5.23e-24
Vps26b	0.272219	1.31287	0.241	0.561	2.57e-39	6.37e-35
Fam60a	0.273449	1.31449	0.661	0.86	1.3e-24	3.22e-20
Ldhb	0.274726	1.31617	0.937	0.968	2.23e-29	5.53e-25
Ifrd1	0.275266	1.31688	0.65	0.844	3.19e-22	7.92e-18
Fam163a	0.276077	1.31795	0.225	0.523	9.81e-35	2.43e-30
Bcat1	0.27613	1.31802	0.375	0.633	8.26e-24	2.05e-19
App	0.276351	1.31831	0.726	0.854	1.11e-14	2.75e-10
Apbb1	0.276799	1.3189	0.734	0.899	1.2e-26	2.98e-22
Ociad1	0.27689	1.31902	0.647	0.867	1.13e-28	2.8e-24
Tox	0.277085	1.31928	0.384	0.651	4.35e-26	1.08e-21
Hnrnpu	0.277147	1.31936	0.919	0.962	1.47e-32	3.64e-28
Ehmt2	0.277787	1.3202	0.34	0.64	4.7e-32	1.16e-27
Plscr3	0.277865	1.32031	0.219	0.558	3.08e-43	7.64e-39
Vstm2l	0.27792	1.32038	0.512	0.575	6.23e-07	0.0154302
Eef1a1	0.27802	1.32051	1	1	2.98e-100	7.39e-96
Pabpn1	0.278406	1.32102	0.693	0.879	2.77e-28	6.86e-24
Zfp580	0.279246	1.32213	0.511	0.767	2.08e-28	5.17e-24
Ghitm	0.281841	1.32557	0.542	0.784	7.25e-28	1.8e-23
Rnf10	0.281971	1.32574	0.645	0.854	8.1e-27	2.01e-22
Arl8a	0.28252	1.32647	0.873	0.945	1.32e-28	3.28e-24
Laptm4b	0.283448	1.3277	0.159	0.472	8.64e-47	2.14e-42
Gngt2	0.283825	1.3282	0.077	0.14	2.3e-05	0.571037
Tmem9b	0.284158	1.32864	0.275	0.636	4.26e-44	1.06e-39
Txnrd1	0.284548	1.32916	0.582	0.821	1.25e-26	3.1e-22
Pigt	0.286141	1.33128	0.386	0.679	1.96e-32	4.86e-28
Mex3d	0.286831	1.3322	0.728	0.899	2.39e-27	5.92e-23
Arf1	0.287574	1.33319	0.951	0.975	9.24e-46	2.29e-41
H13	0.289008	1.3351	0.579	0.826	5.59e-29	1.39e-24
Ppp1cc	0.290242	1.33675	0.489	0.723	6.61e-20	1.64e-15
Mapk8ip1	0.290406	1.33697	0.766	0.884	4.45e-24	1.1e-19
Draxin	0.290502	1.3371	0.298	0.623	3.05e-38	7.57e-34
Rtn2	0.291818	1.33886	0.523	0.796	1.46e-27	3.61e-23
Coro1b	0.29203	1.33914	0.287	0.638	1.16e-42	2.87e-38
Mxi1	0.293055	1.34052	0.521	0.791	4.03e-30	9.99e-26
Gng3	0.293471	1.34107	0.955	0.965	2.2e-33	5.46e-29
Sf3a2	0.294008	1.34179	0.312	0.668	3.28e-44	8.12e-40
Ap1m1	0.294269	1.34215	0.462	0.719	1.74e-26	4.32e-22
Bcl2l1	0.294376	1.34229	0.399	0.663	3.41e-24	8.46e-20
Parp6	0.295088	1.34324	0.605	0.872	4.74e-34	1.18e-29
Gpm6a	0.295676	1.34403	0.767	0.925	1.73e-28	4.29e-24
Reep2	0.296959	1.34576	0.362	0.673	5.05e-33	1.25e-28
Rnf114	0.297764	1.34684	0.307	0.646	4.29e-40	1.06e-35
Atp6v0e2	0.297864	1.34698	0.547	0.819	6.52e-35	1.62e-30
Cdk5r1	0.299174	1.34874	0.822	0.895	6.68e-26	1.66e-21
Sh2d3c	0.299304	1.34892	0.161	0.492	8.45e-48	2.09e-43
Btg1	0.300062	1.34994	0.642	0.847	8.99e-24	2.23e-19
Ctnnb1	0.300211	1.35014	0.85	0.95	3.65e-32	9.04e-28
Serpine2	0.300357	1.35034	0.148	0.397	3.71e-32	9.19e-28
Ctsf	0.300921	1.3511	0.296	0.515	3.28e-18	8.13e-14
Poldip3	0.301615	1.35204	0.358	0.654	3.52e-31	8.73e-27
Sppl3	0.301899	1.35242	0.454	0.771	1.21e-41	3e-37
Dpysl4	0.30204	1.35262	0.832	0.93	4.23e-27	1.05e-22
Tmem9	0.303469	1.35455	0.353	0.688	2.83e-41	7.02e-37
Dazap2	0.30351	1.35461	0.431	0.774	1.67e-40	4.13e-36
Cntnap2	0.304972	1.35659	0.181	0.452	2.55e-35	6.33e-31
Mtfr1	0.30506	1.35671	0.307	0.65	9.18e-40	2.28e-35
Wbp1	0.305571	1.3574	0.642	0.884	1.27e-34	3.16e-30
Dpf2	0.306272	1.35835	0.467	0.776	4.56e-37	1.13e-32
Pabpc1	0.306874	1.35917	0.76	0.927	1.93e-34	4.79e-30
Trp53	0.308314	1.36113	0.422	0.749	6.8e-37	1.68e-32
Hspa8	0.308534	1.36143	0.984	0.98	1.27e-49	3.15e-45
Cdc42se1	0.309415	1.36263	0.233	0.556	2.45e-39	6.07e-35
Sf1	0.309597	1.36288	0.472	0.776	4.47e-37	1.11e-32
Mlf2	0.309637	1.36293	0.889	0.957	4.41e-44	1.09e-39
Rab11b	0.309792	1.36314	0.874	0.955	1e-40	2.49e-36
Eif3f	0.310292	1.36382	0.956	0.973	4.33e-43	1.07e-38
Mybl1	0.310598	1.36424	0.072	0.214	2.36e-19	5.84e-15
Eif4g2	0.310672	1.36434	0.981	0.98	1.35e-57	3.36e-53
Ctbp1	0.31147	1.36543	0.899	0.96	4.62e-46	1.14e-41
Idh2	0.311886	1.366	0.565	0.836	2.85e-31	7.05e-27
Actg1	0.312196	1.36642	1	1	5.1e-84	1.26e-79
Samd10	0.313955	1.36883	0.421	0.733	8.08e-37	2e-32
Mta1	0.315297	1.37067	0.344	0.661	1.68e-35	4.16e-31
Sqstm1	0.315333	1.37072	0.425	0.762	2.19e-39	5.44e-35
Uqcrc1	0.31636	1.37212	0.762	0.932	6.18e-36	1.53e-31
Mn1	0.316739	1.37264	0.057	0.311	7.18e-51	1.78e-46
Atp6ap1	0.317077	1.37311	0.515	0.786	7.28e-32	1.8e-27
Cotl1	0.317649	1.37389	0.879	0.944	2.79e-34	6.9e-30
Rbmxl1	0.318033	1.37442	0.7	0.894	3.45e-32	8.55e-28
Efnb2	0.31882	1.3755	0.142	0.329	3.77e-21	9.34e-17
Klf13	0.320605	1.37796	0.574	0.827	9.28e-31	2.3e-26
Gars	0.32077	1.37819	0.738	0.887	4.57e-28	1.13e-23
Dll3	0.320899	1.37837	0.166	0.341	2.23e-17	5.52e-13
Cacnb3	0.321728	1.37951	0.685	0.846	6.82e-29	1.69e-24
Ptp4a1	0.322662	1.3808	0.695	0.91	6.65e-34	1.65e-29
Aplp1	0.326385	1.38595	0.926	0.967	1.64e-44	4.06e-40
Phc2	0.326632	1.38629	0.786	0.922	3.26e-32	8.09e-28
Chrna4	0.327266	1.38717	0.3	0.636	8.44e-41	2.09e-36
Uba1	0.327318	1.38724	0.74	0.912	2.19e-39	5.42e-35
Hnrnpa2b1	0.327989	1.38817	0.985	0.98	1.69e-60	4.2e-56
Coro1c	0.328489	1.38887	0.627	0.857	1.07e-31	2.66e-27
Phf21b	0.329404	1.39014	0.112	0.445	1.22e-58	3.03e-54
Otx2	0.329557	1.39035	0.084	0.191	3.82e-11	9.46e-07
Sf3b4	0.333056	1.39523	0.424	0.741	5.6e-37	1.39e-32
Sfpq	0.333697	1.39612	0.928	0.967	3.04e-44	7.54e-40
Tmbim6	0.334519	1.39727	0.631	0.869	4.5e-38	1.12e-33
Sapcd1	0.334808	1.39767	0.39	0.601	4.84e-17	1.2e-12
Zfp385a	0.335262	1.39831	0.498	0.796	2.27e-37	5.62e-33
Cxx1b	0.336646	1.40024	0.441	0.759	3.93e-37	9.75e-33
Tmed4	0.336668	1.40027	0.403	0.706	7.99e-35	1.98e-30
Chrna3	0.33679	1.40045	0.877	0.922	5.08e-18	1.26e-13
Hnrnpa1	0.337691	1.40171	0.994	0.995	1.05e-86	2.59e-82
Carm1	0.337845	1.40192	0.296	0.635	1.7e-42	4.21e-38
Sec13	0.338992	1.40353	0.5	0.794	9.05e-39	2.24e-34
Zfhx4	0.339989	1.40493	0.363	0.696	5.94e-41	1.47e-36
Mab21l1	0.34118	1.40661	0.601	0.834	6.15e-27	1.52e-22
Vopp1	0.341314	1.40679	0.43	0.752	1.43e-42	3.55e-38
Maea	0.343529	1.40991	0.491	0.809	5.2e-44	1.29e-39
Rbpms2	0.343892	1.41043	0.71	0.807	2.37e-25	5.86e-21
Zic2	0.347132	1.415	0.278	0.475	1.2e-17	2.98e-13
Rac1	0.347526	1.41556	0.742	0.93	1.58e-50	3.92e-46
Igsf8	0.347596	1.41566	0.389	0.701	9.5e-34	2.35e-29
Samd14	0.348918	1.41753	0.607	0.87	2.8e-41	6.95e-37
Gramd1a	0.348967	1.4176	0.6	0.86	2.29e-36	5.69e-32
Onecut2	0.350504	1.41978	0.527	0.719	1.34e-17	3.32e-13
Ntm	0.350613	1.41994	0.314	0.563	6.12e-26	1.52e-21
Msra	0.350691	1.42005	0.309	0.671	6.14e-47	1.52e-42
Wbp2	0.354423	1.42536	0.443	0.791	1.06e-45	2.64e-41
Limd2	0.354452	1.4254	0.524	0.831	3.83e-38	9.49e-34
H1f0	0.357863	1.43027	0.701	0.846	4.95e-18	1.23e-13
Dlx1	0.358243	1.43081	0.165	0.442	3.72e-36	9.23e-32
Dkk3	0.360998	1.43476	0.262	0.512	1.68e-24	4.15e-20
Mab21l2	0.36387	1.43889	0.879	0.95	1.06e-30	2.62e-26
Spsb4	0.364913	1.44039	0.705	0.889	4.15e-35	1.03e-30
Trim28	0.367093	1.44353	0.763	0.927	1.04e-47	2.58e-43
Lsm14b	0.367109	1.44355	0.432	0.802	6.49e-53	1.61e-48
Chtf8	0.367204	1.44369	0.331	0.716	3.87e-52	9.58e-48
Dusp1	0.368709	1.44587	0.407	0.723	2.71e-41	6.72e-37
Agap3	0.370727	1.44879	0.375	0.724	2.67e-45	6.61e-41
Tmeff1	0.370919	1.44907	0.924	0.963	2.65e-54	6.57e-50
Atat1	0.374338	1.45403	0.714	0.927	1.37e-43	3.4e-39
Sepn1	0.377315	1.45836	0.313	0.659	3.79e-43	9.39e-39
Zfhx3	0.378554	1.46017	0.336	0.611	2.26e-31	5.59e-27
Chd7	0.379356	1.46134	0.737	0.865	5.63e-22	1.4e-17
Psmc1	0.382979	1.46665	0.615	0.882	3.25e-47	8.06e-43
Traf4	0.386254	1.47146	0.765	0.927	1.59e-50	3.93e-46
Cdk4	0.38672	1.47214	0.965	0.968	2.46e-64	6.1e-60
Trp53i11	0.390375	1.47754	0.854	0.934	2.14e-32	5.3e-28
Btg2	0.390433	1.47762	0.307	0.535	3.58e-21	8.88e-17
Plppr3	0.392112	1.4801	0.763	0.935	7.68e-46	1.9e-41
Rcor2	0.392967	1.48137	0.632	0.872	8.19e-40	2.03e-35
Car2	0.393144	1.48163	0.416	0.721	1.38e-38	3.43e-34
Serinc3	0.39457	1.48375	0.348	0.721	5.28e-53	1.31e-48
Carnmt1	0.399157	1.49057	0.25	0.467	1.55e-21	3.84e-17
Nnat	0.399859	1.49161	0.988	0.992	8.09e-56	2.01e-51
Bag6	0.400383	1.4924	0.547	0.87	7.83e-51	1.94e-46
Mpnd	0.400611	1.49274	0.629	0.874	4.83e-51	1.2e-46
Eif4h	0.403025	1.49634	0.749	0.934	4.82e-56	1.2e-51
Dusp8	0.404019	1.49783	0.457	0.761	2.31e-43	5.74e-39
Phlda1	0.404907	1.49916	0.093	0.379	3.75e-50	9.31e-46
Ywhaz	0.405356	1.49984	0.957	0.978	2.46e-75	6.11e-71
Carhsp1	0.405432	1.49995	0.829	0.95	1.81e-49	4.47e-45
Atoh7GE	0.405546	1.50012	0.024	0.312	6.11e-74	1.51e-69
Tfap2b	0.405651	1.50028	0.132	0.362	9.15e-30	2.27e-25
Zic5	0.40678	1.50197	0.204	0.389	7.32e-19	1.81e-14
Rnf5	0.407133	1.5025	0.676	0.927	4.59e-59	1.14e-54
Tspan7	0.408899	1.50516	0.425	0.714	6.53e-38	1.62e-33
Ppp4c	0.409751	1.50644	0.573	0.854	2.59e-55	6.43e-51
Ubqln2	0.409977	1.50678	0.718	0.922	1.28e-51	3.17e-47
Sbk1	0.41549	1.51511	0.829	0.945	7.25e-64	1.8e-59
Cxx1a	0.421039	1.52354	0.649	0.895	5.96e-57	1.48e-52
Chst1	0.423755	1.52769	0.099	0.395	9.19e-54	2.28e-49
Tkt	0.423791	1.52774	0.903	0.963	1.06e-61	2.62e-57
Ap2m1	0.425202	1.5299	0.911	0.973	1e-77	2.48e-73
Pde1b	0.425491	1.53034	0.433	0.772	1.47e-54	3.65e-50
Maz	0.432231	1.54069	0.73	0.945	3.23e-62	8.01e-58
Klhl35	0.445568	1.56138	0.083	0.38	2.83e-57	7.02e-53
Cxxc5	0.447022	1.56365	0.684	0.887	2.8e-46	6.93e-42
Marcksl1	0.448048	1.56525	0.992	0.992	3e-130	7.45e-126
Dcakd	0.44809	1.56532	0.672	0.895	9.81e-55	2.43e-50
Cntfr	0.448276	1.56561	0.443	0.734	6.5e-46	1.61e-41
Neurog2	0.448822	1.56647	0.109	0.432	3.46e-54	8.58e-50
Grina	0.454216	1.57494	0.632	0.887	5.82e-59	1.44e-54
Syp	0.465498	1.59281	0.4	0.781	9.94e-63	2.46e-58
Pcbp1	0.466679	1.59469	0.931	0.975	1.92e-88	4.75e-84
Apba2	0.474341	1.60695	0.633	0.885	5.64e-56	1.4e-51
Ppp2r1a	0.475443	1.60873	0.722	0.935	5.87e-72	1.46e-67
Cnn3	0.482088	1.61945	0.881	0.968	2.63e-82	6.51e-78
Slc6a4	0.48306	1.62103	0.044	0.159	8.08e-18	2e-13
Pfn1	0.488154	1.62931	0.961	0.982	4.44e-112	1.1e-107
Rps15a-ps8	0.495581	1.64145	0.003	0.533	5.58e-174	1.38e-169
Eef2	0.497301	1.64428	0.988	0.987	5.52e-134	1.37e-129
Rhob	0.497821	1.64513	0.599	0.874	2.32e-65	5.75e-61
Dbn1	0.500943	1.65028	0.947	0.975	1.58e-99	3.93e-95
Prkaca	0.501211	1.65072	0.509	0.872	8.55e-77	2.12e-72
Actr1a	0.504598	1.65632	0.564	0.882	7.78e-80	1.93e-75
Tubb4a	0.510654	1.66638	0.79	0.914	8.44e-63	2.09e-58
Jun	0.521249	1.68413	0.289	0.603	1.91e-44	4.74e-40
Hnrnpl	0.525122	1.69066	0.866	0.962	2.49e-91	6.17e-87
Ddb1	0.528675	1.69668	0.583	0.909	5.99e-82	1.48e-77
Gadd45a	0.531884	1.70214	0.5	0.663	1.47e-09	3.65e-05
Stmn4	0.541468	1.71853	0.749	0.937	7.45e-51	1.85e-46
Neurod1	0.542101	1.71962	0.687	0.88	1.96e-32	4.86e-28
Fscn1	0.558073	1.7473	0.966	0.985	2.39e-125	5.92e-121
Gdi1	0.561836	1.75389	0.846	0.972	2.24e-102	5.56e-98
Sstr2	0.570724	1.76955	0.079	0.209	2.76e-17	6.85e-13
Ppp1r14a	0.584555	1.79419	0.388	0.595	1.44e-20	3.56e-16
Ostf1	0.596167	1.81515	0.241	0.611	8e-61	1.98e-56
Robo3	0.604258	1.82989	0.079	0.344	1.22e-50	3.04e-46
Prnp	0.611799	1.84375	0.552	0.894	2.9e-88	7.18e-84
Cd24a	0.61649	1.85241	0.986	0.993	2.41e-158	5.98e-154
Mycn	0.626232	1.87055	0.768	0.94	2.76e-87	6.84e-83
Tspan14	0.633908	1.88496	0.292	0.694	8.78e-65	2.18e-60
Pou2f2	0.688461	1.99065	0.493	0.816	3.25e-65	8.07e-61
Mfap4	0.698948	2.01163	0.191	0.42	2.68e-28	6.65e-24
Insm1	0.719414	2.05323	0.776	0.934	7.22e-54	1.79e-49
Pea15a	0.87625	2.40188	0.713	0.952	2.9e-145	7.2e-141
Pou6f2	0.915547	2.49814	0.269	0.696	3.87e-87	9.6e-83
