# Supplementary material for: Single cell transcriptomics reveals lineage trajectory of retinal ganglion cells in wild-type and Atoh7-null retinas
Source: Nat Commun. 2021 Mar 5;12:1465. doi: 10.1038/s41467-021-21704-4 (PMC7935890; doi:10.1038/s41467-021-21704-4)
Supplement: Supplementary file 13 — Source data [file 41467_2021_21704_MOESM13_ESM.xlsx]

## Sheet: Figure 1b
Overlaps of down-regulated genes
Overlpas	Numbers	Genes
Atoh7 Isl1 Pou4f2	82	Syt13 Clvs2 Nptx1 Slc1a3 Frem1 Spon1 1700019D03Rik Synpo 1810041L15Rik Scd1 Atp6v1e2 Slc6a4 Cxcr4 Cdk6 Irx4 Gli1 Cd109 Sv2c Gm8797 Irx3 Cdh20 Nell2 Oraov1 Thsd7b Shh Lmo2 Adamts1 Vldlr Arhgap26 Acot11 Mtus2 Chst11 Sdk1 Nkx6-2 Dio3 Prokr1 Vstm2l Fam69c Hapln3 Kcne1 Irx5 Sema4d Gdnf Plekhd1 Akap7 Apbb2 Ebf1 Slc24a3 Zfp704 Efcc1 Myocd Irx6 Ccnd1 Nav2 Itga9 Fam43a Nr0b1 Crym Gm5422 Mstn Caln1 Tmem132…
Atoh7 Pou4f2	120	Pou3f1 Scn5a Gpr37 Gng3 Sytl3 Hspa12a Akap2 Zbtb7c Rit2 Mgat4c Acsl4 P2rx3 Ebf3 Rab9b Grm2 Epb41l3 Calb2 Sncg Rph3a Ntng1 Gpr156 Cystm1 Trhde Olfr643 Rrh Vav3 Gfra2 Coro2a Syt16 Hmgcs1 Rtn4rl1 Cdc34b Gm4737 Scarb1 Ppp2r2c Slc5a7 Efr3b Pde1c Gm14288 Tnfaip8l1 Jup Ccer2 Begain Prickle2 AI593442 Slc18a2 Lrit3 Rgs6 Synm Atp2b3 Ano4 Slc7a14 Pirt Tmem27 Ahr Ptprm Acot7 March1 Lrrtm1 Nptxr Grm8 Tfap2d L…
Atoh7 Isl1	16	Ret Tub Kcns2 Fstl4 Neto1 Stra6l Ubash3b Snca Hpcal1 Kcnf1 Cdh22 Fgf12 Galnt14 Pnoc Gng4 Arg1
Isl1 Pou4f2	14	Plppr1 Ust Psme2b Sox9 Bhlhe23 Gm10073 Pdzrn3 Lypd6 Hs3st4 Gm10250 9430020K01Rik Rps12-ps3 Vdac3-ps1 Gm17087
Atoh7	452	Gm2004 Klhl13 Lingo1 Pcbp3 Shroom2 Insm2 Rims1 Kcnd3 Exph5 Fmn1 Gpr165 Nrsn1 Tuba1a Mllt11 Stxbp5l Spire2 Sdc3 Shc2 Nsun7 Sema4a Snap91 Spock2 Eya1 Asphd1 Cd200 Nhlh2 Cyp4x1 Hmgcll1 Mapt Gm10093 Apobec3 Gm10308 Atl1 Dcc Myrip Unc13c Smpd3 Cd24a Arhgef15 Oprl1 Tubb4a Nnat Gp1bb Dclk1 Sv2b Gm5868 Galnt13 Cntnap5a Actl6b Tmeff1 Asic4 Cpeb2 Islr2 Ina Add2 Gnal Cyb561 Rab3b Zcchc12 Cend1 Gabrb2 Ptpn5 …
Pou4f2	42	Palm3 Alad Slc17a6 Tagln2 Myo7a Grem2 Gm14403 C330021F23Rik Gm6768 Adgra1 Ccdc182 Rtn4rl2 Hs3st2 Gm9797 Cpne8 Colgalt2 Tmem229a Zak Dkkl1 Tpm3-rs7 Krt12 Gm4799 Tspo Arhgef26 Junb Hrk Insc Zfp429 Tspan18 Lgi4 Gm20422 Kcnab2 Nrn1 Mri1 E130114P18Rik Kdm8 Gsg1 Nhlh1 Gm13225 Pgk1-rs7 Clgn Rsad1
Isl1	17	Gm12166 Rpl23a-ps3 Cacng3 Rps27rt Lmo1 Nab1 Igsf11 Cyp1b1 Ppp1r17 Gm9726 Rpp25 Ttc9 Pawr Fam163a Gm10076 Gm10269 Wdr89
List names	number of elements	number of unique elements
Atoh7	670	670
Isl1	129	129
Pou4f2	258	258
Overall number of unique elements		743

## Sheet: Figure 1c
Overlaps of up-regulated genes
Overlpas	Numbers	Genes
Atoh7 Isl1 Pou4f2	11	Ostf1 Syt2 Rps12 Sh2d1a Gpr34 Asic2 Tenm1 P2ry12 Apoe Nr4a2 Grp
Atoh7 Pou4f2	31	Erdr1 Erbb4 Mmd2 March11 Adamts18 Gm20605 Ahcy Lrrtm4 Chdh Adamtsl5 Cacna2d3 Tnr Drd1 Fam129c Dmrta1 Zfp868 Pld4 Csn3 Slc25a42 Ace Gm21887 Bhlhe41 Lingo3 Ppp1r14a Prdm8 Nckap1l Gm5415 Uncx Bhlhe22 Sh2d4b Cdh7
Atoh7 Isl1	8	Gm5795 Necab3 Robo3 Klhl35 Lamp5 Fstl5 Cntn4 Gm6685
Isl1 Pou4f2	17	Calb1 Onecut2 Asic4 Phlda1 Zfhx4 Fndc1 Gm266 Sema3a 4833420G17Rik Cdh23 Lrtm2 Dlg2 Fezf1 Shox2 Onecut3 Slc30a3 Cacna1i
Atoh7	243	Iah1 Nfix 1700003F12Rik Dapp1 Ctss Pgm2 Tgm2 Fcgr3 Rps3a1 Gldc Slc2a3 Stxbp6 Fut10 Abca13 Nfatc4 Vegfa Rai14 Cox4i2 Ube2t Gstm6 Xntrpc C1qb Nmrk1 Rasa4 B2m Fcrls Eif3j1 Rnf128 Gm7221 Tyrobp Map7 Lhx9 Akr1b8 Ciart Pdgfrb Irak2 Mmel1 Zcwpw1 Hmgcl Mgarp Gad1 Pcdh10 Crhbp Ly86 Laptm5 Slc6a13 Fam217a Myo1f Gadd45g Tcf4 Spg11 Per2 Tdrd9 Bche Vwc2 Epha3 Lrp4 C1qa Sla Efhd1 Ttyh1 Ddit4l Gabre Nxph4 Tnfrs…
Pou4f2	110	Xylt1 Six1 Insm2 Cbx7 Camk1g Flnc Magel2 Iqsec3 Wfikkn2 Cabp1 Klhl29 Adrbk2 Csmd3 Galntl6 Syt17 Slc44a5 Mip Chrd Sphkap Ptchd2 Reps2 Npas1 Stk32a Crygc Rpl3 Dnajb4 Adcy8 Slc4a5 Mfap4 March4 Smco3 Chat Best3 Lgr5 Fam84a A3galt2 A230052G05Rik Fgf11 Rasgrp1 Fah Cryba1 Gm16503 Ankrd44 St18 Adgrg2 Gadd45a Cryba2 Tmem236 Slc32a1 Lin7a Myom2 Bfsp1 Rbm24 Pitx1 Slit1 Pygm Capn3 Pyroxd2 Crygn Cacna1g Slc18…
Isl1	43	Barhl1 Grm8 Syne4 Tfap2d Nhlh2 Chrnb3 Grik2 Pcdh19 Sv2b Ncam2 Sipa1l2 Oxtr Bmp7 Sorcs3 Opcml Msra Syne1 Kcnb1 Adcy2 P2ry13 Anxa11 Cntnap5b 2510009E07Rik Olfr643 Vav3 Gareml Adarb2 Cntnap4 Sema3e Esrrg Gas6 Chrna6 Hsd11b2 Umodl1 Nwd2 Ebf2 A930017K11Rik Nhlh1 Ncald Atp1b1 Dpf3 Dscaml1 Cdh18
List names	number of elements	number of unique elements
Atoh7	293	293
Isl1	79	79
Pou4f2	169	169
Overall number of unique elements		463

## Sheet: Figure 2a
			Original expression data (CPM)											Mean
	GencodeID	WT.1	WT.2	WT.3	Atoh7.1	Atoh7.2	Atoh7.3	Isl1.1	Isl1.2	Isl1.3	Pou4f2.1	Pou4f2.2	Pou4f2.3	WT	Atoh7	Pou4f2	Isl1
	Shh	6.61796	3.90967	4.706	0.55333	0.329543	0.0838092	0.986052	1.20244	1.06795	0.54575	0.687254	0.732748	5.07788	0.466468	0.65525	1.08548
	Gli1	147.545	121.347	143.102	4.0314	3.95451	3.26856	27.1613	33.9417	22.5795	25.6503	22.5177	29.1267	137.331	11.4614	25.7649	27.8942
	Ptch1	130.941	113.897	120.765	45.0568	55.3632	45.0894	62.9729	66.2984	60.4155	59.2529	58.9825	63.0163	121.868	54.4751	60.4172	63.2289
	Ptch2	24.581	17.4829	22.4695	1.65999	1.53787	1.25714	8.0677	6.83207	7.93335	6.78289	6.34699	6.41154	21.5111	3.6209	6.51381	7.61104
	Hhip	45.0258	30.8348	38.9073	4.11045	4.50375	3.77141	4.61652	6.17619	4.57693	4.59989	3.07243	4.30489	38.256	4.29723	3.9924	5.12321
					t tes p value									SD
	Shh				0.00429852			0.00774593			0.00536356			1.39191	0.17376	0.0975202	0.109256
	Gli1				7.90908e-05			0.000234181			0.000178578			14.0198	0.485041	3.30602	5.71643
	Ptch1				0.000260748			0.000361902			0.000276104			8.57543	7.26468	2.25492	2.94977
	Ptch2				0.000684859			0.00289983			0.00206535			3.64482	0.198504	0.235259	0.677947
	Hhip				0.00115408			0.00132575			0.00115908			7.11789	0.517839	0.810262	0.912118

## Sheet: Figure 6c
	Gene	Cluster	% positive cells
			WT	MT
	Atoh7	C3	86.1111	7.48201
		C4	98.8024	9.15493
		C5	99.6169	5.99315
	Neurog2	C3	68.0556	82.0144
		C4	70.0599	83.8028
		C5	19.1571	61.4726
	Neurod1	C3	58.3333	83.8849
		C4	67.0659	86.6197
		C5	26.8199	79.1096
	Otx2	C3	38.1944	38.705
		C4	65.8683	59.507
		C5	13.0268	14.8973

## Sheet: Figure 6d
		Raw expression levels
	Gene	C3	C4	C5	C8	C9	Average
	Atoh7	29.7907	39.7037	25.075	17.2352	4.66216	23.2934
	Neurog2	13.8673	13.1287	1.22618	0.42149	0.316454	5.79202
	Neurod1	3.98021	5.98479	1.28908	14.6035	12.828	7.73713
	Otx2	2.18298	5.17755	0.611533	8.37753	12.0466	5.67924
		Normalized expression levels (these are the numbers used in the figure)
	Gene	C3	C4	C5	C8	C9
	Atoh7	1.27893	1.70451	1.07649	0.73992	0.20015
	Neurog2	2.39421	2.26668	0.211701	0.0727708	0.0546362
	Neurod1	0.514429	0.773516	0.166609	1.88746	1.65798
	Otx2	0.384379	0.911661	0.107679	1.47511	2.12117

## Sheet: Figure 7a
		WT		MT
C0	646	0.183471	2023	0.309611
C1	452	0.128373	895	0.136976
C2	567	0.161034	1009	0.154423
C3	288	0.0817949	695	0.106367
C4	167	0.0474297	284	0.043465
C5	261	0.0741267	584	0.0893786
C6	409	0.11616	166	0.0254056
C7	224	0.0636183	209	0.0319865
C8	111	0.0315251	170	0.0260178
C9	202	0.0573701	167	0.0255586
C10	194	0.055098	332	0.0508111
Total	3521	1	6534	1

## Sheet: Figure 8a
Down in Atoh7 KO	Up in Atoh7 KO	Enriched in C5/6
Aacs	Fzd5	2510009E07Rik
Abcf2	St8sia1	2900055J20Rik
Ablim1	Abca5	Aacs
Acat1	Usp37	Ablim1
Acat2	Kdm3b	Abracl
Acd	Brd1	Acap3
Acot7	Onecut1	Acat1
Acsl6	Ccdc60	Acat2
Actg1	B3galt2	Acin1
Actl6b	Tanc2	Acly
Actr3	Braf	Acot7
Adam10	Fau	Acsl6
Adh5	Id2	Actb
Adrm1	Zfp146	Actg1
Aes	Lman1	Actl6b
Ahsa2	Synpr	Actr1a
Aida	Pmepa1	Actr2
Aimp2	Dpp6	Actr3
Akap7	Pip5k1b	Adam10
Akt1	Sorcs2	Adcyap1
Aldoa	Hif1a	Add2
Alyref	Emid1	Afap1
Anapc5	Tra2b	Agpat4
Ankrd46	Ash1l	Agrn
Anks1	Cthrc1	Ahsa2
Anp32a	Zcchc11	Akap6
Anxa5	Map7	Akap7
Ap1m1	Ptprz1	Akap9
Ap1s1	Pnn	Akirin2
Ap2m1	Ttc14	Akr1a1
Ap2s1	Klhl9	Akt1
Ap3s1	Prox1	Amn1
Apbb1	Snrpg	Ank2
Apbb2	Dapk1	Ank3
Apex1	Dhx9	Ankrd12
Aplp1	Dpf3	Ankrd13a
Arf5	Lhx2	Anks1
Arhgdia	Pea15a	Anxa5
Arhgdig	Fzd3	Ap1ar
Arl3	Pdp2	Ap2b1
Arl4a	Sesn3	Ap2m1
Arl6ip1	Myef2	Ap2s1
Arl6ip5	Gapdh	Ap3b2
Arl8a	Prpf4b	Ap3s1
Arpc2	Smarcad1	Apba2
Arpc4	Ckb	Apbb1
Arpc5	Zfp608	Apbb2
Atat1	Kdr	Apc
Atoh7	Ly6e	Apc2
Atox1	Pcnp	Apex1
Atp1b1	Dll1	Aplp1
Atp5b	Tnr	App
Atp5f1	Pnrc1	Arf4
Atp5g1	Cacna2d3	Arhgap33
Atp5g3	Setbp1	Arhgdig
Atp5k	Srsf5	Arl4c
Atp5o	Zfml	Arl6ip5
Atp6v1d	Csnk2a1	Arl8a
Atp6v1g1	Ptprk	Arpc1a
Atpif1	Tgfbr1	Arpc2
Atxn10	Clk1	Arpc3
B3galnt1	Snhg6	Arpc4
Bag1	Zbtb16	Arpc5
Barhl2	Msi1	Asap1
Basp1	Pnisr	Asxl3
Btbd17	Cacna1a	Atat1
Bzw1	Snhg1	Atcay
Bzw2	Gria2	Atl1
Cab39	Srrm4	Atoh7
Cacnb3	Cirbp	Atox1
Cacng4	Wdr89	Atp1b1
Cacybp	Slc24a5	Atp2b1
Cadm1	Eef1b2	Atp5g3
Calb2	Tox3	Atp6v0b
Calm1	Nlk	Atp6v0d1
Calm2	Efna5	Atp6v0e
Calm3	Hopx	Atp6v1b2
Camk1	Vsx2	Atp6v1d
Cap1	Cbx3	Atp6v1e1
Capns1	Qk	Atp6v1g1
Ccdc124	Gnb2l1	Atp9a
Ccl27a	Nap1l1	Atpif1
Ccnjl	Foxn3	Atxn7l3b
Cct3	Hes5	Barhl2
Cct5	Eef1a1	Basp1
Cct6a	Bhlhe22	Bax
Cct7	Pfn1	Bbc3
Cct8	Slit2	BC031181
Cd151	Magi1	Bcl7a
Cd200	Notch1	Bhlhe22
Cd47	Sulf2	Bpgm
Cd63	Celf4	Brinp2
Cda	Zeb2	Brwd1
Cdc42	Hnrnpa0	Btbd17
Cdk2ap1	Aldh1a1	C1qtnf4
Cdk4	Myb	Cab39
Cdk5r1	Cdh11	Cacna1b
Cdkn2d	Zfas1	Cacnb3
Celf5	Tbx3	Cacng4
Cend1	Dek	Cadm1
Cfl1	Cox7a2l	Cadm4
Chmp4b	Fezf2	Cadps
Chn1	Jag1	Calb2
Chrna3	Efnb2	Calm1
Ciapin1	Uba52	Calm2
Clec2l	Camk2d	Calm3
Clic1	Filip1	Camk1
Clmp	Carnmt1	Camk2n1
Cnih2	Fgd4	Camkk2
Cnn3	Id3	Capns1
Cntn2	Ccdc85c	Caprin1
Cntnap2	Id1	Car2
Cops3	Mn1	Carhsp1
Cops4	Hist1h2ap	Casp3
Cops5	Ncam1	Cbr1
Cops6	Plagl1	Ccdc182
Coro1a	Tpt1	Ccdc28b
Cox5a	Pkib	Ccl27a
Cox6b1	Ccdc182	Ccni
Cox7a2	Pik3r1	Ccser2
Cpe	Sox2	Cd151
Crip1	Sapcd1	Cd200
Crip2	Pcdh17	Cd24a
Crmp1	Prrc2c	Cda
Crnde	Csrp2	Cdc42
Csnk1e	Btg2	Cdk2ap1
Ctbp1	Msi2	Cdk4
Cttn	Zfp36l1	Cdk5
Ctxn1	Dkk3	Cdk5r1
Cxxc4	Ppp1r14a	Cdkn2d
Cyb5a	Ccnd1	Celf3
Cycs	Ank2	Celf4
Cyp51	Fabp7	Celf5
Cystm1	Tfdp2	Cend1
Cyth2	Neurog2	Cep170
Dad1	Mybl1	Cers4
Dazap1	Mgarp	Cfl1
Dbn1	Gadd45g	Chchd2
Dbnl	Insm1	Chd7
Dcakd	Sfrp2	Chga
Dctn1	Neurod1	Chmp1b
Dctn3	Tnfaip8	Chmp2a
Ddah1	Klc3	Chmp5
Ddah2	Sel1l3	Chn1
Ddx1	Creb5	Chrna3
Ddx39b	Ipcef1	Chrna4
Dhcr24	Klf4	Chst1
Dlx1	Srsf6	Chst8
Dlx2	Hist1h2ae	Ciapin1
Dnaja1	Srsf3	Cirbp
Dnajb6	Arl14ep	Cited2
Dner	Sox4	Clasp2
Dnpep	Epha3	Clcn4
Dok5	Cdk4	Clec2l
Dpp3	Samd11	Clic1
Dpysl3	Slc7a11	Clmp
Dpysl4	Hnrnpab	Clvs1
Drg1	Clic4	Cmas
Dstn	Hhip	Cmip
Dtnbp1	Hsp90ab1	Cmpk1
Dusp26	C2cd4b	Cnih2
Dync1i2	Dusp16	Cnot7
Dync1li1	Pax6	Cnr1
Dynll1	Cdt1	Cnrip1
Ebf1	Cabp1	Cnst
Ebf3	Hsp90aa1	Cntn2
Eef1a2	Ppp1r15a	Cntnap2
Efna2	Sorl1	Coro1a
Eid1	Ssb	Coro1c
Eif1	Abcd2	Coro2b
Eif2s2	Snrpb	Cotl1
Eif3j2	Sox9	Cox5a
Eif4a1	Csn3	Cox6a1
Eif4a2	Antxr2	Cox6b1
Eif5a	Erbb4	Cox7a2
Elavl1	Naca	Cpe
Elavl2	Adcyap1	Crabp1
Elavl3	Hnrnpa1	Crip1
Elavl4	Lrp1b	Crip2
Elmo1	Scrib	Cript
Elob	Fstl5	Crmp1
Eloc	Epc1	Csdc2
Elovl6	Fam60a	Csnk1e
Eno1	Fubp1	Ctbp1
Epb41l3	Hnrnpdl	Ctnna2
Erh	Mbp	Ctnnd2
Eri3	Csde1	Ctxn1
Evl	Mmp14	Cxxc4
Eya2	Ankrd11	Cyb5a
Fam171a2	Egr1	Cyb5r4
Fam20c	Pag1	Cycs
Fam63b	Slc38a2	Cyfip2
Fam96b	H2afz	Cyp51
Fasn	Nes	Cystm1
Fcf1	H2afv	Cyth2
Fdft1	Cald1	Dach1
Fdps	Hp1bp3	Dazap1
Fez1	Dach1	Dbn1
Fgf12	Ensa	Dbndd1
Fkbp1a	Atf3	Dcc
Fkbp1b	Gpm6a	Dclk1
Fkbp4	Nol4	Dctn1
Frmd3	G0s2	Dctn2
Fscn1	Cxxc5	Dctn3
Fstl4	Nlgn1	Dda1
Fth1.1	Iars	Ddah1
Fxyd6	Sag	Ddah2
G3bp2	Igfbp4	Ddit4
Gad2	Ddit4	Ddx5
Gal	Sesn2	Dlgap4
Gap43	Chac1	Dlx1
Gde1	Mrfap1	Dlx2
Ghitm	Maml3	Dnaja1
Glrx3	Phgdh	Dnajb6
Gnai2	Npm1	Dner
Gnao1	Dll3	Dnm3
Gnas	Gamt	Dnpep
Gnaz	Anp32b	Dok5
Gnb2	Tnik	Dpf1
Gnb4	Tshz2	Dpysl2
Gng2	Onecut3	Dpysl3
Gng3	Nktr	Dpysl4
Gpi1	Mcm7	Dpysl5
Gpm6a	Eif2ak3	Dram2
Gpr153	Ctsf	Dscam
Gpr37	Hnrnpu	Dst
Gpx4	Dnajc1	Dstn
Grb2	Tead2	Dusp26
Gsk3b	Kctd8	Dusp8
Gsn	Snrnp70	Dync1i2
Gtf2e2	Skil	Dync1li1
Gtf2f2	Pck2	Dynll2
Gtf3c6	Smarca5	Dynlrb1
H13	Kdm5a	Dynlt1a
H2afy	Eprs	E2f1
H2afy2	Gdf11	Ebf1
Hacd1	Chrna4	Ebf3
Hax1	Bmp1	Edil3
Hcfc1r1	Hes6	Eef1a2
Hdac1	Ddit3	Eef1e1
Hdac2	Nars	Ehd1
Hey1	Dapl1	Eid1
Higd1a	Phip	Eif2b3
Hmgcs1	Snhg5	Eif4a1
Hnrnpa2b1	Sfpq	Eif4a2
Hnrnpd	Atf4	Eif4e3
Hnrnph3	Eif4ebp1	Eif4g2
Hnrnpk	Slc7a5	Elavl2
Hnrnpm	Eml5	Elavl3
Hpcal1	Mfng	Elavl4
Hras	Wdr66	Elmo1
Hsbp1	Ncl	Epb41l3
Hsp90aa1	Fat1	Epb41l4a
Hsp90b1	Tcf12	Esyt1
Hspa5	Btg1	Evl
Hspa8	Acp1	Eya2
Hspd1	Psat1	Fabp5
Id4	Cars	Fam110a
Idh1	Ormdl3	Fam163a
Idi1	Epha5	Fam171a2
Igfbp2	Fam110a	Fam171b
Igfbp5	Auts2	Fam219a
Igfbpl1	Thsd7a	Fam220a
Iglon5	Slc3a2	Fam32a
Ina	Jun	Fam57b
Insm2	Btbd17	Fam63b
Irx2	Mthfd2	Fam69b
Irx3	Mdk	Fam78b
Irx4	Ier2	Fam96b
Irx5	Myo6	Fasn
Isl1	Ostf1	Fblim1
Islr2	Hist1h1c	Fbrsl1
Itm2b	Tcf4	Fdft1
Jkamp	Prdm8	Fdps
Jund	Uncx	Fez1
Jup	Ndrg1	Fgf12
Khdrbs2	Phlda1	Fis1
Kif1a	Nrxn3	Fjx1
Kif3a	Gadd45a	Fkbp1a
Klc1	Mfap4	Fnbp1l
Klc2	Onecut2	Frmd3
Klf7		Fry
Klhl1		Fscn1
Kras		Fsd1
Ldha		Fstl4
Ldhb		Ftl1
Lhfp		Fxyd7
Lmo1		Fyn
Lmo2		Gabarap
Lrrc59		Gabarapl1
Lsm1		Gabarapl2
Lsm14b		Gabbr1
Ly6h		Gad2
Mab21l2		Gadd45a
Map1b		Gal
Map1lc3a		Galnt14
Map1lc3b		Gamt
Mapk8ip1		Gap43
Mapre1		Gdap1l1
Mapre2		Gde1
Mapt		Gdpd1
Marcksl1		Gdpd5
Mdh1		Gfod2
Mdh2		Ggt7
Mea1		Glipr2
Meg3		Glrx
Meis3		Glrx3
Mgat4b		Gnao1
Mgst3		Gnaq
Miat		Gnas
Mien1		Gnaz
Mir703		Gnb1
Mlf2		Gnb2
Mllt11		Gnb4
Mmd		Gng2
Mpc1		Gng3
Mpc2		Golga7b
Mrpl39		Gpm6a
Msmo1		Gpr153
Mstn		Gpr37
Mtch1		Gprin1
Mtus2		Gramd1a
Mtx2		Grb2
Mvd		Gria2
Mvk		Grina
Myl12b		Grip1
Myl6		Gsk3b
Myt1l		Gsn
Nab1		Gstm7
Nae1		Gtf2e2
Nans		Gtf2f2
Nap1l5		Gtf3c6
Nav2		Gtpbp4
Ndfip2		Guk1
Ndn		H13
Ndrg2		Hacd1
Ndufa11		Hax1
Ndufa4		Hcfc1r1
Ndufa5		Hdac2
Ndufa8		Hecw1
Ndufa9		Hes6
Ndufb2		Hey1
Ndufb6		Higd1a
Ndufb8		Hipk2
Nefl		Hist3h2a
Nefm		Hist3h2ba
Nell2		Hmgcr
Nfasc		Hmgcs1
Nfu1		Hnrnpa1
Ngfr		Hnrnph3
Nipsnap3b		Hpcal1
Nkain3		Hras
Nkain4		Hsdl2
Nme1		Hspa12a
Nmt1		Idh1
Nnat		Idi1
Nr2f6		Ifngr2
Nrn1		Igfbp2
Nrp1		Igfbp5
Nsg1		Igfbpl1
Nsg2		Iglon5
Nt5dc2		Igsf9b
Ntm		Ina
Oaz2		Insc
Olfm1		Insm2
Olfm2		Irx2
Pafah1b3		Irx3
Palm		Irx4
Parvb		Irx5
Pcbp3		Isl1
Pcbp4		Islr2
Pdcl3		Itm2b
Pde6d		Jakmip2
Pdia3		Jund
Pdia4		Jup
Pdia6		Kcnk10
Peg13		Kctd13
Pfdn4		Kctd8
Pfn2		Kdm5b
Pgm2l1		Kdm6b
Phyhipl		Khdrbs1
Pid1		Khdrbs2
Pigx		Kidins220
Pitpna		Kif1a
Pkm		Kif1b
Plk3		Kif21a
Plppr1		Kif3c
Pmvk		Kif5a
Pnoc		Kif5c
Podxl2		Kifap3
Polr2l		Klc1
Pop4		Klc2
Pou2f2		Klf7
Pou3f1		Klhdc8a
Pou4f1		Klhl1
Pou4f2		Lag3
Pou6f2		Lbh
Ppa1		Ldhb
Ppia		Leprot
Ppm1a		Leprotl1
Ppp1r14b		Lhfp
Ppp1r1a		Limk2
Ppp1r1c		Lin7a
Ppp2ca		Lingo1
Ppp2r1a		Lmo1
Ppp2r2b		Lmo2
Prdx1		Lrp11
Prdx2		Lsp1
Prkaca		Ly6h
Prkar1a		Mab21l2
Prkar1b		Malat1
Prmt1		Map1b
Prmt2		Map1lc3a
Psma2		Map1lc3b
Psma4		Map2
Psma6		Map2k2
Psma7		Map4
Psmb3		Map4k4
Psmb5		Map6
Psmb6		Mapk10
Psmc2		Mapk8
Psmc3		Mapk8ip1
Psmc4		Mapk8ip2
Psmc5		Mapre1
Psmc6		Mapre2
Psmd1		Mapre3
Psmd14		Mapt
Psmd2		Marcksl1
Psmd3		Mdh2
Psmd6		Meg3
Psmd7		Meis3
Psme2		Mesdc1
Ptms		Mfap2
Ptn		Mfap4
Puf60		Mfng
S100a10		Mgst3
Samd10		Miat
Scg5		Midn
Scn3a		Mien1
Scn3b		Mkrn1
Scn9a		Mlf2
Sdk1		Mllt11
Sec23a		Mmd
Selk		Mpc1
Selm		Mpc2
Sepw1		Mrpl34
Serf1		Mrps33
Sf3b4		Msantd4
Sh3bgrl3		Mstn
Sh3gl2		Mtch1
Sh3gl3		Mtss1
Shb		Mturn
Six3		Mtus2
Slc17a6		Mvd
Slc25a4		Mvk
Slc39a6		Mycbp2
Smad2		Mycn
Smarca4		Myl12b
Smarcb1		Myl6
Smarcd3		Myt1
Smdt1		Myt1l
Smim18		Nacad
Smpd3		Nagk
Snap25		Nans
Snap47		Nap1l5
Snap91		Napb
Snca		Narf
Sncg		Nav2
Snhg11		Nbea
Snrpn		Ncald
Snx6		Ncam1
Spcs2		Ncan
Spg21		Nckap5
Spock1		Ncoa7
Sqle		Ncs1
Srgap1		Ndfip2
Ssbp3		Ndn
Sst		Ndrg2
St3gal5		Ndrg4
Stk25		Ndufa11
Stk39		Ndufa4
Stmn1		Ndufb2
Stmn2		Ndufb8
Stmn3		Nedd4l
Stub1		Nefl
Stx7		Nefm
Sv2a		Nell2
Synm		Nfasc
Synpo		Ngfr
Syt13		Nhlh2
Syt4		Nipa1
Syt5		Nipsnap3b
Tac1		Nkain3
Taf13		Nkain4
Tagln3		Nme1
Taldo1		Nnat
Taok3		Nol4l
Tax1bp3		Nova2
Tbca		Npdc1
Tbcb		Nr2f6
Tdg		Nradd
Tecr		Nrep
Tes		Nrn1
Th		Nrp1
Thra		Nrxn1
Tkt		Nrxn2
Tm2d1		Nsg1
Tma7		Nsg2
Tmbim6		Nt5c
Tmeff1		Nt5c3
Tmem176b		Ntm
Tmem184c		Ntrk1
Tmem256		Numbl
Tmem59		Nyap1
Tmsb10		Oaz1
Tpd52		Oaz2
Tpgs2		Olfm1
Tpi1		Olfm2
Tpm1		Onecut2
Tppp3		Ostf1
Traf4		Pafah1b2
Trappc4		Pafah1b3
Trappc6b		Pak1
Trim2		Pak7
Trim28		Palm
Tsc22d1		Panx1
Tsen34		Pard3
Tsg101		Parp6
Tshz1		Parvb
Tspan13		Pax6
Tspan17		Pcbd1
Tspan9		Pcbp3
Ttc9b		Pcbp4
Tub		Pcdh9
Tuba1a		Pcsk2
Tuba1b		Pde1b
Tubb2a		Pdxp
Tubb2b		Peg13
Tubb3		Peli1
Tubb4a		Peli2
Tubb5		Pfdn4
Tusc3		Pfkp
Txndc17		Pfn2
Txndc9		Pgm2l1
Txnrd3		Phactr3
Uap1		Phf21b
Ubb		Phlda1
Ubc		Phyhipl
Ube2b		Pink1
Ube2d1		Pitpnc1
Ube2m		Pkia
Ube2n		Pkm
Ube2s		Plk3
Uchl1		Plppr3
Uchl3		Pmvk
Uqcc2		Pnoc
Uqcrc1		Podxl2
Uqcrc2		Polb
Uqcrfs1		Polr2k
Usmg5		Pou2f2
Usp14		Pou3f1
Vamp2		Pou4f1
Vapa		Pou4f2
Vat1		Pou6f2
Vcp		Ppdpf
Vdac2		Ppib
Vdac3		Ppp1r14a
Vps28		Ppp1r14b
Vps29		Ppp1r17
Vps35		Ppp1r1a
Vstm2l		Ppp1r1c
Whrn		Ppp2r2b
Wsb2		Ppp2r2c
Yif1a		Ppp2r5b
Ywhab		Prdx2
Ywhae		Prdx6
Ywhag		Prkaca
Ywhah		Prkar1a
Ywhaq		Prkar1b
Ywhaz		Prkar2b
Zc2hc1a		Prkcb
Zfhx2		Prkce
Zfhx3		Prkcz
Zwint		Prmt1
		Prmt2
		Prnp
		Prr13
		Psma7
		Psmb3
		Ptbp2
		Ptma
		Ptms
		Ptp4a3
		Ptpn1
		Ptprd
		S100a10
		Samd10
		Samd14
		Saraf
		Sbk1
		Scamp1
		Scg3
		Scg5
		Scn3a
		Scn3b
		Scn9a
		Scrt1
		Scrt2
		Sdcbp
		Sdk1
		Sec23a
		Selk
		Selm
		Sema3a
		Sema6c
		Sepw1
		Serf1
		Serinc1
		Serinc2
		Serp2
		Sfxn3
		Sh3bgrl3
		Sh3bp5
		Sh3gl2
		Sh3gl3
		Sh3yl1
		Shb
		Shc2
		Shd
		Slc18a2
		Slc25a4
		Slc29a4
		Smad2
		Smarce1
		Smdt1
		Smim14
		Smim18
		Smpd3
		Snap25
		Snap47
		Snap91
		Snapc3
		Snca
		Sncg
		Snhg11
		Snn
		Snrpn
		Sobp
		Soga3
		Sox11
		Sox12
		Sox4
		Sp8
		Spg21
		Spock1
		Spsb4
		Sptan1
		Sptbn1
		Sptbn2
		Sqle
		Srgap1
		Srrm3
		Srrm4
		Sst
		Sstr2
		Stard3nl
		Stk25
		Stk39
		Stmn1
		Stmn2
		Stmn3
		Stmn4
		Stx12
		Stx7
		Stxbp1
		Sult4a1
		Sv2a
		Sybu
		Syngr3
		Synm
		Synpo
		Syt1
		Syt11
		Syt13
		Syt16
		Syt4
		Syt5
		Tac1
		Tacc2
		Taf13
		Tagln3
		Taok3
		Tax1bp3
		Tbc1d16
		Tbcb
		Tbpl1
		Tbx5
		Tcaf1
		Tcf25
		Tcf4
		Tead2
		Tecr
		Tenm2
		Tenm4
		Tes
		Th
		Them4
		Thra
		Thsd7a
		Thsd7b
		Tle1
		Tle4
		Tln1
		Tm2d1
		Tmcc1
		Tmeff1
		Tmem120a
		Tmem163
		Tmem169
		Tmem176b
		Tmem178
		Tmem199
		Tmem2
		Tmem50a
		Tmem57
		Tmem63b
		Tmem65
		Tmem9b
		Tmod2
		Tmsb10
		Tmtc4
		Tnik
		Top1
		Tpd52
		Tpgs2
		Tpm3
		Tpm4
		Tppp3
		Tprgl
		Traf4
		Tram1l1
		Trappc2l
		Trappc4
		Trappc6b
		Trim13
		Trim2
		Trim35
		Trim67
		Trim9
		Trp53i11
		Tsc22d1
		Tsg101
		Tspan13
		Tspan15
		Tspan17
		Tspan5
		Tspan9
		Tspyl1
		Tspyl4
		Ttc28
		Ttc3
		Ttc9b
		Ttll1
		Ttll7
		Tub
		Tuba1a
		Tubb2a
		Tubb2b
		Tubb3
		Tubb4a
		Tubb5
		Tulp4
		Txndc17
		Txndc9
		Txnrd3
		Uap1
		Ubash3b
		Ube2b
		Ube2d1
		Ube2g1
		Ube2i
		Ube3a
		Ubqln1
		Ubxn6
		Uchl1
		Umad1
		Unc5c
		Usmg5
		Usp22
		Vamp2
		Vapa
		Vash2
		Vat1
		Vav3
		Vdac1
		Vopp1
		Vps28
		Vps29
		Vps41
		Vps72
		Vstm2l
		Wdr66
		Wsb2
		Xpo6
		Xpr1
		Yif1a
		Yrdc
		Ywhab
		Ywhag
		Ywhah
		Ywhaq
		Ywhaz
		Zbtb20
		Zc2hc1a
		Zfand5
		Zfhx2
		Zfhx3
		Zfhx4
		Zfp428
		Znrf1
		Zwint
